# Supplementary material for: TMT proteomics analysis of a pseudocereal crop, quinoa (Chenopodium quinoa Willd.), during seed maturation
Source: Front Plant Sci. 2022 Nov 8;13:975073. doi: 10.3389/fpls.2022.975073 (PMC9678934; doi:10.3389/fpls.2022.975073)
Supplement: Supplementary file 3 [file Table_2.xlsx]

## Sheet: Peptide_quant
Supplementary Table S2. The basic information of mass spectrometry for TMT data.
ID	Sequence	Protein accession	Protein description	Charge	m/z	mass error [ppm]	The maximal posterior error probability for peptides	Score	Unique [yes/no]	IS_1	IS_2	IS_3	MS_1	MS_2	MS_3
0	AAAAAAADVAK	AUR62030967-RA	peroxisomal membrane protein PEX14 isoform X2 [Beta vulgaris subsp. vulgaris]	2	465.256	-2.3014	6.2854e-06	89.171	yes	NA	NA	NA	NA	NA	NA
1	AAAAAAAQPGMTI	AUR62029228-RA	ruBisCO large subunit-binding protein subunit alpha [Beta vulgaris subsp. vulgaris]	2	580.292	-2.6709	0.0016867	45.829	yes	1.318	1.14	1.212	0.77	0.833	0.726
2	AAAAAAAQPGMTI	AUR62029228-RA	ruBisCO large subunit-binding protein subunit alpha [Beta vulgaris subsp. vulgaris]	2	580.292	-1.3802	0.0016194	46.73	yes	0.998	1.159	1.334	0.824	0.9	0.786
3	AAAAAAAQSGMTI	AUR62022776-RA	ruBisCO large subunit-binding protein subunit alpha [Beta vulgaris subsp. vulgaris]	2	575.282	-1.5849	0.00020747	61.344	yes	1.079	1.14	1.271	0.78	0.934	0.796
4	AAAAAAAQSGMTI	AUR62022776-RA	ruBisCO large subunit-binding protein subunit alpha [Beta vulgaris subsp. vulgaris]	2	575.282	-0.81145	7.5116e-06	72.2	yes	NA	NA	NA	NA	NA	NA
5	AAAAAAAQSGMTI	AUR62022776-RA	ruBisCO large subunit-binding protein subunit alpha [Beta vulgaris subsp. vulgaris]	2	567.285	-0.55835	0.017105	38.875	yes	NA	NA	NA	NA	NA	NA
6	AAAAAATVPDTNEK	AUR62037030-RA	nucleolin [Cucumis melo]	2	665.336	-1.7168	5.915e-05	139.3	yes	1.383	1.277	1.393	0.707	0.617	0.622
7	AAAAAAVAPK	AUR62023395-RA	RNA-binding protein FUS [Beta vulgaris subsp. vulgaris]	2	420.751	-2.4943	2.2397e-18	133.23	yes	0.988	0.784	1.056	1.042	1.127	1.004
8	AAAAAFQENVGR	AUR62013659-RA	tubulin-folding cofactor D [Beta vulgaris subsp. vulgaris]	2	602.807	-1.2987	0.00067804	66.56	no	1.186	1.193	1.189	0.71	0.87	0.853
9	AAAAAFQENVGR	AUR62013659-RA	tubulin-folding cofactor D [Beta vulgaris subsp. vulgaris]	3	402.207	-0.063946	0.0027243	44.543	no	NA	NA	NA	NA	NA	NA
10	AAAAGFEK	AUR62039623-RA	photosystem II protein D2 (chloroplast) [Pogostemon stellatus]	3	255.469	-1.1643	0.0026318	89.55	no	1.619	1.339	1.604	0.42	0.511	0.507
11	AAADDETDLGVFQRPDSFGR	AUR62015700-RA	tryptophan synthase beta chain 1 [Beta vulgaris subsp. vulgaris]	3	723.007	-1.9453	8.5965e-59	229.93	yes	1.317	1.327	1.272	0.694	0.705	0.685
12	AAADLGSNAGSR	AUR62034388-RA	binding partner of ACD11 1 isoform X1 [Beta vulgaris subsp. vulgaris]	2	545.268	-1.7368	0.0071137	46.643	yes	1.214	1.159	1.241	0.777	0.755	0.853
13	AAADQILR	AUR62028167-RA	protein EXPORTIN 1A isoform X2 [Beta vulgaris subsp. vulgaris]	2	429.246	-2.2557	0.0080438	83.168	yes	NA	NA	NA	NA	NA	NA
14	AAADTYCK	AUR62001362-RA	coatomer subunit beta-1 [Beta vulgaris subsp. vulgaris]	2	450.2	-2.5107	0.034946	55.531	no	1.26	0.893	1.609	0.78	0.794	0.663
15	AAADTYCK	AUR62001362-RA	coatomer subunit beta-1 [Beta vulgaris subsp. vulgaris]	2	450.2	-1.7974	0.0042153	97.431	no	1.358	1.214	1.375	0.659	0.709	0.684
16	AAADTYCK	AUR62001362-RA	coatomer subunit beta-1 [Beta vulgaris subsp. vulgaris]	2	450.2	-2.0433	0.034946	55.531	no	1.229	1.437	1.406	0.666	0.581	0.68
17	AAAEAAK	AUR62043834-RA	proteasome subunit alpha type-7 [Beta vulgaris subsp. vulgaris]	2	316.174	-0.88057	0.038563	67.981	yes	0.702	1.762	0.813	0.627	0.744	1.352
18	AAAEEAVLR	AUR62025434-RA	NADH dehydrogenase [ubiquinone] 1 alpha subcomplex subunit 9, mitochondrial [Beta vulgaris subsp. vulgaris]	2	465.256	-0.6963	0.0012629	89.029	yes	1.111	1.054	1.103	0.892	0.946	0.895
19	AAAEGTDEAVSDAFGANFK	AUR62004050-RA	vam6/Vps39-like protein [Beta vulgaris subsp. vulgaris]	3	624.287	-1.5198	5.6409e-22	106.6	yes	1.131	1.255	1.333	0.774	0.696	0.811
20	AAAEQALAALNGAQIGSQSVR	AUR62020459-RA	polyadenylate-binding protein RBP45 [Beta vulgaris subsp. vulgaris]	3	676.027	-0.71778	9.1441e-18	85.518	yes	NA	NA	NA	NA	NA	NA
21	AAAEVLGLQK	AUR62027860-RA	glucose-6-phosphate isomerase 1, chloroplastic [Beta vulgaris subsp. vulgaris]	2	500.295	-1.3472	2.2024e-05	96.342	no	NA	NA	NA	NA	NA	NA
22	AAAEVLGLQK	AUR62027860-RA	glucose-6-phosphate isomerase 1, chloroplastic [Beta vulgaris subsp. vulgaris]	3	333.866	0.61232	0.00090651	63.816	no	NA	NA	NA	NA	NA	NA
23	AAAGNQCGINC	AUR62024904-RA	cellulose synthase A catalytic subunit 1 [UDP-forming] [Beta vulgaris subsp. vulgaris]	2	568.235	-1.3583	0.0036619	52.49	yes	NA	NA	NA	NA	NA	NA
24	AAAGPLK	AUR62042589-RA	glyceraldehyde-3-phosphate dehydrogenase B, chloroplastic [Beta vulgaris subsp. vulgaris]	2	314.195	-1.3123	0.024237	91.584	yes	1.675	1.435	1.424	0.427	0.498	0.54
25	AAAGPLK	AUR62042589-RA	glyceraldehyde-3-phosphate dehydrogenase B, chloroplastic [Beta vulgaris subsp. vulgaris]	3	209.799	-0.73715	0.012543	66.994	yes	1.564	1.394	1.574	0.46	0.477	0.531
26	AAAIAALTSTFEQTPR	AUR62033241-RA	villin-4 [Beta vulgaris subsp. vulgaris]	3	549.962	-0.29565	2.1681e-12	86.214	yes	NA	NA	NA	NA	NA	NA
27	AAAIISTGGGFGGGR	AUR62026856-RA	NADPH:quinone oxidoreductase [Beta vulgaris subsp. vulgaris]	2	646.341	-1.8362	2.2966e-19	113.37	yes	1.232	1.12	1.304	0.674	0.828	0.843
28	AAAIISTGGGFGGGR	AUR62026856-RA	NADPH:quinone oxidoreductase [Beta vulgaris subsp. vulgaris]	3	431.23	0.068425	0.0011259	43.761	yes	NA	NA	NA	NA	NA	NA
29	AAAILPINIEDAAR	AUR62023712-RA	aspartate--tRNA ligase 2, cytoplasmic [Beta vulgaris subsp. vulgaris]	2	719.407	-1.2716	0.0012045	57.434	yes	1.089	1.069	1.459	0.807	0.926	0.651
30	AAAILPINIEDAAR	AUR62023712-RA	aspartate--tRNA ligase 2, cytoplasmic [Beta vulgaris subsp. vulgaris]	3	479.94	-0.21291	2.0017e-05	68.171	yes	1.656	0.685	1.824	0.519	0.665	0.651
31	AAAILPINIEDAAR	AUR62023712-RA	aspartate--tRNA ligase 2, cytoplasmic [Beta vulgaris subsp. vulgaris]	3	479.94	-0.14075	3.5172e-05	66.004	yes	NA	NA	NA	NA	NA	NA
32	AAAILPINIEDAAR	AUR62023712-RA	aspartate--tRNA ligase 2, cytoplasmic [Beta vulgaris subsp. vulgaris]	2	719.407	-1.2529	0.053324	31.071	yes	0.987	0.969	1.225	0.803	1.009	1.006
33	AAAIQAINDGK	AUR62023640-RA	probable N-succinyldiaminopimelate aminotransferase DapC [Solanum pennellii]	3	357.865	-0.010895	0.00010854	74.841	no	NA	NA	NA	NA	NA	NA
34	AAAIQAINDGK	AUR62023640-RA	probable N-succinyldiaminopimelate aminotransferase DapC [Solanum pennellii]	2	536.293	-1.9411	6.6037e-13	133.05	no	1.218	1.183	1.188	0.78	0.837	0.793
35	AAAISVGLQDIDER	AUR62014286-RA	SH3 domain protein [Medicago truncatula]	3	486.591	-0.098691	3.5934e-05	65.895	yes	NA	NA	NA	NA	NA	NA
36	AAAKPPPIGPK	AUR62025395-RA	photosystem I reaction center subunit IV, chloroplastic [Beta vulgaris subsp. vulgaris]	3	349.55		8.3456e-16	93.556	yes	NA	NA	NA	NA	NA	NA
37	AAAKPPPIGPK	AUR62025395-RA	photosystem I reaction center subunit IV, chloroplastic [Beta vulgaris subsp. vulgaris]	3	349.55		0.0011903	56.404	yes	NA	NA	NA	NA	NA	NA
38	AAALAAILDAR	AUR62040239-RA	peptidyl-prolyl cis-trans isomerase CYP65 [Beta vulgaris subsp. vulgaris]	2	528.314	-0.51719	0.010573	47.894	no	1.12	1.171	1.039	0.927	0.906	0.836
39	AAALAALSSALTAEK	AUR62026043-RA	villin-2 isoform X2 [Beta vulgaris subsp. vulgaris]	3	463.265	0.27835	3.2709e-14	89.231	no	1.256	1.338	1.34	0.681	0.577	0.807
40	AAALAALSSALTAEK	AUR62026043-RA	villin-2 isoform X2 [Beta vulgaris subsp. vulgaris]	2	694.393	-0.89241	1.4482e-07	132.08	no	1.253	1.221	1.481	0.706	0.551	0.789
41	AAALALK	AUR62013607-RA	dihydrolipoyllysine-residue acetyltransferase component 2 of pyruvate dehydrogenase complex,mitochondrial isoform X1 [Beta vulgaris subsp. vulgaris]	2	329.218	0.73079	0.0010222	106.76	no	1.29	1.026	1.254	0.765	0.865	0.801
42	AAALEQTSEGLSLLEDAFVK	AUR62026484-RA	pentatricopeptide repeat-containing protein At1g05670, mitochondrial [Beta vulgaris subsp.vulgaris]	3	698.032	-1.8096	0.0049678	30.042	no	1.459	1.352	1.236	0.569	0.869	0.514
43	AAALFNPR	AUR62000639-RA	GDSL esterase/lipase At5g33370 [Beta vulgaris subsp. vulgaris]	2	430.243	-2.1151	0.0095505	72.138	yes	NA	NA	NA	NA	NA	NA
44	AAALNIVPTSTGAAK	AUR62035540-RA	glyceraldehyde-3-phosphate dehydrogenase A, chloroplastic [Beta vulgaris subsp. vulgaris]	3	462.265	-0.42008	5.3744e-09	78.814	no	NA	NA	NA	NA	NA	NA
45	AAALNIVPTSTGAAK	AUR62035540-RA	glyceraldehyde-3-phosphate dehydrogenase A, chloroplastic [Beta vulgaris subsp. vulgaris]	2	692.893	-1.2471	0.00025131	139.58	no	1.546	1.417	1.504	0.48	0.564	0.489
46	AAALNIVPTSTGAAK	AUR62035540-RA	glyceraldehyde-3-phosphate dehydrogenase A, chloroplastic [Beta vulgaris subsp. vulgaris]	4	346.95	0.26236	3.2297e-06	69.92	no	NA	NA	NA	NA	NA	NA
47	AAALNIVPTSTGAAK	AUR62035540-RA	glyceraldehyde-3-phosphate dehydrogenase A, chloroplastic [Beta vulgaris subsp. vulgaris]	3	462.265	-0.25058	0.00048442	53.3	no	NA	NA	NA	NA	NA	NA
48	AAALVSQPALYSR	AUR62013179-RA	monosaccharide-sensing protein 2 [Beta vulgaris subsp. vulgaris]	3	449.586	-0.28885	1.7132e-06	77.74	yes	NA	NA	NA	NA	NA	NA
49	AAALYTQAIK	AUR62034703-RA	hsp70-Hsp90 organizing protein 3 [Beta vulgaris subsp. vulgaris]	2	525.303	-2.101	3.7705e-06	102.52	no	1.268	1.21	1.161	0.822	0.714	0.825
50	AAANTYPYIQVK	AUR62021968-RA	UPF0051 protein ABCI8, chloroplastic [Beta vulgaris subsp. vulgaris]	3	446.907	-0.044409	5.9122e-10	96.229	yes	NA	NA	NA	NA	NA	NA
51	AAANTYPYIQVK	AUR62021968-RA	UPF0051 protein ABCI8, chloroplastic [Beta vulgaris subsp. vulgaris]	2	669.856	-1.6496	2.4803e-16	117.79	yes	1.152	1.463	1.243	0.649	0.757	0.736
52	AAAPASALK	AUR62024337-RA	60S ribosomal protein L6 [Beta vulgaris subsp. vulgaris]	3	267.161	0.02204	0.00071128	82.452	yes	NA	NA	NA	NA	NA	NA
53	AAAPPAK	AUR62004407-RA	chlorophyll a-b binding protein CP26, chloroplastic-like [Elaeis guineensis]	2	313.187	-0.69388	0.054693	60.358	no	1.146	1.592	1.49	0.625	0.526	0.621
54	AAAPPPTDPLTLTVEEK	AUR62016395-RA	coatomer subunit delta isoform X2 [Beta vulgaris subsp. vulgaris]	3	583.98	-1.1799	1.0747e-05	62.759	no	NA	NA	NA	NA	NA	NA
55	AAAPPPTDPLTLTVEEK	AUR62016395-RA	coatomer subunit delta isoform X2 [Beta vulgaris subsp. vulgaris]	3	583.98	-1.6991	0.00023333	55.011	no	NA	NA	NA	NA	NA	NA
56	AAAQTTADRR	AUR62029725-RA	non-specific lipid-transfer protein [Beta vulgaris subsp. vulgaris]	3	354.188	-0.63636	0.00046639	79.148	no	NA	0.042	0.054	1.608	1.778	1.519
57	AAAQTTADRR	AUR62029725-RA	non-specific lipid-transfer protein [Beta vulgaris subsp. vulgaris]	3	354.188	-0.51714	0.015259	46.462	no	NA	NA	NA	0.806	0.974	1.22
58	AAAQVAIHEK	AUR62032651-RA	beta-galactosidase [Theobroma cacao]	3	346.529	-1.3675	0.011976	42.718	no	1.156	0.79	1.316	0.928	0.851	0.959
59	AAAQVAIHEK	AUR62032651-RA	beta-galactosidase [Theobroma cacao]	2	519.291	-2.861	0.040711	42.336	no	1.122	1.152	1.414	0.754	0.809	0.75
60	AAAQVAIHEK	AUR62032651-RA	beta-galactosidase [Theobroma cacao]	3	346.529	-0.52152	0.010774	43.308	no	NA	NA	NA	NA	NA	NA
61	AAASDDLFVAGLAK	AUR62013311-RA	zinc finger BED domain-containing protein DAYSLEEPER isoform X1 [Beta vulgaris subsp. vulgaris]	3	450.242	0.34226	3.3698e-07	78.324	no	NA	NA	NA	NA	NA	NA
62	AAASDDLFVAGLAK	AUR62013311-RA	zinc finger BED domain-containing protein DAYSLEEPER isoform X1 [Beta vulgaris subsp. vulgaris]	2	674.859	-0.89182	3.0689e-08	130.1	no	1.322	1.342	1.31	0.665	0.737	0.624
63	AAASDDLFVAGLAKPLQDR	AUR62013311-RA	zinc finger BED domain-containing protein DAYSLEEPER isoform X1 [Beta vulgaris subsp. vulgaris]	3	653.35	-1.5074	4.8993e-16	88.19	no	1.231	0.966	1.492	0.795	0.72	0.796
64	AAASDQLEIWAER	AUR62022755-RA	cell division protein FtsY homolog, chloroplastic [Citrus sinensis]	2	730.362	-1.3001	0.00018014	67.095	yes	1.14	1.003	1.213	0.884	0.904	0.857
65	AAASSYLQR	AUR62036580-RA	arginine biosynthesis bifunctional protein ArgJ, chloroplastic [Beta vulgaris subsp. vulgaris]	3	322.838	-1.0908	0.031641	37.722	yes	NA	NA	NA	NA	NA	NA
66	AAASVAGVAQDVK	AUR62022650-RA	late embryogenesis abundant protein (LEA) family protein [Medicago truncatula]	3	396.219	-0.51263	8.5141e-16	99.5	no	0.435	0.392	0.392	1.45	1.741	1.59
67	AAASVAGVAQDVK	AUR62022650-RA	late embryogenesis abundant protein (LEA) family protein [Medicago truncatula]	2	593.825	-2.2148	7.8225e-16	104.17	no	0.5	0.333	0.459	1.555	1.575	1.578
68	AAASVAGVAQDVK	AUR62022650-RA	late embryogenesis abundant protein (LEA) family protein [Medicago truncatula]	3	396.219	-0.43117	1.2432e-07	80.69	no	NA	NA	NA	NA	NA	NA
69	AAATAVGETDLENK	AUR62028012-RA	DExH-box ATP-dependent RNA helicase DExH10 [Beta vulgaris subsp. vulgaris]	2	695.346	-0.66274	0.053324	31.071	yes	1.227	1.216	1.496	0.51	1.044	0.507
70	AAATDEMVDAFMAAR	AUR62005286-RA	tryptophan--tRNA ligase, cytoplasmic [Beta vulgaris subsp. vulgaris]	3	523.906	0.38125	0.0094618	33.265	yes	NA	NA	NA	NA	NA	NA
71	AAAVDVTEESLK	AUR62006634-RA	dehydrogenase/reductase SDR family member 7 [Beta vulgaris subsp. vulgaris]	2	616.822	-2.0524	0.0016909	57.175	yes	NA	NA	NA	NA	NA	NA
72	AAAVEACK	AUR62040985-RA	LOW QUALITY PROTEIN: plasma membrane-associated cation-binding protein 1 [Beta vulgaris subsp.vulgaris]	2	410.205	-2.3121	0.017366	65.246	no	NA	NA	NA	NA	NA	NA
73	AAAVLTEDGGLVVK	AUR62023013-RA	la protein 1 [Beta vulgaris subsp. vulgaris]	3	448.257	0.03792	1.2503e-08	85.554	no	NA	NA	NA	NA	NA	NA
74	AAAVLTEDGGLVVK	AUR62023013-RA	la protein 1 [Beta vulgaris subsp. vulgaris]	2	671.882	-1.546	0.0036722	161.21	no	1.149	1.182	1.223	0.787	0.803	0.857
75	AAAVSSADDELAK	AUR62022613-RA	chlorophyll a-b binding protein CP26, chloroplastic [Jatropha curcas]	2	624.309	-1.6738	4.2908e-06	136.24	yes	1.669	1.408	1.497	0.406	0.588	0.431
76	AAAVSSADDELAK	AUR62022613-RA	chlorophyll a-b binding protein CP26, chloroplastic [Jatropha curcas]	3	416.542	-0.2267	0.0004806	58.274	yes	NA	NA	NA	NA	NA	NA
77	AAAVVQK	AUR62013177-RA	homoserine kinase [Beta vulgaris subsp. vulgaris]	2	343.713	-1.6671	0.015035	99.919	no	1.135	1.192	1.226	0.829	0.774	0.845
78	AAAYAFGNIDPTSISR	AUR62012434-RA	protein MEMO1 [Beta vulgaris subsp. vulgaris]	2	827.415	-1.1746	2.5404e-11	80.387	yes	1.141	1.133	1.208	0.95	0.837	0.732
79	AACDEAGSLLVYDEVQCGLGR	AUR62016604-RA	acetylornithine aminotransferase, mitochondrial [Beta vulgaris subsp. vulgaris]	3	761.684	-0.83683	0.00029898	38.878	no	1.201	1.728	0.983	0.392	0.959	0.736
80	AACICLK	AUR62029721-RA	non-specific lipid-transfer protein [Beta vulgaris subsp. vulgaris]	3	279.144	-0.52344	0.014721	62.338	yes	NA	NA	NA	NA	NA	NA
81	AACLITPK	AUR62034703-RA	hsp70-Hsp90 organizing protein 3 [Beta vulgaris subsp. vulgaris]	2	437.247	-2.2207	0.0097843	71.342	no	NA	NA	NA	NA	NA	NA
82	AADEAVK	AUR62006462-RA	2,3-bisphosphoglycerate-independent phosphoglycerate mutase [Beta vulgaris subsp. vulgaris]	2	352.185	-0.36045	0.025495	89.296	yes	1.041	1.252	1.012	0.955	0.838	0.902
83	AADEPLPEHIQK	AUR62000820-RA	protein AUXIN RESPONSE 4 [Beta vulgaris subsp. vulgaris]	3	449.902		0.00086812	42.843	yes	NA	NA	NA	NA	NA	NA
84	AADEVIDSIDRDELAK	AUR62021171-RA	tripeptidyl-peptidase 2 [Beta vulgaris subsp. vulgaris]	3	587.295	-0.11622	1.9893e-19	112.17	no	1.161	0.943	0.998	0.928	1.051	0.919
85	AADEVIDSIDRDELAK	AUR62021171-RA	tripeptidyl-peptidase 2 [Beta vulgaris subsp. vulgaris]	4	440.723	0.79955	2.0023e-06	70.197	no	1.059	1.151	1.189	0.815	0.945	0.841
86	AADEVIDSIDRDELAK	AUR62021171-RA	tripeptidyl-peptidase 2 [Beta vulgaris subsp. vulgaris]	2	880.439	-0.56119	0.00010592	64.52	no	1.073	1.094	1.031	0.859	1.07	0.873
87	AADFETDDIILGK	AUR62006776-RA	chloroplast stem-loop binding protein of 41 kDa b, chloroplastic [Beta vulgaris subsp. vulgaris]	3	469.905	0.049132	1.3151e-07	80.245	yes	NA	NA	NA	NA	NA	NA
88	AADFETDDIILGK	AUR62006776-RA	chloroplast stem-loop binding protein of 41 kDa b, chloroplastic [Beta vulgaris subsp. vulgaris]	2	704.354	-0.81007	2.8284e-06	134.99	yes	1.411	1.749	1.477	0.481	0.387	0.495
89	AADFFQQAVDEDPNNDLYR	AUR62003515-RA	mitochondrial import receptor subunit TOM20 [Beta vulgaris subsp. vulgaris]	3	743.335	-1.0572	1.806e-10	76.301	yes	0.863	0.746	1.13	1.035	1.203	1.024
90	AADFFQQAVDEDPNNDLYR	AUR62003515-RA	mitochondrial import receptor subunit TOM20 [Beta vulgaris subsp. vulgaris]	2	1114.5	-0.037421	3.0937e-14	116.6	yes	1.164	1.157	1.142	0.852	0.875	0.81
91	AADFFQQAVDEDPTNDLYR	AUR62017827-RA	mitochondrial import receptor subunit TOM20 [Beta vulgaris subsp. vulgaris]	3	739.003	-0.51494	3.8286e-12	79.489	yes	1.089	1.179	1.424	0.606	0.899	0.803
92	AADFFQQAVDEDPTNDLYR	AUR62017827-RA	mitochondrial import receptor subunit TOM20 [Beta vulgaris subsp. vulgaris]	2	1108	-0.12448	1.8207e-06	66.152	yes	1.295	1.2	0.923	0.812	0.754	1.016
93	AADHVPTDK	AUR62019642-RA	50S ribosomal protein L13, chloroplastic [Beta vulgaris subsp. vulgaris]	3	318.494	-0.78471	0.032551	37.344	yes	0.652	0.436	0.722	0.984	1.852	1.353
94	AADILAEEGISAEVINLR	AUR62029539-RA	pyruvate dehydrogenase E1 component subunit beta-1, mitochondrial [Beta vulgaris subsp. vulgaris]	3	628.674	-0.61407	0.0035491	36.127	yes	NA	NA	NA	NA	NA	NA
95	AADKYWDLYSSESLER	AUR62016351-RA	phospholipase D alpha 1 [Beta vulgaris subsp. vulgaris]	3	644.971	-1.4715	2.4185e-05	65.231	no	1.174	0.986	0.965	0.785	1.023	1.067
96	AADLAQPLIQAQVPYK	AUR62041164-RA	universal stress protein PHOS32 [Beta vulgaris subsp. vulgaris]	3	575.989	-1.1086	1.7652e-05	63.682	no	NA	NA	NA	NA	NA	NA
97	AADLAQPLIQAQVPYK	AUR62041164-RA	universal stress protein PHOS32 [Beta vulgaris subsp. vulgaris]	4	432.244	-0.37424	0.0013193	43.592	no	1.215	1.288	1.209	0.752	0.783	0.752
98	AADLAQPLIQAQVPYK	AUR62041164-RA	universal stress protein PHOS32 [Beta vulgaris subsp. vulgaris]	2	863.48	-1.7565	2.3223e-12	122.12	no	1.189	1.274	1.188	0.767	0.802	0.78
99	AADLAQPLIQAQVPYK	AUR62041164-RA	universal stress protein PHOS32 [Beta vulgaris subsp. vulgaris]	3	575.989	-1.7876	1.3418e-05	65.374	no	1.497	1.169	1.139	0.703	0.625	0.868
100	AADLFQSEEVTTSANQCR	AUR62012330-RA	alpha-soluble NSF attachment protein 2 [Beta vulgaris subsp. vulgaris]	3	676.309	-1.0194	6.7442e-21	109.04	yes	1.318	1.425	1.344	0.603	0.553	0.756
101	AADLFQSEEVTTSANQCR	AUR62012330-RA	alpha-soluble NSF attachment protein 2 [Beta vulgaris subsp. vulgaris]	2	1013.96	-1.4032	0.0059774	40.968	yes	1.293	1.042	1.373	0.766	0.763	0.762
102	AADLTLVPSAAIAK	AUR62025812-RA	sulfoquinovosyl transferase SQD2 [Beta vulgaris subsp. vulgaris]	3	447.598	0.17012	4.0135e-05	65.295	yes	NA	NA	NA	NA	NA	NA
103	AADLTYWESAAR	AUR62007936-RA	UDP-glucose 6-dehydrogenase 5 [Beta vulgaris subsp. vulgaris]	3	451.886	0.53098	2.2598e-09	93.345	no	NA	NA	NA	NA	NA	NA
104	AADLTYWESAAR	AUR62007936-RA	UDP-glucose 6-dehydrogenase 5 [Beta vulgaris subsp. vulgaris]	3	451.886	-0.29278	0.00030695	62.338	no	1.453	1.161	1.119	0.826	0.887	0.555
105	AADLYGLQILADGIQDDSGNVTR	AUR62023932-RA	arogenate dehydratase/prephenate dehydratase 6, chloroplastic [Beta vulgaris subsp. vulgaris]	3	802.403	-1.1239	5.5477e-12	69.088	yes	1.183	1.554	1.503	0.594	0.495	0.671
106	AADNIAANLYSVK	AUR62015234-RA	photosystem II stability/assembly factor HCF136, chloroplastic [Beta vulgaris subsp. vulgaris]	3	450.574	-0.21982	0.00096832	53.3	yes	NA	NA	NA	NA	NA	NA
107	AADNIAANLYSVK	AUR62015234-RA	photosystem II stability/assembly factor HCF136, chloroplastic [Beta vulgaris subsp. vulgaris]	2	675.357	-1.6686	3.4229e-15	97.797	yes	1.179	1.277	1.222	0.74	0.771	0.812
108	AADPGGYNIEPR	AUR62001775-RA	titin [Beta vulgaris subsp. vulgaris]	2	630.304	-0.56817	0.00010763	77.185	no	1.174	1.207	1.209	0.761	0.844	0.804
109	AADQITGQSYTPNDVGK	AUR62037914-RA	embryonic protein DC-8 [Beta vulgaris subsp. vulgaris]	3	588.951	-1.6064	6.4491e-06	65.949	no	0.761	0.56	0.736	1.295	1.652	0.996
110	AADQITGQSYTPNDVGK	AUR62037914-RA	embryonic protein DC-8 [Beta vulgaris subsp. vulgaris]	2	882.924	-1.5427	2.0302e-19	111.77	no	0.218	0.09	0.338	2.054	2.198	1.102
111	AADQITGQSYTPNDVGK	AUR62037914-RA	embryonic protein DC-8 [Beta vulgaris subsp. vulgaris]	3	588.951	-1.6935	1.6511e-08	71.601	no	0.611	0.426	0.712	1.359	1.372	1.519
112	AADQITGQSYTPNDVGK	AUR62037914-RA	embryonic protein DC-8 [Beta vulgaris subsp. vulgaris]	3	588.951	-1.8286	6.4491e-06	65.949	no	0.29	0.118	0.207	1.837	1.76	1.788
113	AADQITGQSYTPNDVGK	AUR62037914-RA	embryonic protein DC-8 [Beta vulgaris subsp. vulgaris]	4	441.965	-0.72017	0.00069147	46.892	no	0.361	0.426	0.539	1.51	1.455	1.709
114	AADQITGQSYTPNDVGK	AUR62037914-RA	embryonic protein DC-8 [Beta vulgaris subsp. vulgaris]	2	882.924	-1.9739	3.03e-05	63.691	no	0.16	0.345	0.214	1.696	1.808	1.777
115	AADTLEVQK	AUR62001537-RA	transcription factor E2FB [Beta vulgaris subsp. vulgaris]	2	487.761	-1.6378	0.0086391	63.816	yes	NA	NA	NA	NA	NA	NA
116	AADVGADLVGK	AUR62011208-RA	pyrophosphate-energized vacuolar membrane proton pump [Beta vulgaris subsp. vulgaris]	2	508.275	-0.19314	5.632e-15	130.56	no	1.251	1.153	1.143	0.744	0.864	0.845
117	AADVGADLVGK	AUR62011208-RA	pyrophosphate-energized vacuolar membrane proton pump [Beta vulgaris subsp. vulgaris]	3	339.185	0.80051	0.00068457	57.347	no	1.373	1.169	1.222	0.762	0.727	0.747
118	AADVVTTVVQNNPR	AUR62042383-RA	hsp70-binding protein 1 [Beta vulgaris subsp. vulgaris]	2	742.397	-1.7708	8.8848e-08	82.069	yes	1.188	1.111	1.247	0.849	0.801	0.803
119	AADVVTTVVQNNPR	AUR62042383-RA	hsp70-binding protein 1 [Beta vulgaris subsp. vulgaris]	3	495.267	-0.52224	1.1808e-05	69.345	yes	1.157	1.114	1.278	0.719	0.88	0.852
120	AADWFVSQYGPK	AUR62014623-RA	protein HEAT-STRESS-ASSOCIATED 32 [Beta vulgaris subsp. vulgaris]	2	684.833	-1.019	3.2887e-07	88.021	yes	0.972	0.866	1.007	1.056	1.057	1.042
121	AAEAALLNK	AUR62027776-RA	LOW QUALITY PROTEIN: dnaJ homolog subfamily C member 2-like [Beta vulgaris subsp. vulgaris]	2	450.761	-1.464	0.0033384	70.908	yes	NA	NA	NA	NA	NA	NA
122	AAEAALLNKK	AUR62027776-RA	LOW QUALITY PROTEIN: dnaJ homolog subfamily C member 2-like [Beta vulgaris subsp. vulgaris]	3	343.541		0.0091504	37.344	yes	NA	NA	NA	NA	NA	NA
123	AAEAEHIAADAYYAR	AUR62001407-RA	alanine aminotransferase 2 [Beta vulgaris subsp. vulgaris]	3	541.258	-0.69517	0.022252	26.769	yes	NA	NA	NA	NA	NA	NA
124	AAEAEHIAADAYYAR	AUR62001407-RA	alanine aminotransferase 2 [Beta vulgaris subsp. vulgaris]	3	541.258	-1.041	0.0034972	38.995	yes	NA	NA	NA	NA	NA	NA
125	AAEAEHIAADAYYAR	AUR62001407-RA	alanine aminotransferase 2 [Beta vulgaris subsp. vulgaris]	3	541.258	-0.4211	0.0034972	38.995	yes	NA	NA	NA	NA	NA	NA
126	AAEAEHTAADAYYAR	AUR62025616-RA	alanine aminotransferase 2 [Beta vulgaris subsp. vulgaris]	3	537.246	-1.201	5.6797e-20	111.83	yes	1.018	1.163	1.159	0.875	0.823	0.962
127	AAEAEHTAADAYYAR	AUR62025616-RA	alanine aminotransferase 2 [Beta vulgaris subsp. vulgaris]	2	805.366		0.00094255	45.614	yes	NA	NA	NA	NA	NA	NA
128	AAEAEHTAADAYYAR	AUR62025616-RA	alanine aminotransferase 2 [Beta vulgaris subsp. vulgaris]	3	537.246	-0.9062	0.0003085	56.65	yes	NA	NA	NA	NA	NA	NA
129	AAEAEHTAADAYYAR	AUR62025616-RA	alanine aminotransferase 2 [Beta vulgaris subsp. vulgaris]	3	537.246	-0.87194	1.2835e-14	94.09	yes	0.986	0.891	0.994	0.988	1.096	1.045
130	AAEALAELIDDCIAR	AUR62014777-RA	TATA-binding protein-associated factor BTAF1 [Beta vulgaris subsp. vulgaris]	3	544.275	-0.36499	0.01057	32.702	yes	NA	NA	NA	NA	NA	NA
131	AAEASEEFIGCLETFK	AUR62019554-RA	succinate dehydrogenase subunit 5, mitochondrial [Beta vulgaris subsp. vulgaris]	3	601.282	-1.3947	8.9472e-09	77.42	yes	1.201	1.23	1.266	0.647	0.898	0.759
132	AAEASEEFIGCLETFK	AUR62019554-RA	succinate dehydrogenase subunit 5, mitochondrial [Beta vulgaris subsp. vulgaris]	4	451.213	0.0091353	0.021703	26.771	yes	1.175	1.216	1.71	0.43	1.088	0.381
133	AAEASEEFIGSLETFK	AUR62037877-RA	succinate dehydrogenase subunit 5, mitochondrial [Beta vulgaris subsp. vulgaris]	3	576.949	-0.693	5.7082e-12	82.651	yes	1.129	1.151	0.947	0.908	0.973	0.893
134	AAEDPEFETFYTK	AUR62024084-RA	photosystem II CP43 chlorophyll apoprotein [Medicago truncatula]	2	774.349	-0.86723	0.018407	38.3	no	1.61	1.746	1.584	0.375	0.321	0.365
135	AAEDPEFETFYTK	AUR62024084-RA	photosystem II CP43 chlorophyll apoprotein [Medicago truncatula]	2	774.349	-1.4796	0.0047736	45.28	no	1.689	0.792	2.352	0.376	0.524	0.267
136	AAEDSFLDVLR	AUR62038539-RA	SCY1-like protein 2 [Beta vulgaris subsp. vulgaris]	2	618.317	-0.56212	0.00028887	75.819	yes	NA	NA	NA	NA	NA	NA
137	AAEDVGQK	AUR62002074-RA	binding partner of ACD11 1 [Beta vulgaris subsp. vulgaris]	2	409.206	-1.3329	0.027111	59.35	yes	0.984	1.27	0.97	0.934	0.922	0.919
138	AAEDVGQQLLTYGR	AUR62003118-RA	probable mitochondrial-processing peptidase subunit beta, mitochondrial [Beta vulgaris subsp.vulgaris]	2	760.889	-0.72183	0.0018738	147.51	no	1.149	1.379	1.259	0.725	0.757	0.731
139	AAEDVGQQLLTYGR	AUR62003118-RA	probable mitochondrial-processing peptidase subunit beta, mitochondrial [Beta vulgaris subsp.vulgaris]	3	507.595	0.37052	0.0010535	161.87	no	0.82	1.388	0.95	0.846	0.862	1.133
140	AAEDVLATR	AUR62011621-RA	nuclear pore complex protein NUP50A [Beta vulgaris subsp. vulgaris]	2	473.254	-0.68356	0.0018188	85.355	no	1.129	1.276	1.238	0.705	0.919	0.733
141	AAEEAHQDMLGWFQK	AUR62002638-RA	endo-1,3;1,4-beta-D-glucanase [Beta vulgaris subsp. vulgaris]	4	444.956	-0.14737	0.0071281	51.771	yes	1.172	0.84	1.289	0.913	0.998	0.788
142	AAEEAHQDMLGWFQK	AUR62002638-RA	endo-1,3;1,4-beta-D-glucanase [Beta vulgaris subsp. vulgaris]	3	592.939	-1.5099	7.6711e-20	101.3	yes	1.055	0.937	1.154	0.893	0.949	1.012
143	AAEEAHQDMLGWFQK	AUR62002638-RA	endo-1,3;1,4-beta-D-glucanase [Beta vulgaris subsp. vulgaris]	3	592.939	-1.6377	1.1195e-21	106.32	yes	1.125	0.969	1.311	0.794	0.937	0.863
144	AAEEAHQDMLGWFQK	AUR62002638-RA	endo-1,3;1,4-beta-D-glucanase [Beta vulgaris subsp. vulgaris]	3	587.607	-1.2733	0.0016494	145.43	yes	1.102	0.944	1.128	0.853	1.019	0.955
145	AAEEAHQDMLGWFQK	AUR62002638-RA	endo-1,3;1,4-beta-D-glucanase [Beta vulgaris subsp. vulgaris]	4	440.957	0.10276	2.0875e-08	76.759	yes	NA	NA	NA	NA	NA	NA
146	AAEETMVAYK	AUR62027179-RA	14-3-3-like protein GF14 kappa [Beta vulgaris subsp. vulgaris]	3	376.846	-0.25024	0.00014073	72.928	yes	1.036	1.128	1.092	0.908	0.862	0.974
147	AAEETMVAYK	AUR62027179-RA	14-3-3-like protein GF14 kappa [Beta vulgaris subsp. vulgaris]	3	376.846	-0.76911	0.00014073	72.928	yes	1.179	1.089	1.046	0.895	0.771	1.021
148	AAEFAEPEQPK	AUR62017548-RA		3	406.2	-0.13812	0.035309	33.057	yes	NA	NA	NA	NA	NA	NA
149	AAEIFNNQK	AUR62041208-RA	glutamine synthetase leaf isozyme, chloroplastic [Beta vulgaris subsp. vulgaris]	2	517.767	-2.8289	4.8659e-14	129.85	no	1.597	1.349	1.601	0.472	0.512	0.469
150	AAEIFNNQK	AUR62041208-RA	glutamine synthetase leaf isozyme, chloroplastic [Beta vulgaris subsp. vulgaris]	3	345.514	-1.3415	0.015867	44.349	no	1.567	1.37	1.606	0.477	0.496	0.484
151	AAEIFPDMLK	AUR62029606-RA	acetolactate synthase 1, chloroplastic [Beta vulgaris subsp. vulgaris]	3	384.199	0.30687	0.0064166	41.399	yes	NA	NA	NA	NA	NA	NA
152	AAEIIESENSFVK	AUR62032226-RA	glu S.griseus protease inhibitor [Beta vulgaris subsp. vulgaris]	3	479.58	-0.33487	0.0008661	54.343	no	1.386	1.277	1.267	0.679	0.741	0.65
153	AAEIIESENSFVK	AUR62032226-RA	glu S.griseus protease inhibitor [Beta vulgaris subsp. vulgaris]	2	718.867	-1.2205	1.2824e-05	175.15	no	1.33	1.355	1.265	0.643	0.71	0.698
154	AAEIIESENSFVK	AUR62032226-RA	glu S.griseus protease inhibitor [Beta vulgaris subsp. vulgaris]	2	718.867	-1.5786	7.5347e-18	195.1	no	1.333	1.254	1.275	0.706	0.754	0.678
155	AAEIIESENSFVK	AUR62032226-RA	glu S.griseus protease inhibitor [Beta vulgaris subsp. vulgaris]	3	479.58	-0.58024	1.2159e-11	95.417	no	1.337	1.175	1.298	0.73	0.723	0.737
156	AAEILGHTR	AUR62008718-RA	fumarate hydratase 1, mitochondrial [Beta vulgaris subsp. vulgaris]	3	323.182	0.2782	0.002884	63.076	yes	1.285	1.315	1.302	0.715	0.813	0.57
157	AAEILHGLGFDK	AUR62014924-RA	ABC transporter F family member 1 [Beta vulgaris subsp. vulgaris]	3	424.231	0.29024	1.2172e-11	98.105	yes	1.067	1.093	1.194	0.892	0.909	0.846
158	AAELAAAAVSQAGK	AUR62007092-RA	serine-rich adhesin for platelets isoform X2 [Theobroma cacao]	3	419.898	-0.89857	0.0028489	40.751	yes	NA	NA	NA	NA	NA	NA
159	AAELENVVK	AUR62020563-RA	myosin-11 [Beta vulgaris subsp. vulgaris]	2	486.772	-1.0847	3.3757e-07	113.93	no	1.34	1.143	1.37	0.692	0.794	0.661
160	AAELIVDFFEK	AUR62001762-RA	sucrose synthase-like [Beta vulgaris subsp. vulgaris]	3	427.896		7.1258e-12	77.062	no	NA	NA	NA	NA	NA	NA
161	AAELTTLLESR	AUR62043788-RA	ATPase subunit 1 (mitochondrion) [Lotus japonicus]	3	401.891	0.4354	0.0012615	52.247	yes	NA	NA	NA	NA	NA	NA
162	AAELTTLLESR	AUR62043788-RA	ATPase subunit 1 (mitochondrion) [Lotus japonicus]	2	602.333	-0.5648	1.3582e-15	122.33	yes	1.175	1.06	1.176	0.731	0.923	0.935
163	AAELTTLLESR	AUR62043788-RA	ATPase subunit 1 (mitochondrion) [Lotus japonicus]	3	401.891	0.66258	9.5042e-09	99.283	yes	1.441	1.168	1.35	0.527	0.714	0.799
164	AAENVELASLR	AUR62042263-RA	rho-associated protein kinase 1 isoform X1 [Beta vulgaris subsp. vulgaris]	2	586.817	-1.5352	0.0015866	61.419	yes	NA	NA	NA	NA	NA	NA
165	AAENWVAK	AUR62020690-RA	glucan endo-1,3-beta-glucosidase 5 [Beta vulgaris subsp. vulgaris]	2	444.732	-0.88722	0.032105	56.916	yes	NA	NA	NA	NA	NA	NA
166	AAEQAEAHDPATHQVFEATK	AUR62003219-RA		4	538.508	-1.8649	6.0155e-16	85.737	yes	0.601	0.737	0.55	1.128	1.462	1.523
167	AAEQAEAHDPATHQVFEATK	AUR62003219-RA		3	717.675	-2.5461	0.0071445	27.129	yes	NA	0.131	NA	1.339	1.195	1.335
168	AAEQAQEAAEAK	AUR62020042-RA	protein plastid transcriptionally active 16, chloroplastic [Beta vulgaris subsp. vulgaris]	3	406.198	-0.10462	0.00015709	69.03	yes	NA	NA	NA	NA	NA	NA
169	AAEQAQEAAEAK	AUR62020042-RA	protein plastid transcriptionally active 16, chloroplastic [Beta vulgaris subsp. vulgaris]	2	608.794	-1.7132	1.2193e-16	114.7	yes	1.571	1.539	1.607	0.447	0.471	0.365
170	AAEQGSAIAAAVEGVER	AUR62006907-RA	CBS domain-containing protein CBSCBSPB3 [Beta vulgaris subsp. vulgaris]	3	543.613	-0.28213	5.6323e-19	90.422	yes	1.068	0.692	1.742	0.743	1.18	0.576
171	AAEQGSAIAAAVEGVER	AUR62006907-RA	CBS domain-containing protein CBSCBSPB3 [Beta vulgaris subsp. vulgaris]	2	814.916	-0.93566	0.0074184	145.8	yes	1.366	1.292	1.125	0.785	0.848	0.584
172	AAEQVLIGK	AUR62001758-RA	ATP-dependent zinc metalloprotease FTSH 10, mitochondrial [Beta vulgaris subsp. vulgaris]	2	464.777	-2.1392	4.9366e-06	105.98	no	1.325	1.242	1.275	0.724	0.786	0.648
173	AAESVVVAAEGAEK	AUR62003130-RA	nodulin-related protein 1-like [Beta vulgaris subsp. vulgaris]	3	444.233	-0.16245	0.00055211	54.951	yes	NA	NA	NA	NA	NA	NA
174	AAESVVVAAEGAEK	AUR62003130-RA	nodulin-related protein 1-like [Beta vulgaris subsp. vulgaris]	2	665.846	-2.1083	2.2826e-06	76.759	yes	1.405	1.536	1.515	0.52	0.505	0.518
175	AAETELLTK	AUR62020302-RA	catalytic/ coenzyme binding protein [Arabidopsis lyrata subsp. lyrata]	2	488.271	-2.129	0.00073241	93.096	yes	1.095	0.982	1.023	0.909	0.975	1.017
176	AAETELLTK	AUR62020302-RA	catalytic/ coenzyme binding protein [Arabidopsis lyrata subsp. lyrata]	3	325.85	0.13911	0.011965	47.603	yes	NA	NA	NA	NA	NA	NA
177	AAETQFASVTSDDPLLQR	AUR62005429-RA	alpha-glucan water dikinase, chloroplastic isoform X1 [Beta vulgaris subsp. vulgaris]	3	650.325	-0.92717	1.5479e-20	93.495	no	1.26	1.303	1.391	0.72	0.635	0.691
178	AAETTEAAPEAPK	AUR62003053-RA	photosystem I reaction center subunit II, chloroplastic-like [Nicotiana tabacum]	2	643.317	-1.8527	6.6581e-11	94.122	yes	1.466	1.931	1.612	0.263	0.488	0.24
179	AAETTEAAPEAPK	AUR62003053-RA	photosystem I reaction center subunit II, chloroplastic-like [Nicotiana tabacum]	4	322.162	-0.26522	2.3749e-11	93.839	yes	NA	NA	NA	NA	NA	NA
180	AAETTEAAPEAPK	AUR62003053-RA	photosystem I reaction center subunit II, chloroplastic-like [Nicotiana tabacum]	3	429.214	-0.81258	1.8371e-06	77.597	yes	1.704	1.688	1.686	0.281	0.232	0.408
181	AAETTETAAEAPK	AUR62007866-RA	photosystem I reaction center subunit II, chloroplastic-like [Glycine max]	3	430.546	-1.2396	3.3681e-20	107.97	yes	1.426	1.52	1.685	0.449	0.429	0.491
182	AAETTETAAEAPK	AUR62007866-RA	photosystem I reaction center subunit II, chloroplastic-like [Glycine max]	2	645.315	-2.5322	1.1535e-07	177.42	yes	1.653	1.511	1.662	0.439	0.377	0.357
183	AAEVFATLGYR	AUR62035807-RA	SH3 domain-containing protein 3 [Beta vulgaris subsp. vulgaris]	2	599.317	-0.3917	0.014735	45.126	yes	1.167	1.343	1.061	0.729	0.743	0.958
184	AAEYVISK	AUR62022056-RA	NADH dehydrogenase [ubiquinone] iron-sulfur protein 7, mitochondrial-like [Nicotiana tabacum]	2	440.742	-1.4038	0.03017	57.859	yes	NA	NA	NA	NA	NA	NA
185	AAEYVISK	AUR62022056-RA	NADH dehydrogenase [ubiquinone] iron-sulfur protein 7, mitochondrial-like [Nicotiana tabacum]	2	440.742	-0.99372	0.03017	57.859	yes	NA	NA	NA	NA	NA	NA
186	AAFALSAVDAIDR	AUR62041447-RA	anthocyanin 3'-O-beta-glucosyltransferase-like [Beta vulgaris subsp. vulgaris]	2	660.351	-0.99378	5.1935e-05	70.089	yes	1.289	1.318	1.613	0.531	0.597	0.652
187	AAFALSAVDAIDR	AUR62041447-RA	anthocyanin 3'-O-beta-glucosyltransferase-like [Beta vulgaris subsp. vulgaris]	3	440.57	0.38038	2.128e-06	77.26	yes	1.243	1.631	1.388	0.661	0.64	0.437
188	AAFDSVSK	AUR62023153-RA	auxin transport protein BIG [Beta vulgaris subsp. vulgaris]	2	412.711	-0.94409	0.0085113	85.676	no	1.151	1.113	1.157	0.824	0.862	0.893
189	AAFEEAEK	AUR62000673-RA	calreticulin family protein [Populus trichocarpa]	2	447.714	-1.746	0.015413	66.692	yes	NA	NA	NA	NA	NA	NA
190	AAFEEAEK	AUR62000673-RA	calreticulin family protein [Populus trichocarpa]	2	447.714	-2.2497	0.0052295	95.502	yes	1.62	0.937	1.623	0.509	0.76	0.551
191	AAFGAEEVSR	AUR62028700-RA	3-demethylubiquinone-9 3-methyltransferase domain protein [Medicago truncatula]	3	346.173	-0.073954	0.026368	35.652	yes	NA	NA	NA	NA	NA	NA
192	AAFLEPIPFDLER	AUR62011387-RA	long chain acyl-CoA synthetase 2 [Beta vulgaris subsp. vulgaris]	2	759.404	-1.0472	2.6303e-14	118.76	yes	1.967	1.9	1.992	0.034	0.037	0.07
193	AAFLEPIPFDLER	AUR62011387-RA	long chain acyl-CoA synthetase 2 [Beta vulgaris subsp. vulgaris]	3	506.605	0.27211	0.0001236	62.088	yes	0.924	2.809	1.024	0.353	0.503	0.386
194	AAFLNAVSAFPQFGTSGSSVENK	AUR62023809-RA	acidic endochitinase SP2 [Beta vulgaris subsp. vulgaris]	3	777.053	-0.8882	3.5402e-36	102.45	yes	0.745	0.864	0.554	1.418	1.232	1.187
195	AAFTQEVAVWHK	AUR62008228-RA	serine/threonine-protein kinase HT1 [Beta vulgaris subsp. vulgaris]	3	462.91	-0.85379	5.6036e-12	102.4	yes	NA	NA	NA	NA	NA	NA
196	AAFVGHGHVNDYCGK	AUR62011259-RA	probable inactive purple acid phosphatase 29 [Beta vulgaris subsp. vulgaris]	4	408.69	-0.89469	0.042639	24.929	no	NA	NA	NA	NA	NA	NA
197	AAFVGHGHVNDYCGK	AUR62011259-RA	probable inactive purple acid phosphatase 29 [Beta vulgaris subsp. vulgaris]	3	544.584	-1.689	2.2936e-14	91.62	no	1.719	1.284	1.589	0.501	0.455	0.452
198	AAGADVVGGEELIEQIK	AUR62023093-RA	50S ribosomal protein L1, chloroplastic [Beta vulgaris subsp. vulgaris]	3	566.968	-0.80094	5.5389e-25	104.95	yes	0.969	1.031	1.025	1.038	1.058	0.879
199	AAGAFGGIR	AUR62036769-RA	L-ascorbate oxidase homolog [Beta vulgaris subsp. vulgaris]	2	410.227	0.77472	0.0054505	67.981	yes	1.356	1.565	1.629	0.47	0.515	0.465
200	AAGASWIQFDEPK	AUR62020185-RA	5-methyltetrahydropteroyltriglutamate--homocysteine methyltransferase [Beta vulgaris subsp.vulgaris]	3	473.902	0.6694	9.5826e-15	119.39	no	1.15	1.083	1.075	0.9	0.966	0.827
201	AAGASWIQFDEPK	AUR62020185-RA	5-methyltetrahydropteroyltriglutamate--homocysteine methyltransferase [Beta vulgaris subsp.vulgaris]	2	710.349	-0.62079	7.0482e-12	186.13	no	1.097	1.021	1.109	0.86	0.928	0.984
202	AAGASWIQFDEPVLVK	AUR62036261-RA	5-methyltetrahydropteroyltriglutamate--homocysteine methyltransferase [Beta vulgaris subsp.vulgaris]	3	577.642	-0.56015	1.4159e-21	106.14	no	1.54	1.222	1.413	0.558	0.668	0.599
203	AAGASWIQFDEPVLVK	AUR62036261-RA	5-methyltetrahydropteroyltriglutamate--homocysteine methyltransferase [Beta vulgaris subsp.vulgaris]	4	433.483	0.858	0.00035503	54.09	no	1.366	1.462	1.301	0.598	0.612	0.661
204	AAGASWIQFDEPVLVK	AUR62036261-RA	5-methyltetrahydropteroyltriglutamate--homocysteine methyltransferase [Beta vulgaris subsp.vulgaris]	2	865.959	-0.56477	8.1805e-06	179.14	no	1.342	1.256	1.406	0.676	0.692	0.629
205	AAGASWIQFDEPVLVK	AUR62036261-RA	5-methyltetrahydropteroyltriglutamate--homocysteine methyltransferase [Beta vulgaris subsp.vulgaris]	3	577.642	-0.0064445	3.6196e-12	84.753	no	1.272	1.083	1.289	0.732	0.771	0.853
206	AAGASWIQFDEPVLVK	AUR62036261-RA	5-methyltetrahydropteroyltriglutamate--homocysteine methyltransferase [Beta vulgaris subsp.vulgaris]	4	433.483	0.623	0.00088564	44.968	no	1.233	1.195	1.132	0.876	0.736	0.828
207	AAGCNVLLIQK	AUR62029935-RA	T-complex protein 1 subunit delta [Beta vulgaris subsp. vulgaris]	2	593.834	-2.1963	0.00031432	75.387	no	1.182	1.021	1.288	0.899	0.884	0.726
208	AAGCNVLLIQK	AUR62029935-RA	T-complex protein 1 subunit delta [Beta vulgaris subsp. vulgaris]	3	396.225	-0.20245	5.438e-06	86.898	no	1.221	1.049	1.056	0.875	0.892	0.907
209	AAGEAAAELVK	AUR62028065-RA	DDB1- and CUL4-associated factor homolog 1 [Beta vulgaris subsp. vulgaris]	2	515.282	-2.1293	7.0839e-15	132.32	yes	1.142	1.048	1.061	0.804	0.999	0.947
210	AAGEGEVVDDTTTSSSSFNK	AUR62009697-RA	ubiquitin-activating enzyme E1 1 [Beta vulgaris subsp. vulgaris]	3	667.968	-1.8179	6.5889e-13	79.489	yes	1.094	1.178	1.149	0.823	0.903	0.853
211	AAGFLPEWYEPLAVK	AUR62043787-RA	3-oxoacyl-[acyl-carrier] synthase-like protein [Medicago truncatula]	3	564.299	-1.0083	0.016605	29.638	yes	NA	NA	NA	NA	NA	NA
212	AAGGAALSDGR	AUR62010332-RA	TIP41-like protein [Beta vulgaris subsp. vulgaris]	2	473.241	-1.0541	0.00021113	77.14	yes	1.413	1.163	1.245	0.707	0.788	0.684
213	AAGGAALSDGR	AUR62010332-RA	TIP41-like protein [Beta vulgaris subsp. vulgaris]	2	473.241	-1.3344	1.3924e-06	95.483	yes	NA	NA	NA	NA	NA	NA
214	AAGGAPANVAVGVSR	AUR62016061-RA	probable fructokinase-7 [Beta vulgaris subsp. vulgaris]	2	648.855	-1.8042	0.0023545	47.774	yes	1.257	1.373	1.316	0.67	0.754	0.63
215	AAGGAPANVAVGVSR	AUR62016061-RA	probable fructokinase-7 [Beta vulgaris subsp. vulgaris]	3	432.905	-0.83114	2.5072e-05	64.104	yes	1.114	0.907	1.281	1.044	0.699	0.955
216	AAGGCNNPCTALK	AUR62017265-RA	protein P21-like [Beta vulgaris subsp. vulgaris]	3	445.204	-0.85958	5.4342e-06	73.435	yes	1.284	1.077	1.071	0.914	0.838	0.816
217	AAGGCNNPCTALKDDK	AUR62017265-RA	protein P21-like [Beta vulgaris subsp. vulgaris]	3	564.587	-2.8401	0.00071728	52.599	yes	NA	NA	NA	NA	NA	NA
218	AAGGFGALNVYSR	AUR62003838-RA	L-ascorbate oxidase homolog [Beta vulgaris subsp. vulgaris]	2	641.831	-1.3741	0.0028704	54.005	yes	NA	NA	NA	NA	NA	NA
219	AAGGWGTK	AUR62027342-RA	protein RNA-directed DNA methylation 3 isoform X1 [Beta vulgaris subsp. vulgaris]	2	374.193	-1.5854	0.036494	54.776	yes	NA	NA	NA	NA	NA	NA
220	AAGIDCESFWPNLFAK	AUR62022675-RA	60S acidic ribosomal protein P1-like [Tarenaya hassleriana]	3	609.291	-1.2217	4.8178e-21	106.32	yes	1.092	1.13	1.351	0.836	0.837	0.754
221	AAGIDCESFWPNLFAK	AUR62022675-RA	60S acidic ribosomal protein P1-like [Tarenaya hassleriana]	4	457.22	-0.14978	3.7851e-08	70.889	yes	1.197	1.04	1.236	0.737	0.942	0.849
222	AAGIDCESFWPNLFAK	AUR62022675-RA	60S acidic ribosomal protein P1-like [Tarenaya hassleriana]	4	457.22	-0.26927	1.7324e-05	64.104	yes	0.785	1.045	0.775	0.667	0.599	2.129
223	AAGIDCESFWPNLFAK	AUR62022675-RA	60S acidic ribosomal protein P1-like [Tarenaya hassleriana]	3	609.291	-1.016	1.9369e-08	125.53	yes	0.948	1.239	1.345	0.725	0.879	0.864
224	AAGIECESFWPNLFAK	AUR62004559-RA	60S acidic ribosomal protein P1-like [Tarenaya hassleriana]	3	613.963	-0.82673	1.4428e-16	96.866	yes	1.198	1.017	1.069	0.916	0.9	0.899
225	AAGIECESFWPNLFAK	AUR62004559-RA	60S acidic ribosomal protein P1-like [Tarenaya hassleriana]	3	613.963	-1.0829	4.8178e-21	106.32	yes	1.062	0.89	1.14	0.9	0.902	1.106
226	AAGIECESFWPNLFAK	AUR62004559-RA	60S acidic ribosomal protein P1-like [Tarenaya hassleriana]	4	460.724	-0.22506	1.9722e-05	63.185	yes	1.133	1.029	0.989	0.985	0.884	0.98
227	AAGIGALQAVSR	AUR62016131-RA	outer envelope pore protein 16-2, chloroplastic [Beta vulgaris subsp. vulgaris]	3	371.884	-0.20874	0.011063	37.18	yes	NA	0.89	NA	0.916	1.193	NA
228	AAGIGALQAVSR	AUR62016131-RA	outer envelope pore protein 16-2, chloroplastic [Beta vulgaris subsp. vulgaris]	2	557.322	-1.4051	0.042965	35.33	yes	NA	NA	NA	NA	NA	NA
229	AAGILENFAEGEK	AUR62014571-RA	NADH-ubiquinone reductase complex 1 MLRQ subunit-like protein [Solanum lycopersicum]	2	674.841	-1.3897	9.2319e-16	103.83	yes	1.549	1.595	1.502	0.445	0.384	0.524
230	AAGILENFAEGEK	AUR62014571-RA	NADH-ubiquinone reductase complex 1 MLRQ subunit-like protein [Solanum lycopersicum]	3	450.23	0.29096	2.0858e-11	94.122	yes	1.436	1.322	1.425	0.622	0.601	0.594
231	AAGILENFAEGEK	AUR62014571-RA	NADH-ubiquinone reductase complex 1 MLRQ subunit-like protein [Solanum lycopersicum]	2	674.841	-0.76714	3.2188e-09	128.76	yes	1.8	1.516	1.73	0.269	0.367	0.318
232	AAGLPGK	AUR62029720-RA	non-specific lipid-transfer protein [Beta vulgaris subsp. vulgaris]	2	307.187	-0.69978	0.028333	75.311	no	1.296	1.153	1.338	0.674	0.799	0.74
233	AAGLPGK	AUR62029720-RA	non-specific lipid-transfer protein [Beta vulgaris subsp. vulgaris]	3	205.127	-0.54608	0.022675	56.51	no	1.352	1.154	1.252	0.693	0.769	0.779
234	AAGMDIDSGK	AUR62019158-RA	tyrosine--tRNA ligase 1, cytoplasmic [Beta vulgaris subsp. vulgaris]	2	490.721	-2.5418	0.0051422	50.108	no	1.303	1.11	1.059	0.84	0.926	0.763
235	AAGMDIDSGK	AUR62019158-RA	tyrosine--tRNA ligase 1, cytoplasmic [Beta vulgaris subsp. vulgaris]	2	482.724	-1.4783	0.0011293	70.942	no	NA	NA	NA	NA	NA	NA
236	AAGTGAEEVSQK	AUR62033439-RA	serine-threonine kinase receptor-associated protein [Beta vulgaris subsp. vulgaris]	3	383.191	-0.46975	0.0013526	50.354	yes	NA	NA	NA	NA	NA	NA
237	AAGVPIVVAINK	AUR62041928-RA	translation initiation factor IF-2, chloroplastic [Beta vulgaris subsp. vulgaris]	3	384.576		6.5398e-06	66.056	yes	NA	NA	NA	NA	NA	NA
238	AAGWGVMVSHR	AUR62036916-RA	enolase 1, chloroplastic [Beta vulgaris subsp. vulgaris]	3	390.866	-0.47185	0.040228	32.329	yes	NA	NA	NA	NA	NA	NA
239	AAHDAGCELR	AUR62038322-RA	inorganic pyrophosphatase 2 isoform X3 [Beta vulgaris subsp. vulgaris]	2	550.251	-1.3819	0.00013419	88.495	yes	1.49	1.248	1.396	0.62	0.563	0.683
240	AAHEVSSCNAFIEQIK	AUR62000107-RA	LOW QUALITY PROTEIN: xanthine dehydrogenase 1-like [Beta vulgaris subsp. vulgaris]	3	601.961	-1.1888	6.7213e-12	81.632	no	NA	NA	NA	NA	NA	NA
241	AAHFEESMK	AUR62042049-RA	cell division cycle protein 48 homolog [Beta vulgaris subsp. vulgaris]	3	355.827	-0.81549	0.0067324	44.753	no	1.133	1.486	1.025	0.688	0.832	0.836
242	AAHFEESMK	AUR62042049-RA	cell division cycle protein 48 homolog [Beta vulgaris subsp. vulgaris]	3	355.827	-0.73031	0.0032725	51.346	no	1.069	1.475	1.038	0.712	0.748	0.958
243	AAHFEESMK	AUR62042049-RA	cell division cycle protein 48 homolog [Beta vulgaris subsp. vulgaris]	2	533.237	-2.6211	0.0048535	57.859	no	1.075	1.352	0.894	0.852	0.709	1.117
244	AAHFEESMK	AUR62042049-RA	cell division cycle protein 48 homolog [Beta vulgaris subsp. vulgaris]	2	525.24	-2.2525	0.00013761	99.815	no	1.046	1.327	0.987	0.744	0.842	1.054
245	AAHGWLCNAK	AUR62035764-RA	xylulose kinase [Beta vulgaris subsp. vulgaris]	3	376.519	-2.6778	0.00023088	78.516	no	1.298	1.01	1.185	0.897	0.883	0.727
246	AAHVELAER	AUR62000499-RA	DNA polymerase delta catalytic subunit [Setaria italica]	3	332.514	-0.44246	0.0030082	62.558	yes	NA	NA	NA	NA	NA	NA
247	AAIAEDLAEGHGEVGR	AUR62033330-RA	NAD-dependent malic enzyme 59 kDa isoform, mitochondrial [Beta vulgaris subsp. vulgaris]	3	532.266	-0.59524	8.5362e-06	67.326	no	NA	NA	NA	NA	NA	NA
248	AAIAEYNKK	AUR62013343-RA	26S protease regulatory subunit 10B homolog A [Beta vulgaris subsp. vulgaris]	3	336.522	-1.1462	0.0082727	58.981	yes	1.418	0.916	1.253	0.712	0.843	0.858
249	AAIAVLGDLADALGQNAK	AUR62030785-RA	importin subunit beta-1 [Beta vulgaris subsp. vulgaris]	3	570.984		4.9166e-57	104.95	yes	NA	NA	NA	NA	NA	NA
250	AAIDAGAFDAVICTHHAHGGK	AUR62019209-RA	formate--tetrahydrofolate ligase [Beta vulgaris subsp. vulgaris]	4	530.509	-0.68392	8.1514e-24	108.71	no	NA	NA	NA	NA	NA	NA
251	AAIDSSDIVELEDVK	AUR62009558-RA	oxysterol-binding protein-related protein 3C [Beta vulgaris subsp. vulgaris]	3	535.274	-0.91357	0.0059733	35.037	yes	1.425	1.362	1.485	0.612	0.523	0.594
252	AAIDVVCNPLGK	AUR62016406-RA	plastidic ATP/ADP-transporter [Beta vulgaris subsp. vulgaris]	2	628.837	-1.2894	4.9009e-15	107.09	yes	1.35	1.157	1.359	0.67	0.694	0.77
253	AAIDVVCNPLGK	AUR62016406-RA	plastidic ATP/ADP-transporter [Beta vulgaris subsp. vulgaris]	3	419.56	-0.19515	0.00070739	53.237	yes	1.465	0.923	1.3	0.774	0.861	0.677
254	AAIEEELQEIVK	AUR62043309-RA	glycine--tRNA ligase, mitochondrial 1-like [Beta vulgaris subsp. vulgaris]	3	457.917	-0.3031	1.4116e-06	83.045	no	1.292	1.319	1.228	0.648	0.816	0.696
255	AAIEEELQEIVK	AUR62043309-RA	glycine--tRNA ligase, mitochondrial 1-like [Beta vulgaris subsp. vulgaris]	2	686.372	-0.5925	2.6001e-16	117.93	no	1.425	1.228	1.309	0.574	0.732	0.731
256	AAIELVAGR	AUR62023081-RA	DUF642 family protein [Medicago truncatula]	2	450.269	-0.56329	0.014574	56.434	yes	0.716	0.668	0.776	1.237	1.209	1.393
257	AAIENFYMTDAITR	AUR62037782-RA	NADH dehydrogenase [ubiquinone] iron-sulfur protein 1, mitochondrial [Beta vulgaris subsp.vulgaris]	2	816.39	-1.2051	0.00085022	51.939	no	1.028	1.411	1.059	0.718	0.948	0.836
258	AAIENFYMTDAITR	AUR62037782-RA	NADH dehydrogenase [ubiquinone] iron-sulfur protein 1, mitochondrial [Beta vulgaris subsp.vulgaris]	3	544.596	-0.081009	0.00046992	44.44	no	0.968	1.23	0.987	1.047	1.029	0.739
259	AAIENFYMTDAITR	AUR62037782-RA	NADH dehydrogenase [ubiquinone] iron-sulfur protein 1, mitochondrial [Beta vulgaris subsp.vulgaris]	2	816.39	-1.0796	7.2375e-05	62.077	no	1.113	1.159	1.048	0.807	0.93	0.942
260	AAIENFYMTDAITR	AUR62037782-RA	NADH dehydrogenase [ubiquinone] iron-sulfur protein 1, mitochondrial [Beta vulgaris subsp.vulgaris]	3	544.596	-0.13011	7.4426e-07	72.681	no	0.983	1.17	1.229	0.93	0.875	0.813
261	AAIENFYMTDAITR	AUR62037782-RA	NADH dehydrogenase [ubiquinone] iron-sulfur protein 1, mitochondrial [Beta vulgaris subsp.vulgaris]	3	539.264	0.03652	0.00037875	57.414	no	NA	NA	NA	NA	NA	NA
262	AAIENFYMTDAITR	AUR62037782-RA	NADH dehydrogenase [ubiquinone] iron-sulfur protein 1, mitochondrial [Beta vulgaris subsp.vulgaris]	2	808.393	-0.79622	3.9679e-20	106.6	no	1.147	1.096	1.104	0.797	0.955	0.901
263	AAIETQKDDDDDMDLDNQPDSAVK	AUR62029640-RA	nucleolar protein 56 [Beta vulgaris subsp. vulgaris]	4	667.041	-1.8247	2.0433e-20	85.062	no	1.12	0.942	1.226	0.936	1.021	0.755
264	AAIETQKDDDDDMDLDNQPDSAVK	AUR62029640-RA	nucleolar protein 56 [Beta vulgaris subsp. vulgaris]	4	667.041	-1.6764	1.342e-27	94.384	no	0.984	0.958	1.228	0.98	0.915	0.935
265	AAIFESFAR	AUR62042248-RA	methionine S-methyltransferase [Beta vulgaris subsp. vulgaris]	2	506.267	0.085765	0.01219	59.35	yes	1.314	1.279	1.072	0.685	0.883	0.767
266	AAIGAHDNAAIDKR	AUR62031392-RA	BAHD acyltransferase DCR [Beta vulgaris subsp. vulgaris]	3	474.92	-1.1264	2.2236e-13	121.45	yes	NA	NA	NA	NA	NA	NA
267	AAIGAHDNAAIDKR	AUR62031392-RA	BAHD acyltransferase DCR [Beta vulgaris subsp. vulgaris]	3	474.92	-0.24855	2.3832e-16	102.87	yes	1.599	1.304	1.771	0.41	0.47	0.447
268	AAIGAHDNVAIDK	AUR62021145-RA	BAHD acyltransferase DCR [Beta vulgaris subsp. vulgaris]	3	432.23	-0.28904	4.4337e-05	67.997	yes	1.573	1.635	1.716	0.251	0.483	0.342
269	AAIHAGVER	AUR62026333-RA	aldose reductase-like [Gossypium hirsutum]	3	308.507	0.18749	0.0034192	60.91	no	0.234	0.374	0.347	1.784	1.487	1.774
270	AAIHAGVER	AUR62026333-RA	aldose reductase-like [Gossypium hirsutum]	2	462.257	-0.36433	0.014266	56.81	no	NA	NA	NA	NA	NA	NA
271	AAIHAGVER	AUR62026333-RA	aldose reductase-like [Gossypium hirsutum]	3	308.507	-0.66388	0.010537	48.794	no	NA	NA	NA	NA	NA	NA
272	AAIHAGVER	AUR62026333-RA	aldose reductase-like [Gossypium hirsutum]	3	308.507	0.10408	0.0024916	64.711	no	0.698	0.333	0.592	1.387	1.444	1.545
273	AAIHAGVER	AUR62026333-RA	aldose reductase-like [Gossypium hirsutum]	2	462.257	-0.48719	1.1328e-06	111.61	no	0.42	0.282	0.41	1.638	1.626	1.623
274	AAIKEESEGK	AUR62025870-RA	glyceraldehyde-3-phosphate dehydrogenase [Beta vulgaris subsp. vulgaris]	4	266.142	-0.55666	5.1315e-05	90.15	no	1.241	0.78	1.15	0.983	0.964	0.881
275	AAIKEESEGK	AUR62025870-RA	glyceraldehyde-3-phosphate dehydrogenase [Beta vulgaris subsp. vulgaris]	2	531.277	-3.2267	0.0013662	80.245	no	1.221	0.889	1.09	0.921	0.971	0.909
276	AAIKEESEGK	AUR62025870-RA	glyceraldehyde-3-phosphate dehydrogenase [Beta vulgaris subsp. vulgaris]	3	354.521		0.00054458	60.064	no	NA	NA	NA	NA	NA	NA
277	AAIKEESEGK	AUR62025870-RA	glyceraldehyde-3-phosphate dehydrogenase [Beta vulgaris subsp. vulgaris]	3	354.521	-2.9667	3.6444e-06	99.815	no	1.187	0.7	1.258	0.809	1.173	0.872
278	AAIKEESEGK	AUR62025870-RA	glyceraldehyde-3-phosphate dehydrogenase [Beta vulgaris subsp. vulgaris]	2	531.277	-4.0908	0.0024089	70.942	no	1.324	0.563	1.227	0.747	1.289	0.851
279	AAIKEESEGK	AUR62025870-RA	glyceraldehyde-3-phosphate dehydrogenase [Beta vulgaris subsp. vulgaris]	4	266.142	-1.3952	0.0017114	61.161	no	NA	NA	NA	NA	NA	NA
280	AAILSMQPSDASK	AUR62016160-RA	WD repeat-containing protein 43 [Beta vulgaris subsp. vulgaris]	3	445.559	0.95247	0.00063215	46.069	no	NA	NA	NA	NA	NA	NA
281	AAINAAVEGLK	AUR62043309-RA	glycine--tRNA ligase, mitochondrial 1-like [Beta vulgaris subsp. vulgaris]	2	528.806	-2.2895	2.8372e-15	127.17	yes	1.189	1.016	1.183	0.874	0.911	0.827
282	AAINHGLQDNPR	AUR62009301-RA	protein NRT1/ PTR FAMILY 1.1-like [Beta vulgaris subsp. vulgaris]	3	435.893	-0.4285	0.011106	37.144	yes	NA	NA	NA	NA	NA	NA
283	AAINQLTK	AUR62040700-RA	tropinone reductase homolog At5g06060 isoform X1 [Beta vulgaris subsp. vulgaris]	2	429.756	-1.6145	0.042466	52.716	yes	NA	NA	NA	NA	NA	NA
284	AAIPTIK	AUR62037642-RA	phosphoglycerate kinase 3, cytosolic [Beta vulgaris subsp. vulgaris]	3	238.49	0.47029	0.0023198	103.29	no	1.249	1.123	1.219	0.782	0.847	0.781
285	AAISDNEIQFVETNSNEVAK	AUR62016471-RA	protein disulfide isomerase-like 1-6 [Beta vulgaris subsp. vulgaris]	3	727.022	-1.27	8.9945e-16	84.249	yes	1.212	1.187	1.166	0.793	0.925	0.717
286	AAISENDADYR	AUR62014001-RA	AP-1 complex subunit gamma-2 [Nelumbo nucifera]	2	612.778	-1.6512	0.012152	46.844	yes	NA	NA	NA	NA	NA	NA
287	AAISHDQPVLCSAWK	AUR62031295-RA	protein RAE1 [Beta vulgaris subsp. vulgaris]	3	561.615	-1.8252	7.0879e-11	80.632	yes	1.151	1.012	0.859	0.969	0.967	1.042
288	AAISLAGGK	AUR62009739-RA	peroxidase 57 [Beta vulgaris subsp. vulgaris]	3	263.161	-1.8919	0.00071128	82.452	no	1.388	1.171	1.307	0.672	0.729	0.734
289	AAISPALVK	AUR62010941-RA	Elongation factor Ts [Morus notabilis]	2	435.276	-1.1106	0.00013326	100.02	yes	NA	NA	NA	NA	NA	NA
290	AAISPALVK	AUR62010941-RA	Elongation factor Ts [Morus notabilis]	3	290.52	0.31038	0.046027	34.253	yes	1.049	0.864	1.116	0.782	1.115	1.074
291	AAISTVDVLTPK	AUR62011208-RA	pyrophosphate-energized vacuolar membrane proton pump [Beta vulgaris subsp. vulgaris]	3	405.571	0.18178	0.00016816	68.536	yes	NA	NA	NA	NA	NA	NA
292	AAISTVDVLTPK	AUR62011208-RA	pyrophosphate-energized vacuolar membrane proton pump [Beta vulgaris subsp. vulgaris]	2	607.853	-1.1405	2.9385e-12	124.12	yes	1.111	1.086	1.262	0.893	0.87	0.778
293	AAITTDEK	AUR62012712-RA	starch synthase 3, chloroplastic/amyloplastic [Beta vulgaris subsp. vulgaris]	2	424.722	-1.1883	0.037764	54.157	no	0.997	1.59	1.08	0.879	0.621	0.832
294	AAIVNSQTLEEVAR	AUR62037729-RA	U2 small nuclear ribonucleoprotein A' [Beta vulgaris subsp. vulgaris]	2	750.904	-2.9844	3.9182e-08	131.86	yes	1.321	1.205	1.201	0.769	0.843	0.66
295	AAKPLNDYAVIGR	AUR62023979-RA	protein argonaute 5 [Beta vulgaris subsp. vulgaris]	3	463.261	-0.60699	0.042167	31.071	yes	1.117	0.964	1.137	0.996	0.954	0.832
296	AALATLSAAAVK	AUR62011336-RA	SWI/SNF complex subunit SWI3D [Beta vulgaris subsp. vulgaris]	3	362.889	0.43828	0.00037327	60.641	yes	NA	NA	NA	NA	NA	NA
297	AALDFINYVYGK	AUR62017716-RA	threonine--tRNA ligase, mitochondrial 1 [Beta vulgaris subsp. vulgaris]	2	687.359	-1.726	2.5928e-11	127.17	no	1.187	1.394	0.944	0.809	0.765	0.901
298	AALDNVK	AUR62006600-RA	conserved oligomeric Golgi complex subunit 1 [Beta vulgaris subsp. vulgaris]	2	365.708	-0.73195	0.027762	75.738	no	1.376	1.269	1.206	0.711	0.715	0.722
299	AALDYDENK	AUR62011734-RA	zinc finger protein 598 [Beta vulgaris subsp. vulgaris]	2	519.741	-1.9352	0.015761	54.982	yes	1.361	1.138	1.157	0.81	0.766	0.769
300	AALECCHK	AUR62008824-RA	alcohol dehydrogenase class-3 [Beta vulgaris subsp. vulgaris]	3	330.149	-0.70776	0.027594	46.426	yes	1.136	0.992	1.092	0.865	1.01	0.906
301	AALECCHK	AUR62008824-RA	alcohol dehydrogenase class-3 [Beta vulgaris subsp. vulgaris]	2	494.721	-1.9915	6.759e-05	111.95	yes	1.067	0.989	1.015	0.977	0.997	0.954
302	AALEMLK	AUR62029198-RA	serine carboxypeptidase-like [Beta vulgaris subsp. vulgaris]	3	264.483	-0.25817	0.027141	43	yes	NA	NA	NA	NA	NA	NA
303	AALEMLK	AUR62029198-RA	serine carboxypeptidase-like [Beta vulgaris subsp. vulgaris]	3	259.151	-0.79998	0.01358	64.776	yes	1.182	1.15	1.23	0.801	0.863	0.775
304	AALESDTK	AUR62025900-RA	enoyl-[acyl-carrier-protein] reductase [NADH] 1, chloroplastic [Beta vulgaris subsp. vulgaris]	3	278.812	-0.17577	0.002598	89.752	no	1.161	1.287	1.364	0.76	0.692	0.737
305	AALESIER	AUR62019019-RA	formimidoyltransferase-cyclodeaminase isoform X2 [Beta vulgaris subsp. vulgaris]	2	444.743	1.1053	0.0010678	104.2	yes	1.219	0.995	1.17	0.799	0.994	0.822
306	AALIADEIAK	AUR62035456-RA	pyruvate, phosphate dikinase, chloroplastic isoform X2 [Beta vulgaris subsp. vulgaris]	2	507.795	-1.784	4.1531e-18	133.81	yes	1.448	1.225	1.445	0.682	0.629	0.571
307	AALIADEIAK	AUR62035456-RA	pyruvate, phosphate dikinase, chloroplastic isoform X2 [Beta vulgaris subsp. vulgaris]	3	338.866	0.41249	0.0017962	56.258	yes	1.254	1.541	1.425	0.453	0.664	0.663
310	AALIYGTFDK	AUR62000234-RA	jasmonate-induced protein homolog [Beta vulgaris subsp. vulgaris]	3	366.866	0.54354	0.00034287	71.614	yes	NA	NA	NA	NA	NA	NA
311	AALMPSDPYQR	AUR62020080-RA	probable glutathione S-transferase [Beta vulgaris subsp. vulgaris]	2	632.803	-1.8841	0.0057151	44.425	yes	1.298	1.11	1.373	0.82	0.622	0.777
312	AALMPSDPYQR	AUR62020080-RA	probable glutathione S-transferase [Beta vulgaris subsp. vulgaris]	2	632.803	-0.91182	0.0072075	43.492	yes	1.219	0.863	1.368	0.878	0.837	0.835
313	AALMPSDPYQR	AUR62020080-RA	probable glutathione S-transferase [Beta vulgaris subsp. vulgaris]	2	632.803	-1.8267	0.0057151	44.425	yes	1.157	1.269	1.225	0.885	0.692	0.772
314	AALMPSDPYQR	AUR62020080-RA	probable glutathione S-transferase [Beta vulgaris subsp. vulgaris]	2	624.806	-1.0581	0.0084579	49.3	yes	1.093	1.233	1.105	0.813	0.935	0.82
315	AALPSSTIMMK	AUR62018844-RA	ATP-dependent Clp protease proteolytic subunit-related protein 4, chloroplastic [Beta vulgaris subsp. vulgaris]	3	394.535	-1.567	0.0031997	41.399	yes	NA	NA	NA	NA	NA	NA
316	AALPSSTIMMK	AUR62018844-RA	ATP-dependent Clp protease proteolytic subunit-related protein 4, chloroplastic [Beta vulgaris subsp. vulgaris]	3	394.535	-1.0607	6.2962e-06	80.688	yes	NA	NA	NA	NA	NA	NA
317	AALQAGIDK	AUR62022776-RA	ruBisCO large subunit-binding protein subunit alpha [Beta vulgaris subsp. vulgaris]	2	443.753	-0.044312	0.041196	46.819	no	NA	NA	NA	NA	NA	NA
318	AALQDMFAENIVEK	AUR62008827-RA	histone acetyltransferase type B catalytic subunit [Beta vulgaris subsp. vulgaris]	3	526.933	-0.49311	0.0024059	41.621	no	NA	NA	NA	NA	NA	NA
319	AALQSSGQNCAGAER	AUR62016198-RA	aldehyde dehydrogenase 22A1 [Beta vulgaris subsp. vulgaris]	3	507.235	-0.59168	0.034963	25.454	yes	NA	NA	NA	NA	NA	NA
320	AALSLLK	AUR62021977-RA	pentatricopeptide repeat-containing protein At1g61870, mitochondrial [Beta vulgaris subsp.vulgaris]	2	358.239	-1.8146	0.025579	89.142	no	NA	NA	NA	NA	NA	NA
321	AALSLPATK	AUR62041045-RA	chorismate synthase 1, chloroplastic [Beta vulgaris subsp. vulgaris]	2	436.266	-1.1278	0.0022963	82.287	yes	NA	NA	NA	NA	NA	NA
322	AALSPNPDER	AUR62037083-RA	importin beta-like SAD2 [Beta vulgaris subsp. vulgaris]	2	535.267	-0.95647	0.00081229	77.062	yes	1.167	1.076	1.275	0.748	0.878	0.856
323	AALVNFYETLR	AUR62043538-RA	11-beta-hydroxysteroid dehydrogenase-like 5 [Beta vulgaris subsp. vulgaris]	2	648.851	-0.67107	3.4095e-15	127.87	yes	NA	NA	NA	NA	NA	NA
324	AALYGPASAK	AUR62010172-RA	epidermal growth factor receptor substrate 15-like 1 isoform X1 [Beta vulgaris subsp. vulgaris]	2	474.761	-1.775	0.00041639	83.862	no	1.241	1.186	1.328	0.716	0.763	0.767
325	AAMGHPEPFELK	AUR62018438-RA	alpha-L-arabinofuranosidase 1 [Beta vulgaris subsp. vulgaris]	3	442.889	-1.2747	0.0004354	59.265	no	0.889	0.91	0.922	1.124	1.12	1.035
326	AAMGHPEPFELK	AUR62018438-RA	alpha-L-arabinofuranosidase 1 [Beta vulgaris subsp. vulgaris]	3	448.22	-0.75687	0.00019187	59.198	no	0.426	0.582	0.42	1.475	1.599	1.498
327	AAMHAGIER	AUR62006286-RA	aldose reductase [Beta vulgaris subsp. vulgaris]	3	319.164	0.52881	0.0046106	56.258	no	0.513	0.212	0.166	1.853	1.519	1.737
328	AAMHAGIER	AUR62006286-RA	aldose reductase [Beta vulgaris subsp. vulgaris]	2	478.243	-0.64857	0.0051521	68.371	no	0.374	0.43	0.297	1.529	1.737	1.634
329	AAMHAGIER	AUR62006286-RA	aldose reductase [Beta vulgaris subsp. vulgaris]	3	319.164	-0.18457	0.032551	37.344	no	0.654	0.709	0.286	1.214	1.724	1.412
330	AAMHAGIER	AUR62006286-RA	aldose reductase [Beta vulgaris subsp. vulgaris]	3	324.496	-0.50102	0.011103	40.331	no	NA	NA	NA	NA	NA	NA
331	AAMHAGIER	AUR62006286-RA	aldose reductase [Beta vulgaris subsp. vulgaris]	3	324.496		1.887e-05	78.113	no	NA	NA	NA	NA	NA	NA
332	AAMLAFFETLR	AUR62029572-RA	11-beta-hydroxysteroid dehydrogenase 1B-like [Beta vulgaris subsp. vulgaris]	3	429.225	0.75502	6.8822e-05	72.2	yes	NA	NA	NA	NA	NA	NA
333	AAMSAFFETLR	AUR62038844-RA	11-beta-hydroxysteroid dehydrogenase 1B-like [Beta vulgaris subsp. vulgaris]	2	622.311	-0.3222	9.1876e-12	139.32	yes	0.593	0.687	0.64	1.33	1.443	1.306
334	AAMSAFFETLR	AUR62038844-RA	11-beta-hydroxysteroid dehydrogenase 1B-like [Beta vulgaris subsp. vulgaris]	3	415.21	0.96245	0.00047314	61.958	yes	1.123	0.742	0.844	0.949	1.457	0.884
335	AAMSAFFETLR	AUR62038844-RA	11-beta-hydroxysteroid dehydrogenase 1B-like [Beta vulgaris subsp. vulgaris]	2	622.311	-0.46954	3.2683e-11	111.63	yes	0.53	0.495	0.571	1.418	1.557	1.429
336	AAMSAFFETLR	AUR62038844-RA	11-beta-hydroxysteroid dehydrogenase 1B-like [Beta vulgaris subsp. vulgaris]	3	415.21	1.2172	0.00016972	71.524	yes	0.402	0.295	0.547	0.525	1.955	2.275
337	AAMSAFFETLR	AUR62038844-RA	11-beta-hydroxysteroid dehydrogenase 1B-like [Beta vulgaris subsp. vulgaris]	3	420.541	0.63956	0.00019976	62.466	yes	0.977	0.98	1.019	0.998	0.927	1.1
338	AAMSAFFETLR	AUR62038844-RA	11-beta-hydroxysteroid dehydrogenase 1B-like [Beta vulgaris subsp. vulgaris]	3	420.541	0.18404	0.000113	68.485	yes	1.266	1.07	1.087	0.891	0.947	0.74
339	AANEYEEFLR	AUR62009645-RA	60S ribosomal export protein NMD3 isoform X1 [Beta vulgaris subsp. vulgaris]	2	621.293	-1.1005	0.00081229	77.062	yes	NA	NA	NA	NA	NA	NA
340	AANFDNVNWNQVQTK	AUR62001167-RA	jasmonate-induced protein homolog [Beta vulgaris subsp. vulgaris]	3	583.617	-0.86651	0.02555	26.292	yes	NA	NA	NA	NA	NA	NA
341	AANFDNVNWNQVQTK	AUR62001167-RA	jasmonate-induced protein homolog [Beta vulgaris subsp. vulgaris]	4	437.964	0.78933	0.022211	27.263	yes	NA	NA	NA	NA	NA	NA
342	AANFLSGAVLESDAILR	AUR62018342-RA	ferredoxin-dependent glutamate synthase, chloroplastic [Beta vulgaris subsp. vulgaris]	3	582.984	-0.9266	0.0023254	41.088	yes	1.267	1.523	1.008	0.525	0.526	1.15
343	AANGVVIATEK	AUR62041213-RA	proteasome subunit alpha type-2-B [Beta vulgaris subsp. vulgaris]	2	536.803	-1.7802	0.0012284	64.64	yes	1.316	1.427	1.273	0.702	0.722	0.56
344	AANPGEAAR	AUR62037200-RA	uridine 5'-monophosphate synthase [Beta vulgaris subsp. vulgaris]	2	428.717	-0.81706	0.00073207	93.098	yes	1.057	1.095	1.154	0.865	0.919	0.91
345	AANVYGDGYK	AUR62011441-RA	presequence protease 2, chloroplastic/mitochondrial isoform X1 [Beta vulgaris subsp. vulgaris]	2	529.251	-3.6164	0.0020008	67.334	no	1.225	1.328	0.933	0.842	0.817	0.856
346	AANVYGDGYK	AUR62011441-RA	presequence protease 2, chloroplastic/mitochondrial isoform X1 [Beta vulgaris subsp. vulgaris]	2	529.251		6.4211e-07	74.611	no	NA	NA	NA	NA	NA	NA
347	AAPAGAPGGSSEVYVHNVVTEDSLVSR	AUR62009427-RA	protein transport protein SEC31 homolog B isoform X2 [Beta vulgaris subsp. vulgaris]	3	890.444	-0.91604	4.2488e-17	68.916	yes	0.814	2.188	0.531	0.532	0.609	1.326
348	AAPHSQPHHHQPQTLEEVR	AUR62019286-RA	polyadenylate-binding protein RBP47B' [Beta vulgaris subsp. vulgaris]	4	561.028	-1.9908	0.00094364	40.968	yes	1.126	1.499	1.188	0.751	0.658	0.777
349	AAPPDVSAAPESVR	AUR62044632-RA	MFP1 attachment factor 1 [Beta vulgaris subsp. vulgaris]	3	456.237	-0.14346	0.00073587	51.939	yes	1.021	0.704	0.93	1.231	1.162	0.951
350	AAPSSKPAK	AUR62016761-RA	40S ribosomal protein S25 [Beta vulgaris subsp. vulgaris]	3	286.168	-0.51479	0.048866	39.305	yes	NA	NA	NA	NA	NA	NA
351	AAPSVQPQR	AUR62029935-RA	T-complex protein 1 subunit delta [Beta vulgaris subsp. vulgaris]	2	477.262	-1.223	0.015761	54.982	yes	1.204	1.011	1.096	0.823	0.94	0.926
352	AAPVYITVGDGGNQEGLAGR	AUR62013288-RA	bifunctional purple acid phosphatase 26 [Beta vulgaris subsp. vulgaris]	3	648.997	-2.1544	0.00041504	40.952	no	1.148	1.155	1.302	0.736	0.874	0.784
353	AAQAEAEGK	AUR62023380-RA	60S ribosomal protein L7a-2 [Beta vulgaris subsp. vulgaris]	2	437.717	-1.218	0.00018072	97.813	yes	0.662	0.727	0.723	1.242	1.258	1.388
354	AAQAQSGWNCAK	AUR62003137-RA	protein GDAP2 homolog [Beta vulgaris subsp. vulgaris]	3	431.2	-1.7766	0.00016816	68.536	yes	NA	NA	NA	NA	NA	NA
355	AAQDALLQR	AUR62016823-RA	fructose-bisphosphate aldolase 1, chloroplastic [Beta vulgaris subsp. vulgaris]	3	329.186	-0.098535	2.4173e-05	102.62	yes	1.193	1.008	1.635	0.731	0.652	0.781
356	AAQDIALADLAPTHPIR	AUR62027179-RA	14-3-3-like protein GF14 kappa [Beta vulgaris subsp. vulgaris]	3	591.66	-0.84659	0.016775	27.271	yes	1.333	1.09	1.213	1.101	0.883	0.38
357	AAQDIALADLAPTHPIR	AUR62027179-RA	14-3-3-like protein GF14 kappa [Beta vulgaris subsp. vulgaris]	4	443.997	0.1056	0.054953	23.226	yes	1.441	0.99	1.423	0.976	0.383	0.786
358	AAQDIALADLAPTHPIR	AUR62027179-RA	14-3-3-like protein GF14 kappa [Beta vulgaris subsp. vulgaris]	3	591.66	-0.58147	0.0013061	43.208	yes	0.852	1.298	1.485	0.841	NA	0.524
359	AAQDIANADLPPTHPIR	AUR62003256-RA	14-3-3 protein 2 isoform X2 [Beta vulgaris subsp. vulgaris]	3	600.651	-2.1085	0.00070832	46.121	yes	1.073	0.905	1.367	0.807	1.03	0.819
360	AAQDIANAELAPTHPIR	AUR62018956-RA	14-3-3-like protein [Beta vulgaris subsp. vulgaris]	3	596.651	-1.244	0.0037008	38.227	no	NA	NA	NA	NA	NA	NA
361	AAQDIANAELAPTHPIR	AUR62018956-RA	14-3-3-like protein [Beta vulgaris subsp. vulgaris]	2	894.474	-1.9284	0.0023566	45.618	no	1.55	1.404	1.71	0.532	0.519	0.285
362	AAQEAVLK	AUR62000150-RA	transcription initiation factor IIB [Beta vulgaris subsp. vulgaris]	2	415.243	-1.8614	0.030722	57.59	yes	NA	NA	NA	NA	NA	NA
363	AAQEIALTDLPPTHPIR	AUR62027857-RA	14-3-3 protein 1 [Beta vulgaris subsp. vulgaris]	3	615.007	-0.73657	0.00050529	49.537	yes	1.17	0.799	1.377	1.031	0.669	0.953
364	AAQEIALTDLPPTHPIR	AUR62027857-RA	14-3-3 protein 1 [Beta vulgaris subsp. vulgaris]	4	461.507	0.26912	0.020067	26.412	yes	NA	NA	NA	NA	NA	NA
365	AAQEIALTDLPPTHPIR	AUR62027857-RA	14-3-3 protein 1 [Beta vulgaris subsp. vulgaris]	3	615.007	-0.72448	0.00068323	46.543	yes	0.983	1.232	1.058	0.825	1.031	0.872
366	AAQGMPTR	AUR62017449-RA	T-complex protein 1 subunit alpha [Beta vulgaris subsp. vulgaris]	2	424.208	-0.87829	0.053781	40.067	no	1.117	1.101	1.097	0.74	0.995	0.951
367	AAQLDVVVTNK	AUR62036284-RA	60S ribosomal protein L32-1-like [Musa acuminata subsp. malaccensis]	2	579.33	-1.4545	0.023331	42.843	yes	0.894	1.094	0.961	0.923	1.082	1.045
368	AAQLDVVVTNK	AUR62036284-RA	60S ribosomal protein L32-1-like [Musa acuminata subsp. malaccensis]	3	386.556	0.089269	0.00064657	58.172	yes	NA	NA	NA	NA	NA	NA
369	AAQLGLK	AUR62030011-RA	dihydrolipoyl dehydrogenase, mitochondrial [Beta vulgaris subsp. vulgaris]	2	350.721	-0.33172	0.02481	85.265	no	1.241	1.128	1.289	0.765	0.762	0.815
370	AAQLGLK	AUR62030011-RA	dihydrolipoyl dehydrogenase, mitochondrial [Beta vulgaris subsp. vulgaris]	3	234.15	0.29193	0.02902	52.636	no	1.282	1.049	1.457	0.757	0.771	0.684
371	AAQMGQIVEK	AUR62035781-RA	DNA-binding protein DDB_G0278111-like [Daucus carota subsp. sativus]	2	545.782	-1.9959	0.019064	40.496	yes	1.333	1.303	1.233	0.721	0.814	0.596
372	AAQMGQIVEK	AUR62035781-RA	DNA-binding protein DDB_G0278111-like [Daucus carota subsp. sativus]	2	537.784	-1.4066	2.3089e-06	103.91	yes	1.19	1.209	1.387	0.745	0.701	0.768
373	AAQMGQIVEK	AUR62035781-RA	DNA-binding protein DDB_G0278111-like [Daucus carota subsp. sativus]	3	358.859	0.60397	0.0044506	50.108	yes	NA	NA	NA	NA	NA	NA
374	AAQSGIVLLK	AUR62027725-RA	probable beta-D-xylosidase 7 [Beta vulgaris subsp. vulgaris]	2	500.313	-1.1889	6.7326e-07	105.46	yes	0.959	0.834	1.073	1.026	1.135	0.973
375	AAQSGIVLLK	AUR62027725-RA	probable beta-D-xylosidase 7 [Beta vulgaris subsp. vulgaris]	3	333.878	0.25775	0.012754	42.336	yes	NA	NA	NA	NA	NA	NA
376	AAQSGIVLLK	AUR62027725-RA	probable beta-D-xylosidase 7 [Beta vulgaris subsp. vulgaris]	2	500.313	-1.3715	0.0011293	70.942	yes	0.956	0.879	1.121	1.051	1.012	0.981
377	AAQYFNIK	AUR62028902-RA	sphingosine-1-phosphate lyase [Beta vulgaris subsp. vulgaris]	2	477.756	-1.0287	0.00021156	106.04	yes	NA	NA	NA	NA	NA	NA
378	AAQYPCAPGK	AUR62023809-RA	acidic endochitinase SP2 [Beta vulgaris subsp. vulgaris]	2	531.755	-1.8173	0.001184	70.552	yes	NA	NA	NA	NA	NA	NA
379	AAQYPCAPGK	AUR62023809-RA	acidic endochitinase SP2 [Beta vulgaris subsp. vulgaris]	3	354.839	0.072918	0.024795	36.424	yes	NA	NA	NA	NA	NA	NA
380	AASAAAEAVEK	AUR62004413-RA	3-methyl-2-oxobutanoate hydroxymethyltransferase 1, mitochondrial [Beta vulgaris subsp. vulgaris]	2	509.264	-1.796	3.1546e-15	127.56	yes	1.008	0.993	0.944	0.903	1.091	1.06
381	AASAAAEAVEK	AUR62004413-RA	3-methyl-2-oxobutanoate hydroxymethyltransferase 1, mitochondrial [Beta vulgaris subsp. vulgaris]	3	339.845	-0.38747	0.046861	31.348	yes	NA	NA	NA	NA	NA	NA
382	AASAAAEAVEK	AUR62004413-RA	3-methyl-2-oxobutanoate hydroxymethyltransferase 1, mitochondrial [Beta vulgaris subsp. vulgaris]	2	509.264	-1.6643	0.002741	53.567	yes	NA	NA	NA	NA	NA	NA
383	AASDKDAQIK	AUR62010051-RA	E3 ubiquitin-protein ligase UPL3 [Beta vulgaris subsp. vulgaris]	3	349.521	-1.3606	0.002478	59.198	no	1.347	0.995	1.301	0.727	0.86	0.771
384	AASDNPFGK	AUR62001728-RA	eukaryotic translation initiation factor 3 subunit G [Beta vulgaris subsp. vulgaris]	2	453.719	-1.9729	0.003288	71.614	yes	1.086	1.137	1.005	0.938	0.93	0.905
385	AASDWLYVYPQGIR	AUR62000069-RA	beta-glucosidase 24-like [Beta vulgaris subsp. vulgaris]	2	819.917	-0.97057	1.0442e-07	80.96	yes	NA	NA	NA	NA	NA	NA
386	AASEQAALSAK	AUR62005178-RA	acyl-CoA-binding domain-containing protein 4 isoform X1 [Beta vulgaris subsp. vulgaris]	2	523.777	-2.8593	2.0302e-08	101.53	yes	1.407	1.307	1.421	0.619	0.623	0.623
387	AASFNIIPSSTGAAK	AUR62025870-RA	glyceraldehyde-3-phosphate dehydrogenase [Beta vulgaris subsp. vulgaris]	3	478.924	-0.45619	0.00086715	44.925	no	NA	NA	NA	NA	NA	NA
388	AASFNIIPSSTGAAK	AUR62025870-RA	glyceraldehyde-3-phosphate dehydrogenase [Beta vulgaris subsp. vulgaris]	2	717.883	-1.5224	0.00010388	135.47	no	1.058	0.865	1.035	0.818	1.092	1.13
389	AASFNIIPSSTGAAK	AUR62025870-RA	glyceraldehyde-3-phosphate dehydrogenase [Beta vulgaris subsp. vulgaris]	3	478.924	-0.57641	4.162e-08	73.722	no	1.061	0.969	1.084	0.876	1.035	0.976
390	AASFNIIPSSTGAAK	AUR62025870-RA	glyceraldehyde-3-phosphate dehydrogenase [Beta vulgaris subsp. vulgaris]	2	717.883	-1.5603	9.466e-20	109.07	no	1.033	1.024	1.063	0.929	0.941	1.009
391	AASFNIIPSSTGAAK	AUR62025870-RA	glyceraldehyde-3-phosphate dehydrogenase [Beta vulgaris subsp. vulgaris]	3	478.924	-0.52119	0.022248	26.771	no	1.223	1.023	1.109	0.706	1.117	0.822
392	AASFNIIPSSTGAAK	AUR62025870-RA	glyceraldehyde-3-phosphate dehydrogenase [Beta vulgaris subsp. vulgaris]	3	478.924	-0.44844	0.02555	26.292	no	NA	NA	NA	NA	NA	NA
393	AASFNIIPSSTGAAK	AUR62025870-RA	glyceraldehyde-3-phosphate dehydrogenase [Beta vulgaris subsp. vulgaris]	2	717.883	-1.4864	5.5286e-13	118.21	no	0.874	1.34	0.868	0.818	1.093	1.008
394	AASGGPPVR	AUR62000047-RA	zinc finger CCCH domain-containing protein 31 isoform X1 [Beta vulgaris subsp. vulgaris]	2	406.225	-0.403	0.03683	47.96	yes	NA	NA	NA	NA	NA	NA
395	AASGGPPVR	AUR62000047-RA	zinc finger CCCH domain-containing protein 31 isoform X1 [Beta vulgaris subsp. vulgaris]	2	406.225	-0.51054	0.0025347	80.755	yes	NA	NA	NA	NA	NA	NA
396	AASIAFQNK	AUR62026218-RA	ATP-dependent (S)-NAD(P)H-hydrate dehydratase isoform X2 [Beta vulgaris subsp. vulgaris]	2	475.259	-1.7128	9.5517e-10	121.73	yes	NA	NA	NA	NA	NA	NA
397	AASIWTSTLQR	AUR62041217-RA	6-phosphofructo-2-kinase/fructose-2,6-bisphosphatase [Beta vulgaris subsp. vulgaris]	2	617.333	-1.4283	7.2834e-15	132.56	yes	1.167	1.309	1.272	0.751	0.75	0.751
398	AASIWTSTLQR	AUR62041217-RA	6-phosphofructo-2-kinase/fructose-2,6-bisphosphatase [Beta vulgaris subsp. vulgaris]	2	617.333		0.0048252	51.286	yes	NA	NA	NA	NA	NA	NA
399	AASIYGDAR	AUR62035807-RA	SH3 domain-containing protein 3 [Beta vulgaris subsp. vulgaris]	2	462.233	-0.58167	0.005813	67.507	yes	1.205	1.167	1.1	0.806	0.831	0.892
400	AASLAEEAK	AUR62020042-RA	protein plastid transcriptionally active 16, chloroplastic [Beta vulgaris subsp. vulgaris]	2	445.235	-1.755	0.0025451	80.688	yes	1.527	1.45	1.606	0.376	0.555	0.487
401	AASLEAVVEK	AUR62028102-RA	bifunctional aspartokinase/homoserine dehydrogenase 2, chloroplastic [Beta vulgaris subsp.vulgaris]	2	508.785	-3.4127	8.1164e-17	124.42	yes	1.343	1.152	1.323	0.775	0.73	0.676
402	AASLEAVVEK	AUR62028102-RA	bifunctional aspartokinase/homoserine dehydrogenase 2, chloroplastic [Beta vulgaris subsp.vulgaris]	3	339.526	-0.57287	0.00035431	70.908	yes	1.239	1.521	1.235	0.654	0.734	0.616
403	AASLEAVVEK	AUR62028102-RA	bifunctional aspartokinase/homoserine dehydrogenase 2, chloroplastic [Beta vulgaris subsp.vulgaris]	3	339.526	0.099948	0.00041028	70.056	yes	NA	NA	NA	NA	NA	NA
404	AASLLSSHDPPIVLAK	AUR62014323-RA	protein disulfide-isomerase [Beta vulgaris subsp. vulgaris]	3	540.31	-0.78469	7.6679e-05	60.55	no	NA	NA	NA	NA	NA	NA
405	AASLLSSHDPPIVLAK	AUR62014323-RA	protein disulfide-isomerase [Beta vulgaris subsp. vulgaris]	4	405.485	0.36801	0.028672	25.965	no	NA	NA	NA	NA	NA	NA
406	AASLLSSHDPPIVLAK	AUR62014323-RA	protein disulfide-isomerase [Beta vulgaris subsp. vulgaris]	3	540.31	-1.7941	2.5818e-08	73.386	no	0.584	3.043	0.493	0.404	0.445	1.031
407	AASLLSSHDPPIVLAK	AUR62014323-RA	protein disulfide-isomerase [Beta vulgaris subsp. vulgaris]	4	405.485	-0.15333	0.00038866	53.3	no	NA	NA	NA	NA	NA	NA
408	AASLMGQPMLER	AUR62012216-RA	caffeine synthase 1 [Beta vulgaris subsp. vulgaris]	2	652.328	-1.9466	1.5583e-11	102.87	yes	1.229	1.109	1.208	0.836	0.872	0.746
409	AASLPGMCGVK	AUR62006382-RA	non-specific lipid-transfer protein [Beta vulgaris subsp. vulgaris]	3	364.184	0.56996	0.00015503	72.321	yes	NA	NA	NA	NA	NA	NA
410	AASLPGMCGVK	AUR62006382-RA	non-specific lipid-transfer protein [Beta vulgaris subsp. vulgaris]	2	545.773	-1.4255	2.355e-05	86.014	yes	1.209	1.147	1.361	0.87	0.68	0.733
411	AASNQVDFLNK	AUR62031370-RA	serpin-ZX [Beta vulgaris subsp. vulgaris]	3	402.875	-0.25928	1.6481e-15	118.28	yes	1.026	0.935	0.986	0.983	1.134	0.935
412	AASNQVDFLNK	AUR62031370-RA	serpin-ZX [Beta vulgaris subsp. vulgaris]	2	603.809	-1.582	1.6592e-11	113.24	yes	0.989	1.005	0.941	0.953	1.121	0.991
413	AASPLISEASK	AUR62036924-RA	calcium sensing receptor, chloroplastic [Beta vulgaris subsp. vulgaris]	2	537.295	-3.5023	3.0477e-15	120.57	no	1.468	1.496	1.566	0.466	0.489	0.515
414	AASPLISEASK	AUR62036924-RA	calcium sensing receptor, chloroplastic [Beta vulgaris subsp. vulgaris]	3	358.533	-1.9239	0.0093617	41.598	no	NA	NA	NA	NA	NA	NA
415	AASPVQVNSQLSTQSK	AUR62038829-RA	GYF domain protein [Medicago truncatula]	3	548.957	-2.9824	0.001649	42.947	yes	1.255	0.961	1.223	0.845	1.029	0.687
416	AASQNIDAEQGSNVAPK	AUR62014073-RA	transmembrane protein, putative [Medicago truncatula]	3	567.28	-1.0543	0.00077504	44.998	yes	NA	NA	NA	NA	NA	NA
417	AASSGTSLNTR	AUR62019579-RA	multiprotein-bridging factor 1a-like isoform X2 [Camelina sativa]	2	532.77	-1.6115	6.0514e-05	80.737	yes	0.776	0.831	0.785	1.188	1.146	1.274
418	AASSVLGASTDTDWIK	AUR62013336-RA	thylakoid lumenal 16.5 kDa protein, chloroplastic [Beta vulgaris subsp. vulgaris]	3	541.274	-0.7081	7.6679e-05	60.55	no	NA	NA	NA	NA	NA	NA
419	AASSVLGASTDTDWIK	AUR62013336-RA	thylakoid lumenal 16.5 kDa protein, chloroplastic [Beta vulgaris subsp. vulgaris]	2	811.407	-0.78517	1.8684e-12	120.7	no	1.259	1.496	1.457	0.568	0.658	0.561
420	AASSVLGASTDTDWIKK	AUR62013336-RA	thylakoid lumenal 16.5 kDa protein, chloroplastic [Beta vulgaris subsp. vulgaris]	3	583.972	-2.244	0.00023436	58.814	no	NA	NA	NA	NA	NA	NA
421	AASTEPAPQK	AUR62042433-RA	proline--tRNA ligase [Beta vulgaris subsp. vulgaris]	3	333.842	-1.4531	0.0080487	45.368	yes	NA	NA	NA	NA	NA	NA
422	AASTSPILADLVDGFSK	AUR62008147-RA	protein NBR1 homolog [Beta vulgaris subsp. vulgaris]	3	564.633	-1.0871	0.0047576	36.029	yes	0.904	0.968	1.283	1.016	1.103	0.726
423	AASTVIDAANAVEVSR	AUR62028065-RA	DDB1- and CUL4-associated factor homolog 1 [Beta vulgaris subsp. vulgaris]	3	525.278	-1.1669	7.9159e-05	60.489	yes	NA	NA	NA	NA	NA	NA
424	AASVELAESAR	AUR62040467-RA	phenylalanine ammonia-lyase [Beta vulgaris subsp. vulgaris]	2	552.288	-0.27481	1.8944e-12	114.71	no	1.147	1.211	1.305	0.741	0.878	0.719
425	AASWVQTVDPISGKPAR	AUR62012745-RA	leucine--tRNA ligase, chloroplastic/mitochondrial [Beta vulgaris subsp. vulgaris]	3	594.988	-1.1536	4.7171e-24	100.68	yes	0.972	1.071	1.034	1.023	0.977	0.923
426	AATAFASMR	AUR62038961-RA	SNARE-interacting protein KEULE [Beta vulgaris subsp. vulgaris]	2	471.229	-1.245	0.018294	44.377	yes	1.038	1.243	1.208	0.758	0.875	0.877
427	AATANYVVK	AUR62004874-RA	rubisco accumulation factor 1.1, chloroplastic [Beta vulgaris subsp. vulgaris]	2	468.761	-2.5026	4.2704e-05	104.22	yes	0.767	0.667	0.759	1.079	1.413	1.314
428	AATEMWEK	AUR62012766-RA	HSP-interacting protein [Beta vulgaris subsp. vulgaris]	2	483.223	-0.80219	0.02011	63.216	yes	1.101	1.16	1.333	0.817	0.789	0.8
429	AATGDRPSTGAVYR	AUR62016673-RA	long chain acyl-CoA synthetase 2 [Beta vulgaris subsp. vulgaris]	3	474.576	-0.76033	5.9071e-08	80.746	yes	1.598	2.064	1.892	0.116	0.13	0.2
430	AATGNRPSTGAVYR	AUR62011387-RA	long chain acyl-CoA synthetase 2 [Beta vulgaris subsp. vulgaris]	3	474.248	-0.73838	5.0325e-08	81.879	yes	1.686	2.155	1.479	0.128	0.215	0.337
431	AATGSYSNLFR	AUR62009166-RA	serine/threonine protein phosphatase 2A 55 kDa regulatory subunit B beta isoform-like isoform X1 [Arachis ipaensis]	2	593.796	-0.83323	0.00074734	69.216	yes	NA	NA	NA	NA	NA	NA
432	AATHICK	AUR62002256-RA	cellulose synthase-like protein G2 [Beta vulgaris subsp. vulgaris]	3	267.474	-1.1157	0.014545	62.714	yes	0.835	0.851	1.154	1.069	0.987	1.105
433	AATIEDLVLER	AUR62023153-RA	auxin transport protein BIG [Beta vulgaris subsp. vulgaris]	2	615.34	-0.11667	0.022631	42.976	yes	NA	NA	NA	NA	NA	NA
434	AATILESLVSEPQNR	AUR62008592-RA	armadillo repeat-containing protein LFR [Beta vulgaris subsp. vulgaris]	3	543.293	-0.081429	1.698e-19	101.45	yes	1.092	1.349	1.099	0.829	1.005	0.628
435	AATLFNPR	AUR62006994-RA	GDSL esterase/lipase At5g33370 [Beta vulgaris subsp. vulgaris]	2	445.248	-1.4748	0.022333	61.679	yes	1.594	1.643	1.789	0.298	0.382	0.293
436	AATNMTDQFAALAAITQNPGK	AUR62010702-RA	puromycin-sensitive aminopeptidase-like isoform X1 [Beta vulgaris subsp. vulgaris]	3	712.025	-1.0018	3.1883e-06	54.225	no	1.285	1.19	1.103	0.627	0.992	0.803
437	AATNMTDQFAALAAITQNPGK	AUR62010702-RA	puromycin-sensitive aminopeptidase-like isoform X1 [Beta vulgaris subsp. vulgaris]	4	538.269	-0.75458	8.5826e-13	79.467	no	NA	NA	NA	NA	NA	NA
438	AATNMTDQFAALAAITQNPGK	AUR62010702-RA	puromycin-sensitive aminopeptidase-like isoform X1 [Beta vulgaris subsp. vulgaris]	3	717.356	-1.2937	1.156e-08	63.869	no	1.206	1.378	1.299	0.626	0.769	0.722
439	AATPLSVEK	AUR62018554-RA	adenosylhomocysteinase [Beta vulgaris subsp. vulgaris]	2	458.261	0.45476	0.039631	47.228	no	NA	NA	NA	NA	NA	NA
440	AATSATSTLAFPVGDFK	AUR62038823-RA	outer envelope pore protein 24B, chloroplastic [Beta vulgaris subsp. vulgaris]	3	561.958	-0.34523	5.1179e-15	88.311	yes	1.294	1.188	1.282	0.781	0.706	0.749
441	AATSSGSDTGPITITSQDGSR	AUR62008663-RA	translocase of chloroplast 159, chloroplastic [Beta vulgaris subsp. vulgaris]	3	670.319	-1.2307	4.5325e-06	52.451	no	NA	NA	NA	NA	NA	NA
442	AAVAEYNKK	AUR62011285-RA	26S protease regulatory subunit 10B homolog A [Beta vulgaris subsp. vulgaris]	3	331.85	-0.20154	0.015807	51.346	yes	1.356	0.955	1.244	0.74	0.852	0.852
443	AAVAVLNK	AUR62038865-RA	asparagine--tRNA ligase, cytoplasmic 1-like [Nelumbo nucifera]	3	262.501	0.47276	0.002546	83.614	yes	1.104	1.228	1.272	0.822	0.778	0.796
444	AAVAWEPNKPLSIEDVEVAPPQAGEVR	AUR62008824-RA	alcohol dehydrogenase class-3 [Beta vulgaris subsp. vulgaris]	3	958.166	-1.0461	8.9678e-22	129.27	yes	1.056	1.005	1.216	0.865	0.972	0.886
445	AAVAWEPNKPLSIEDVEVAPPQAGEVR	AUR62008824-RA	alcohol dehydrogenase class-3 [Beta vulgaris subsp. vulgaris]	4	718.876	-1.1564	2.4868e-41	97.542	yes	1.115	1.053	1.319	0.764	0.84	0.909
446	AAVDAGFIPNELQVGQTGK	AUR62043225-RA	electron transfer flavoprotein subunit alpha, mitochondrial [Beta vulgaris subsp. vulgaris]	3	639.002	-1.0609	9.0606e-07	63.46	yes	NA	NA	NA	NA	NA	NA
447	AAVDLCHR	AUR62038819-RA	5'-nucleotidase domain-containing protein 4 isoform X1 [Beta vulgaris subsp. vulgaris]	3	314.492	0.12375	0.002554	83.753	yes	1.008	1.144	1.231	0.841	0.881	0.894
448	AAVEGFK	AUR62015199-RA	pre-mRNA-processing protein 40C [Beta vulgaris subsp. vulgaris]	2	361.198	-0.19905	0.061023	58.981	yes	1.264	1.128	1.21	0.856	0.791	0.751
449	AAVGAPDILGDCPFSQR	AUR62022530-RA	glutathione S-transferase DHAR2 [Beta vulgaris subsp. vulgaris]	3	591.958	-0.21849	0.043975	24.053	yes	NA	NA	NA	NA	NA	NA
450	AAVGAPDILGDCPFSQR	AUR62022530-RA	glutathione S-transferase DHAR2 [Beta vulgaris subsp. vulgaris]	3	591.958	-0.43236	0.0047576	36.029	yes	NA	NA	NA	NA	NA	NA
451	AAVGVGNIQWDNR	AUR62030885-RA	pathogenesis-related protein PR-1 type [Beta vulgaris subsp. vulgaris]	3	467.241	0.24774	3.2476e-12	96.745	yes	1.047	0.919	1.084	0.974	1.017	0.959
452	AAVGVGNIQWDNR	AUR62030885-RA	pathogenesis-related protein PR-1 type [Beta vulgaris subsp. vulgaris]	2	700.357	-1.3597	0.0041882	48.115	yes	0.561	0.533	0.488	1.496	1.429	1.491
453	AAVIGDTIGDPLK	AUR62011208-RA	pyrophosphate-energized vacuolar membrane proton pump [Beta vulgaris subsp. vulgaris]	2	635.356	-0.68717	1.2748e-05	75.102	no	NA	NA	NA	NA	NA	NA
454	AAVIGSSR	AUR62037906-RA	serine/threonine-protein kinase SRPK [Beta vulgaris subsp. vulgaris]	2	380.719	-0.37306	0.013128	68.383	yes	NA	NA	NA	NA	NA	NA
455	AAVLADMDALGR	AUR62005149-RA	long chain acyl-CoA synthetase 7, peroxisomal [Beta vulgaris subsp. vulgaris]	2	601.814	-1.0854	2.5928e-11	127.17	yes	1.08	1.029	1.113	0.874	0.922	0.982
456	AAVNAAVEGLK	AUR62032217-RA	glycine--tRNA ligase, mitochondrial 1-like [Beta vulgaris subsp. vulgaris]	2	521.798	-0.76196	6.3009e-15	117.2	yes	1.163	1.102	1.28	0.847	0.809	0.8
457	AAVNAAVEGLK	AUR62032217-RA	glycine--tRNA ligase, mitochondrial 1-like [Beta vulgaris subsp. vulgaris]	3	348.201	0.49554	0.00037889	64.82	yes	1.061	1.165	1.173	0.871	0.971	0.759
458	AAVNHGEGLR	AUR62025661-RA	mediator of RNA polymerase II transcription subunit 8 [Beta vulgaris subsp. vulgaris]	3	341.849	-0.69108	0.017821	39.848	yes	NA	NA	NA	NA	NA	NA
459	AAVNMSVPFAPR	AUR62018075-RA	bifunctional epoxide hydrolase 2-like [Beta vulgaris subsp. vulgaris]	2	638.329	-2.9935	0.0020136	48.701	yes	1.098	1.206	1.287	0.78	0.89	0.739
460	AAVNMSVPFAPR	AUR62018075-RA	bifunctional epoxide hydrolase 2-like [Beta vulgaris subsp. vulgaris]	2	630.332	-1.3754	6.8572e-06	80.245	yes	1.115	1.128	1.201	0.867	0.869	0.819
461	AAVPESDAK	AUR62006132-RA	spermine synthase isoform X1 [Beta vulgaris subsp. vulgaris]	2	444.227	-1.475	0.035054	48.423	yes	1.473	1.255	1.568	0.616	0.584	0.504
462	AAVPSGASTGVYEALELR	AUR62037882-RA	enolase [Beta vulgaris subsp. vulgaris]	3	597.648	-0.28674	0.00035099	50.831	no	1.269	1.415	1.164	0.799	0.837	0.515
463	AAVPVGK	AUR62018243-RA	dolichyl-diphosphooligosaccharide--protein glycosyltransferase subunit 1B [Beta vulgaris subsp.vulgaris]	2	321.203	-1.379	0.054693	60.358	no	1.149	1.104	1.31	0.789	0.86	0.789
464	AAVPVGK	AUR62018243-RA	dolichyl-diphosphooligosaccharide--protein glycosyltransferase subunit 1B [Beta vulgaris subsp.vulgaris]	3	214.471	-0.57454	0.025533	54.525	no	1.363	0.939	1.311	0.831	0.865	0.69
465	AAVSISNCVSR	AUR62044150-RA	crescerin-2 [Beta vulgaris subsp. vulgaris]	2	582.296	-2.134	6.2119e-06	89.266	yes	1.357	1.416	1.162	0.636	0.734	0.695
466	AAVSMER	AUR62025790-RA	outer envelope protein 64, chloroplastic [Ziziphus jujuba]	2	390.189	-0.074182	0.0082522	79.939	yes	1.022	1.02	1.068	0.911	1.016	0.964
467	AAVTNAPR	AUR62007219-RA	haloacid dehalogenase-like hydrolase domain-containing protein Sgpp isoform X2 [Beta vulgaris subsp. vulgaris]	2	400.225	-0.14992	0.021608	62.107	no	1.526	1.104	1.386	0.634	0.623	0.727
468	AAVTNAPR	AUR62007219-RA	haloacid dehalogenase-like hydrolase domain-containing protein Sgpp isoform X2 [Beta vulgaris subsp. vulgaris]	2	400.225	-0.19886	0.0080438	83.168	no	1.212	1.22	1.34	0.742	0.727	0.759
469	AAVVGGNVLTSQR	AUR62008924-RA	5-oxoprolinase [Beta vulgaris subsp. vulgaris]	3	424.574	-0.74205	0.028775	29.805	no	NA	NA	NA	NA	NA	NA
470	AAVVYSLK	AUR62031519-RA	jasmonate-induced protein homolog [Beta vulgaris subsp. vulgaris]	2	425.755	-1.2742	0.0086474	75.213	yes	NA	NA	NA	NA	NA	NA
471	AAVVYSLK	AUR62031519-RA	jasmonate-induced protein homolog [Beta vulgaris subsp. vulgaris]	2	425.755	-0.69093	0.0086778	75.109	yes	NA	NA	NA	NA	NA	NA
472	AAVVYSLK	AUR62031519-RA	jasmonate-induced protein homolog [Beta vulgaris subsp. vulgaris]	3	284.173	0.24239	0.0026318	89.55	yes	NA	NA	NA	NA	NA	NA
473	AAVYLEMGK	AUR62007466-RA	hsp70-Hsp90 organizing protein 3 [Beta vulgaris subsp. vulgaris]	2	499.255	-1.258	0.014547	47.082	no	1.156	1.249	1.089	0.884	0.606	1.017
474	AAWADLTTDGIKDPLR	AUR62020842-RA	beta-galactosidase 9 isoform X1 [Beta vulgaris subsp. vulgaris]	3	581.641	-0.86231	0.00036963	57.267	yes	1.083	1.084	1.299	0.744	0.915	0.876
475	AAWEELIDR	AUR62041617-RA	dihydropyrimidine dehydrogenase (NADP(+)), chloroplastic [Beta vulgaris subsp. vulgaris]	2	551.78	-0.19678	0.0032996	71.451	yes	1.214	0.933	1.218	0.801	0.982	0.852
476	AAWEFAK	AUR62001893-RA	cinnamoyl-CoA reductase 1 [Beta vulgaris subsp. vulgaris]	2	411.711	-0.19844	0.014427	100.19	no	1.274	1.135	1.22	0.732	0.867	0.772
477	AAWEIFTPLLHR	AUR62018096-RA	glucose-6-phosphate 1-dehydrogenase, cytoplasmic [Beta vulgaris subsp. vulgaris]	3	485.27	0.20616	1.0371e-11	99.283	yes	1.264	1.581	0.67	0.634	0.757	1.094
478	AAWEIFTPLLHR	AUR62018096-RA	glucose-6-phosphate 1-dehydrogenase, cytoplasmic [Beta vulgaris subsp. vulgaris]	2	727.401	-0.92862	9.3605e-10	96.745	yes	NA	NA	NA	NA	NA	NA
479	AAYAQALYASVK	AUR62018641-RA	glycerol-3-phosphate acyltransferase, chloroplastic [Beta vulgaris subsp. vulgaris]	3	419.228	-0.14084	0.00043839	59.198	yes	1.283	1.127	1.329	0.7	0.84	0.722
480	AAYESGNSAIPNR	AUR62040467-RA	phenylalanine ammonia-lyase [Beta vulgaris subsp. vulgaris]	3	450.553	-0.70479	0.00058838	57.175	no	NA	NA	NA	NA	NA	NA
481	AAYMVMNQLGGK	AUR62012414-RA	protein transport protein Sec24-like At3g07100 [Beta vulgaris subsp. vulgaris]	3	428.214	-1.335	0.025976	33.057	no	NA	NA	NA	NA	NA	NA
482	AAYNNPER	AUR62002627-RA	probable ubiquitin receptor RAD23a [Beta vulgaris subsp. vulgaris]	2	467.722	-1.1653	0.009221	73.26	no	1.222	0.664	1.517	0.914	1.004	0.678
483	AAYPIEFIPNAK	AUR62032871-RA	phosphoenolpyruvate carboxykinase [ATP] [Beta vulgaris subsp. vulgaris]	3	445.243	-0.41318	6.4713e-05	74.841	yes	1.3	1.301	1.142	0.753	0.672	0.832
484	AAYSYYNVATK	AUR62028147-RA	glycylpeptide N-tetradecanoyltransferase 1 [Beta vulgaris subsp. vulgaris]	2	625.806	-1.5578	4.3387e-05	83.182	yes	1.224	1.543	1.131	0.612	0.578	0.912
485	AAYSYYNVATK	AUR62028147-RA	glycylpeptide N-tetradecanoyltransferase 1 [Beta vulgaris subsp. vulgaris]	3	417.54	-0.10786	1.7555e-06	90.05	yes	1.156	1.618	1.063	0.771	0.565	0.826
486	AAYSYYNVATK	AUR62028147-RA	glycylpeptide N-tetradecanoyltransferase 1 [Beta vulgaris subsp. vulgaris]	2	625.806	-2.2514	4.5711e-05	82.85	yes	1.312	1.362	1.181	0.695	0.662	0.787
487	ACAAAITLDTPGANYR	AUR62033334-RA	K(+) efflux antiporter 2, chloroplastic [Beta vulgaris subsp. vulgaris]	2	832.907	-1.3622	1.4798e-08	124.16	no	1.216	1.308	1.226	0.709	0.677	0.864
488	ACAAQTNATFLK	AUR62005210-RA	26S protease regulatory subunit 6A homolog [Beta vulgaris subsp. vulgaris]	2	648.324	-1.4593	4.797e-11	130.1	yes	1.222	1.216	1.322	0.808	0.774	0.657
489	ACAAQTNATFLK	AUR62005210-RA	26S protease regulatory subunit 6A homolog [Beta vulgaris subsp. vulgaris]	3	432.552	-0.16644	0.0011325	51.286	yes	NA	NA	NA	NA	NA	NA
490	ACADPTPIIDGR	AUR62024094-RA	RNA-binding protein 38 isoform X3 [Beta vulgaris subsp. vulgaris]	2	643.314	-1.2948	5.165e-15	106.67	yes	1.004	1.123	1.186	0.725	1.05	0.912
491	ACAENSAPLIK	AUR62001917-RA	PI-PLC X domain-containing protein At5g67130 [Beta vulgaris subsp. vulgaris]	2	587.3	-2.118	0.012892	46.352	yes	1.487	1.163	1.488	0.58	0.711	0.57
492	ACCGTGTIETSLLCNER	AUR62037923-RA	GDSL esterase/lipase At5g03820 [Beta vulgaris subsp. vulgaris]	3	647.954	-2.0825	2.7153e-09	78.249	yes	NA	NA	NA	NA	NA	NA
493	ACDEQQHWK	AUR62020160-RA	clathrin heavy chain 1 [Beta vulgaris subsp. vulgaris]	3	401.173	-0.74011	0.0025055	64.654	no	NA	NA	NA	NA	NA	NA
494	ACEELVFNHLK	AUR62012811-RA	inositol monophosphatase [Beta vulgaris subsp. vulgaris]	3	453.896		0.021294	33.057	no	NA	NA	NA	NA	NA	NA
495	ACEFLASHTLDR	AUR62009479-RA	AUGMIN subunit 5 isoform X1 [Beta vulgaris subsp. vulgaris]	3	473.894	0.17193	0.0027518	44.426	yes	NA	NA	NA	NA	NA	NA
496	ACENVTQPLR	AUR62019209-RA	formate--tetrahydrofolate ligase [Beta vulgaris subsp. vulgaris]	2	594.296	-1.8013	0.00028303	86.014	no	1.21	1.057	1.201	0.793	0.824	0.915
497	ACENVTQPLR	AUR62019209-RA	formate--tetrahydrofolate ligase [Beta vulgaris subsp. vulgaris]	2	594.296	-2.1603	7.1712e-05	92.866	no	1.218	1.2	1.169	0.725	0.869	0.82
498	ACENVTQPLR	AUR62019209-RA	formate--tetrahydrofolate ligase [Beta vulgaris subsp. vulgaris]	3	396.533	-0.14465	0.0025747	52.579	no	NA	NA	NA	NA	NA	NA
499	ACESPDYIK	AUR62023497-RA	tubulin gamma-2 chain [Beta vulgaris subsp. vulgaris]	2	541.745	-1.9356	0.00013761	99.815	yes	1.182	1.262	1.168	0.756	0.825	0.807
500	ACFQELGLDPEPVNTCYK	AUR62009690-RA	gamma-interferon-inducible lysosomal thiol reductase [Beta vulgaris subsp. vulgaris]	3	714.327	-1.2581	2.0939e-07	69.935	yes	1.826	1.746	1.646	0.243	0.245	0.294
501	ACFQELGLDPEPVNTCYK	AUR62009690-RA	gamma-interferon-inducible lysosomal thiol reductase [Beta vulgaris subsp. vulgaris]	4	535.997	-0.57542	0.00040717	50.178	yes	NA	NA	NA	NA	NA	NA
502	ACFQELGLDPEPVNTCYK	AUR62009690-RA	gamma-interferon-inducible lysosomal thiol reductase [Beta vulgaris subsp. vulgaris]	4	535.997	-0.78346	1.3163e-06	65.949	yes	NA	NA	NA	NA	NA	NA
503	ACFQELGLDPEPVNTCYKGEGGK	AUR62009690-RA	gamma-interferon-inducible lysosomal thiol reductase [Beta vulgaris subsp. vulgaris]	4	643.048	-1.9709	2.8274e-05	38.724	yes	NA	NA	NA	NA	NA	NA
504	ACGAVIVNRPDELQESDVGTGAGLFEVK	AUR62000573-RA	T-complex protein 1 subunit gamma [Beta vulgaris subsp. vulgaris]	4	733.618	-0.86553	5.0998e-11	49.765	no	1.174	1.152	1.269	0.716	0.899	0.79
505	ACGAVIVNRPDELQESDVGTGAGLFEVK	AUR62000573-RA	T-complex protein 1 subunit gamma [Beta vulgaris subsp. vulgaris]	4	733.618	-0.929	1.9287e-36	106.11	no	1.263	1.057	1.168	0.904	0.905	0.703
506	ACGSFVDLADASGYALAVMPSAK	AUR62010449-RA	pyruvate decarboxylase 2 [Beta vulgaris subsp. vulgaris]	3	773.033	-1.1422	1.2167e-08	52.09	yes	1.102	0.962	0.968	0.951	1.055	0.961
507	ACGVTRPVIACSVTSNEGSQLK	AUR62013370-RA	NHP2-like protein 1 [Prunus mume]	3	778.723	-1.8751	4.8612e-32	105.06	yes	1.214	1.213	1.315	0.841	0.681	0.737
508	ACHGWGTNEK	AUR62037208-RA	annexin-like protein RJ4 [Beta vulgaris subsp. vulgaris]	3	387.17	-1.0877	1.0153e-08	107.21	no	NA	NA	NA	NA	NA	NA
509	ACHGWGTNEK	AUR62037208-RA	annexin-like protein RJ4 [Beta vulgaris subsp. vulgaris]	3	387.17	-0.71874	1.1481e-08	106.2	no	1.106	1.151	1.18	0.724	0.962	0.877
510	ACHGWGTNEK	AUR62037208-RA	annexin-like protein RJ4 [Beta vulgaris subsp. vulgaris]	3	387.17	-0.99379	0.00015406	82.645	no	0.947	1.486	0.981	0.626	1.163	0.797
511	ACHGWGTNEK	AUR62037208-RA	annexin-like protein RJ4 [Beta vulgaris subsp. vulgaris]	3	387.17	-0.87975	0.031136	34.803	no	NA	NA	NA	NA	NA	NA
512	ACHGWGTNEK	AUR62037208-RA	annexin-like protein RJ4 [Beta vulgaris subsp. vulgaris]	3	387.17	-0.71711	0.00016101	82.287	no	0.853	1.692	0.651	0.788	1.363	0.653
513	ACHGWGTNEK	AUR62037208-RA	annexin-like protein RJ4 [Beta vulgaris subsp. vulgaris]	3	387.17	-1.1229	0.00022062	79.148	no	NA	NA	NA	NA	NA	NA
514	ACHGWGTNEK	AUR62037208-RA	annexin-like protein RJ4 [Beta vulgaris subsp. vulgaris]	3	387.17	-0.54904	0.017821	39.848	no	NA	NA	NA	NA	NA	NA
515	ACHGWGTNEK	AUR62037208-RA	annexin-like protein RJ4 [Beta vulgaris subsp. vulgaris]	3	387.17	-2.0679	5.066e-09	111.06	no	1.148	1.073	1.2	0.794	1.014	0.771
516	ACLEETEQYWR	AUR62034346-RA	protein phosphatase methylesterase 1 isoform X2 [Beta vulgaris subsp. vulgaris]	2	742.827	-0.98042	2.9197e-08	99.539	yes	1.054	1.084	1.097	0.963	0.92	0.883
517	ACNALLLK	AUR62036916-RA	enolase 1, chloroplastic [Beta vulgaris subsp. vulgaris]	2	451.76	-0.58944	0.009221	73.26	yes	NA	NA	NA	NA	NA	NA
518	ACNFASGLVK	AUR62014993-RA	long chain acyl-CoA synthetase 8 [Beta vulgaris subsp. vulgaris]	2	533.771	-1.5952	0.00064049	80.245	no	1.217	0.972	1.157	0.859	0.869	0.926
519	ACNFASGLVK	AUR62014993-RA	long chain acyl-CoA synthetase 8 [Beta vulgaris subsp. vulgaris]	3	356.183	0.4857	9.3946e-07	103.26	no	1.159	0.952	1.174	0.849	1.055	0.811
520	ACPETVSCADILAITAR	AUR62004107-RA	peroxidase 72 [Beta vulgaris subsp. vulgaris]	2	924.453	-0.49455	2.2244e-16	197.75	yes	1.758	1.662	1.75	0.233	0.297	0.299
521	ACPETVSCADILAITAR	AUR62004107-RA	peroxidase 72 [Beta vulgaris subsp. vulgaris]	3	616.638		2.7996e-12	64.537	yes	NA	NA	NA	NA	NA	NA
522	ACPFLFPFETR	AUR62010051-RA	E3 ubiquitin-protein ligase UPL3 [Beta vulgaris subsp. vulgaris]	3	462.229	0.34609	0.0005005	61.344	no	NA	NA	NA	NA	NA	NA
523	ACPGDTLALR	AUR62004626-RA	cytochrome P450 76AD1-like [Beta vulgaris subsp. vulgaris]	2	537.274	-1.1736	0.0068448	53.597	yes	1.272	1.203	1.352	0.703	0.731	0.74
524	ACPGIVSCADILAITAR	AUR62012344-RA	peroxidase P7 [Beta vulgaris subsp. vulgaris]	3	596.643	-0.40615	0.0072467	33.872	yes	NA	NA	NA	NA	NA	NA
525	ACPGVVSCADILALIAR	AUR62009783-RA	peroxidase P7 [Beta vulgaris subsp. vulgaris]	2	893.471	-1.4473	0.0013297	51.03	yes	1.072	1.036	1.27	0.902	0.849	0.872
526	ACPHTVSCADILTIVAR	AUR62007619-RA	peroxidase 72 [Beta vulgaris subsp. vulgaris]	3	628.654	-0.9947	0.0057226	34.928	yes	NA	NA	NA	NA	NA	NA
527	ACQATQFVSK	AUR62010500-RA	mitochondrial ATP synthase g subunit family protein [Arabidopsis lyrata subsp. lyrata]	3	380.522	0.18911	0.00031227	73.499	yes	NA	NA	NA	NA	NA	NA
528	ACQATQFVSK	AUR62010500-RA	mitochondrial ATP synthase g subunit family protein [Arabidopsis lyrata subsp. lyrata]	3	380.522	0.073775	0.00072842	66.056	yes	1.236	1.021	1.258	0.879	0.93	0.676
529	ACQATQFVSK	AUR62010500-RA	mitochondrial ATP synthase g subunit family protein [Arabidopsis lyrata subsp. lyrata]	3	380.522	-1.3269	0.00092178	63.624	yes	NA	NA	NA	NA	NA	NA
530	ACQQANIK	AUR62005993-RA	acidic endochitinase SE2 [Beta vulgaris subsp. vulgaris]	2	466.735	-1.7544	0.0063634	93.374	yes	0.936	0.928	1.085	0.946	0.981	1.124
531	ACSYDEGVSSK	AUR62038066-RA	peroxiredoxin-2F, mitochondrial [Beta vulgaris subsp. vulgaris]	2	601.753	-0.803	1.4911e-15	125.54	yes	1.064	1.057	0.981	0.877	0.943	1.078
532	ACSYDEGVSSK	AUR62038066-RA	peroxiredoxin-2F, mitochondrial [Beta vulgaris subsp. vulgaris]	3	401.505	0.38132	0.00058921	59.418	yes	0.982	1.121	1.025	0.809	1.056	1.008
533	ACTFVADGK	AUR62039049-RA		2	484.729	-1.2128	0.0015785	86.898	yes	1.109	1.179	1.213	0.784	0.884	0.831
534	ACVGLAPENNMILEYK	AUR62003767-RA	inositol-3-phosphate synthase [Beta vulgaris subsp. vulgaris]	3	613.299	-1.0229	4.8575e-05	59.709	yes	1.199	1.072	1.422	0.818	0.775	0.713
535	ACVGLAPENNMILEYK	AUR62003767-RA	inositol-3-phosphate synthase [Beta vulgaris subsp. vulgaris]	3	613.299	-0.83806	7.3361e-05	58.32	yes	1.318	1.217	1.357	0.657	0.735	0.716
536	ACVGLAPENNMILEYK	AUR62003767-RA	inositol-3-phosphate synthase [Beta vulgaris subsp. vulgaris]	3	607.967	-0.58657	1.6247e-05	64.244	yes	1.512	1.556	1.468	0.395	0.515	0.554
537	ACVQAGAVDYGK	AUR62040732-RA	adenylyl cyclase [Medicago truncatula]	2	619.795	-2.8782	0.00021629	74.611	yes	1.054	1.096	0.924	0.81	1.074	1.042
538	ACVQEGR	AUR62016137-RA	beta-D-xylosidase 1 [Beta vulgaris subsp. vulgaris]	2	410.193	-0.72569	0.032863	71.922	yes	NA	NA	NA	NA	NA	NA
539	ACYHPIAQGVVEAILSK	AUR62027896-RA	leukotriene A-4 hydrolase homolog [Beta vulgaris subsp. vulgaris]	4	464.749	0.11021	0.0014945	42.947	yes	NA	NA	NA	NA	NA	NA
540	ACYTGVLK	AUR62008006-RA	probable Xaa-Pro aminopeptidase P [Beta vulgaris subsp. vulgaris]	2	456.236	-1.1467	0.044164	52.482	no	1.479	1.022	1.106	0.737	0.847	0.809
541	ADADGCICGASGAPLVVNSSWK	AUR62021171-RA	tripeptidyl-peptidase 2 [Beta vulgaris subsp. vulgaris]	3	745.677	-0.99007	2.0805e-12	71.853	no	1.279	1.027	1.057	0.908	0.822	0.908
542	ADADPFGGPFK	AUR62013173-RA	epidermal growth factor receptor substrate 15-like 1 isoform X1 [Beta vulgaris subsp. vulgaris]	3	374.514	-0.081001	0.012614	39.625	yes	NA	NA	NA	NA	NA	NA
543	ADAGEEGVTLSPWFR	AUR62006651-RA	isopentenyl-diphosphate Delta-isomerase I [Beta vulgaris subsp. vulgaris]	3	545.598	-0.17072	7.08e-20	113.25	no	1.183	1.174	1.301	0.728	0.776	0.838
544	ADAIFMK	AUR62021178-RA	caffeic acid 3-O-methyltransferase [Beta vulgaris subsp. vulgaris]	3	271.139	0.95667	0.017417	49.358	yes	NA	NA	NA	NA	NA	NA
545	ADATEDLTEAIEK	AUR62017868-RA	flap endonuclease 1 isoform X2 [Beta vulgaris subsp. vulgaris]	2	703.338		6.1615e-30	101.2	yes	NA	NA	NA	NA	NA	NA
546	ADATEDLTEAIEKGDKDSIEK	AUR62017868-RA	flap endonuclease 1 isoform X2 [Beta vulgaris subsp. vulgaris]	4	570.279	-1.4304	0.002814	31.488	yes	NA	NA	NA	NA	NA	NA
547	ADAVVLTYACDRPETLDR	AUR62000835-RA	mitochondrial Rho GTPase 1 [Beta vulgaris subsp. vulgaris]	3	689.005	-1.2193	5.7175e-20	89.374	no	1.26	0.901	1.356	0.796	0.937	0.751
548	ADAYVAACDVPGIK	AUR62000984-RA	zeta-carotene desaturase, chloroplastic/chromoplastic [Beta vulgaris subsp. vulgaris]	2	725.356	-2.1238	0.0034171	44.511	no	1.225	1.279	1.182	0.774	0.699	0.84
549	ADCTSLGYGSTCGDLDAR	AUR62027965-RA	glucan endo-1,3-beta-glucosidase 6 [Beta vulgaris subsp. vulgaris]	3	640.268	-0.80342	0.0033722	36.637	yes	NA	NA	NA	NA	NA	NA
550	ADDGSDTVTFMFESPNQDK	AUR62020074-RA	proliferating cell nuclear antigen [Beta vulgaris subsp. vulgaris]	3	707.297	-1.6519	2.2494e-15	84.653	yes	1.032	1.139	1.353	0.944	0.818	0.713
551	ADDGSDTVTFMFESPNQDK	AUR62020074-RA	proliferating cell nuclear antigen [Beta vulgaris subsp. vulgaris]	3	701.965	-1.3521	3.0968e-07	68.243	yes	1.26	1.246	1.287	0.811	0.744	0.652
552	ADDYDSPGIIGEHLR	AUR62039367-RA	protein INVOLVED IN DE NOVO 2 [Beta vulgaris subsp. vulgaris]	3	553.265	-0.50928	0.00063686	49.988	yes	NA	NA	NA	NA	NA	NA
553	ADEAIEAIK	AUR62043832-RA	protein POLLENLESS 3-LIKE 2 [Beta vulgaris subsp. vulgaris]	2	480.256	-1.7586	0.0032996	71.451	yes	1.504	1.574	1.44	0.478	0.549	0.455
554	ADEFFHSAQR	AUR62010431-RA	V-type proton ATPase subunit a3 [Beta vulgaris subsp. vulgaris]	2	604.278	-1.7581	0.0063492	54.784	yes	1.228	1.17	1.275	0.811	0.81	0.706
555	ADELMEFYK	AUR62008644-RA	phenylalanine--tRNA ligase beta subunit, cytoplasmic [Beta vulgaris subsp. vulgaris]	3	387.843	-0.12319	0.002161	54.982	no	NA	NA	NA	NA	NA	NA
556	ADEVDNWASNK	AUR62010082-RA	eukaryotic translation initiation factor 4B3 [Beta vulgaris subsp. vulgaris]	2	624.778	-2.1535	0.00049665	72.29	yes	1.035	0.9	1.005	1.011	1.041	1.008
557	ADEVDNWASNK	AUR62010082-RA	eukaryotic translation initiation factor 4B3 [Beta vulgaris subsp. vulgaris]	3	416.855	-0.39137	0.004891	44.543	yes	NA	NA	NA	NA	NA	NA
558	ADEVDNWSFGK	AUR62005498-RA	eukaryotic translation initiation factor 4B1 [Beta vulgaris subsp. vulgaris]	2	634.283	-1.8795	0.023331	42.843	yes	NA	NA	NA	NA	NA	NA
559	ADEVDNWSFGK	AUR62005498-RA	eukaryotic translation initiation factor 4B1 [Beta vulgaris subsp. vulgaris]	3	423.191	-0.27924	0.041379	32.159	yes	NA	NA	NA	NA	NA	NA
560	ADEVSAVELIGGATR	AUR62024598-RA	heat shock 70 kDa protein 17 [Beta vulgaris subsp. vulgaris]	3	496.595	0.51703	9.8025e-05	60.657	no	NA	NA	NA	NA	NA	NA
561	ADEVSAVELIGGATR	AUR62024598-RA	heat shock 70 kDa protein 17 [Beta vulgaris subsp. vulgaris]	2	744.389		9.9882e-07	56.339	no	NA	NA	NA	NA	NA	NA
562	ADEVSAVELIGGATR	AUR62024598-RA	heat shock 70 kDa protein 17 [Beta vulgaris subsp. vulgaris]	3	496.595	0.1521	6.2247e-11	81.578	no	1.257	1.127	1.184	0.796	0.998	0.638
563	ADEVSAVELIGGATR	AUR62024598-RA	heat shock 70 kDa protein 17 [Beta vulgaris subsp. vulgaris]	2	744.389	-1.0813	7.5012e-05	64.52	no	NA	NA	NA	NA	NA	NA
564	ADEYFAK	AUR62002860-RA	50S ribosomal protein L15, chloroplastic [Beta vulgaris subsp. vulgaris]	3	281.801	-0.4583	0.039794	49.358	no	NA	NA	NA	NA	NA	NA
565	ADFAFAVFSGGLSNPK	AUR62029616-RA	nucleotide pyrophosphatase/phosphodiesterase [Beta vulgaris subsp. vulgaris]	3	543.275		0.00013191	45.614	no	NA	NA	NA	NA	NA	NA
566	ADFEYLEK	AUR62039990-RA	xylose isomerase [Beta vulgaris subsp. vulgaris]	3	338.831	0.68827	0.017051	51.066	no	1.219	1.283	1.111	0.75	0.768	0.87
567	ADFEYLEK	AUR62039990-RA	xylose isomerase [Beta vulgaris subsp. vulgaris]	2	507.743	-1.4337	0.017396	65.224	no	1.229	1.233	1.058	0.804	0.825	0.852
568	ADFFHILSFIK	AUR62044108-RA	miraculin [Beta vulgaris subsp. vulgaris]	3	446.58	0.52082	0.0005005	61.344	yes	NA	NA	NA	NA	NA	NA
569	ADFFHILSFIK	AUR62044108-RA	miraculin [Beta vulgaris subsp. vulgaris]	3	446.58	0.38138	5.4993e-05	77.744	yes	1.716	2.935	1.117	0.052	0.03	0.15
570	ADFFHILSFIK	AUR62044108-RA	miraculin [Beta vulgaris subsp. vulgaris]	2	669.366	-1.2067	1.9472e-06	94.767	yes	1.34	2.579	0.915	0.056	NA	0.11
571	ADFFHILSFIK	AUR62044108-RA	miraculin [Beta vulgaris subsp. vulgaris]	4	335.187	0.98862	0.0032653	48.284	yes	1.244	2.572	1.046	NA	0.079	0.06
572	ADFGAVMDVLK	AUR62041284-RA	threonine synthase, chloroplastic [Beta vulgaris subsp. vulgaris]	3	394.534	1.0422	0.00036186	54.259	yes	1.025	1.026	1.377	0.816	0.904	0.853
573	ADFGAVMDVLK	AUR62041284-RA	threonine synthase, chloroplastic [Beta vulgaris subsp. vulgaris]	3	394.534	0.11863	0.00036186	54.259	yes	NA	NA	NA	NA	NA	NA
574	ADFGAVMDVLK	AUR62041284-RA	threonine synthase, chloroplastic [Beta vulgaris subsp. vulgaris]	2	583.3	-0.90492	1.9472e-06	94.767	yes	1.209	1.079	1.177	0.842	0.766	0.927
575	ADFGAVMDVLK	AUR62041284-RA	threonine synthase, chloroplastic [Beta vulgaris subsp. vulgaris]	3	389.202	0.84421	0.0005005	61.344	yes	1.19	0.998	1.163	0.812	0.924	0.913
576	ADGFAGVFPEHK	AUR62021750-RA	plasma membrane ATPase 1 [Beta vulgaris subsp. vulgaris]	3	425.544	0.68179	8.331e-05	73.435	no	NA	NA	NA	NA	NA	NA
577	ADGFAGVFPEHK	AUR62021750-RA	plasma membrane ATPase 1 [Beta vulgaris subsp. vulgaris]	2	637.812	-1.28	0.0019666	55.261	no	NA	NA	NA	NA	NA	NA
578	ADGFAGVFPEHK	AUR62021750-RA	plasma membrane ATPase 1 [Beta vulgaris subsp. vulgaris]	4	319.41	0.42236	0.000643	55.261	no	NA	NA	NA	NA	NA	NA
579	ADGFAGVFPEHK	AUR62021750-RA	plasma membrane ATPase 1 [Beta vulgaris subsp. vulgaris]	3	425.544	0.18743	1.568e-05	78.548	no	1.333	1.107	1.409	0.642	0.774	0.735
580	ADGFAGVFPEHK	AUR62021750-RA	plasma membrane ATPase 1 [Beta vulgaris subsp. vulgaris]	2	637.812	-1.2089	0.00085238	64.121	no	1.273	1.245	1.339	0.734	0.735	0.674
581	ADGFAGVFPEHK	AUR62021750-RA	plasma membrane ATPase 1 [Beta vulgaris subsp. vulgaris]	4	319.41	0.95374	0.00032622	62.088	no	NA	NA	NA	NA	NA	NA
582	ADGFDLK	AUR62022077-RA	glycine dehydrogenase (decarboxylating), mitochondrial [Beta vulgaris subsp. vulgaris]	3	255.797		0.027664	58.981	yes	NA	NA	NA	NA	NA	NA
583	ADGFGILCGPVLDEVK	AUR62023081-RA	DUF642 family protein [Medicago truncatula]	3	563.955	-0.82452	8.7147e-13	87.519	yes	0.719	0.64	0.738	1.339	1.306	1.257
584	ADGGLWLLVR	AUR62015234-RA	photosystem II stability/assembly factor HCF136, chloroplastic [Beta vulgaris subsp. vulgaris]	2	550.317	-0.48779	0.040711	42.336	yes	1.251	1.383	1.34	0.686	0.668	0.672
585	ADGGTVTAGNASSISDGAAAIVLVSGK	AUR62032397-RA	acetyl-CoA acetyltransferase, cytosolic 1 [Beta vulgaris subsp. vulgaris]	3	797.078	-1.0014	2.598e-16	162.61	yes	1.426	1.319	1.394	0.644	0.575	0.642
586	ADGGTVTAGNASSISDGAAAIVLVSGK	AUR62032397-RA	acetyl-CoA acetyltransferase, cytosolic 1 [Beta vulgaris subsp. vulgaris]	4	598.061	-0.50547	8.6004e-17	67.217	yes	1.336	1.379	1.537	0.623	0.506	0.619
587	ADGGTVTAGNASSISDGAAAIVLVSGQK	AUR62029123-RA	acetyl-CoA acetyltransferase, cytosolic 1 [Beta vulgaris subsp. vulgaris]	3	839.765	-0.94934	1.8783e-26	84.852	yes	1.416	1.588	1.396	0.497	0.584	0.519
588	ADGGTVTAGNASSISDGAAAIVLVSGQK	AUR62029123-RA	acetyl-CoA acetyltransferase, cytosolic 1 [Beta vulgaris subsp. vulgaris]	4	630.075	-0.66369	8.0992e-11	45.639	yes	1.301	1.278	1.434	0.656	0.727	0.604
589	ADGLAAGK	AUR62001730-RA	phosphoribosylamine--glycine ligase [Beta vulgaris subsp. vulgaris]	2	351.693	-1.1515	0.0032803	99.442	no	1.117	1.075	1.129	0.883	0.911	0.884
590	ADGLGVSSCIER	AUR62030236-RA	3-oxoacyl-[acyl-carrier-protein] synthase I, chloroplastic [Beta vulgaris subsp. vulgaris]	2	632.304	-1.8429	6.5247e-07	142.51	no	1.293	1.224	1.25	0.718	0.747	0.769
591	ADGLGVSSCIER	AUR62030236-RA	3-oxoacyl-[acyl-carrier-protein] synthase I, chloroplastic [Beta vulgaris subsp. vulgaris]	3	421.871	0.15319	8.5449e-05	73.273	no	1.097	1.054	1.123	0.747	1.075	0.904
592	ADGQFAISEDTWNEPLGR	AUR62041482-RA	endoplasmin homolog [Beta vulgaris subsp. vulgaris]	2	1003.47	-1.2651	0.013105	35.133	yes	NA	NA	NA	NA	NA	NA
593	ADGQFAISEDTWNEPLGR	AUR62041482-RA	endoplasmin homolog [Beta vulgaris subsp. vulgaris]	3	669.313	-0.69304	8.2725e-15	86.573	yes	1.263	1.123	1.302	0.648	0.885	0.779
594	ADGQFAISEDTWNEPLGR	AUR62041482-RA	endoplasmin homolog [Beta vulgaris subsp. vulgaris]	2	1003.47	-0.73567	9.7277e-21	107.41	yes	1.108	1.235	1.315	0.636	0.799	0.907
595	ADGQNTGNFITDRPSTK	AUR62007905-RA	protein SPIRAL1-like 1 isoform X2 [Beta vulgaris subsp. vulgaris]	3	607.962		0.0027524	34.395	yes	NA	NA	NA	NA	NA	NA
596	ADGTFVPR	AUR62025564-RA	U1 small nuclear ribonucleoprotein A [Beta vulgaris subsp. vulgaris]	2	431.725	-1.0597	0.021804	61.962	yes	NA	NA	NA	NA	NA	NA
597	ADGVAGPLITR	AUR62019534-RA	protein DJ-1 homolog B-like [Beta vulgaris subsp. vulgaris]	2	535.304	-1.0931	0.0011717	65.179	yes	0.991	1.047	1.045	0.867	1.072	0.979
598	ADGYILEGK	AUR62036090-RA	40S ribosomal protein S8 isoform X2 [Zea mays]	3	322.503	-0.71465	0.012464	47.187	no	1.031	1.058	0.842	0.88	1.206	0.983
599	ADGYILEGK	AUR62036090-RA	40S ribosomal protein S8 isoform X2 [Zea mays]	2	483.251	-1.8463	0.019149	52.579	no	0.869	0.923	1.038	1.116	0.995	1.059
600	ADGYILEGK	AUR62036090-RA	40S ribosomal protein S8 isoform X2 [Zea mays]	2	483.251	-2.5563	0.0018188	85.355	no	0.955	0.913	0.973	1.019	1.068	1.072
601	ADHIQSSLEELIR	AUR62010172-RA	epidermal growth factor receptor substrate 15-like 1 isoform X1 [Beta vulgaris subsp. vulgaris]	3	504.267	0.15569	0.011403	34.432	no	NA	NA	NA	NA	NA	NA
602	ADICQLGMDQR	AUR62019158-RA	tyrosine--tRNA ligase 1, cytoplasmic [Beta vulgaris subsp. vulgaris]	3	441.532	-0.74369	0.00021905	61.344	no	1.189	1.113	1.29	0.793	0.872	0.744
603	ADICQLGMDQR	AUR62019158-RA	tyrosine--tRNA ligase 1, cytoplasmic [Beta vulgaris subsp. vulgaris]	2	653.798	-2.2291	0.0014967	62.088	no	1.146	1.047	1.059	0.829	0.947	0.973
604	ADIDAAWAAVK	AUR62002418-RA	2-isopropylmalate synthase A isoform X2 [Beta vulgaris subsp. vulgaris]	3	377.533	0.2916	0.00069371	57.149	no	1.344	1.245	1.344	0.663	0.683	0.721
605	ADIEDYLASR	AUR62013607-RA	dihydrolipoyllysine-residue acetyltransferase component 2 of pyruvate dehydrogenase complex,mitochondrial isoform X1 [Beta vulgaris subsp. vulgaris]	2	576.78	-0.84313	0.0019878	67.385	no	NA	NA	NA	NA	NA	NA
606	ADIGIAVADATDAAR	AUR62021750-RA	plasma membrane ATPase 1 [Beta vulgaris subsp. vulgaris]	3	477.248	0.26665	3.5446e-14	88.561	no	1.054	1.32	1.164	0.802	0.909	0.75
607	ADIGIAVADATDAAR	AUR62021750-RA	plasma membrane ATPase 1 [Beta vulgaris subsp. vulgaris]	2	715.368	-1.2104	6.4706e-05	65.374	no	1.271	1.433	1.218	0.619	0.823	0.635
608	ADIGIAVDDATDAAR	AUR62033236-RA	plasma membrane ATPase 4 [Beta vulgaris subsp. vulgaris]	3	491.911	-0.37051	2.6664e-05	63.682	no	NA	NA	NA	NA	NA	NA
609	ADIGIAVDDATDAAR	AUR62033236-RA	plasma membrane ATPase 4 [Beta vulgaris subsp. vulgaris]	2	737.363		2.1648e-44	110.97	no	NA	NA	NA	NA	NA	NA
610	ADILDPALMR	AUR62005210-RA	26S protease regulatory subunit 6A homolog [Beta vulgaris subsp. vulgaris]	2	565.797	-1.1651	0.0023532	54.419	yes	1.282	1.1	1.162	0.783	0.808	0.865
611	ADILDPALMR	AUR62005210-RA	26S protease regulatory subunit 6A homolog [Beta vulgaris subsp. vulgaris]	2	557.8	-0.32829	0.013611	50.353	yes	1.416	1.074	1.158	0.601	0.856	0.895
612	ADILDSALLR	AUR62024043-RA	ATP-dependent zinc metalloprotease FTSH 2, chloroplastic [Beta vulgaris subsp. vulgaris]	2	543.811	-0.72638	0.0059223	55.806	yes	NA	NA	NA	NA	NA	NA
613	ADILDSALLRPGR	AUR62024043-RA	ATP-dependent zinc metalloprotease FTSH 2, chloroplastic [Beta vulgaris subsp. vulgaris]	3	466.268	0.35649	1.2967e-05	71.176	yes	1.643	1.232	1.689	0.424	0.528	0.484
614	ADILEALDK	AUR62009801-RA	low molecular weight phosphotyrosine protein phosphatase [Jatropha curcas]	3	329.85	1.5648	0.0059989	52.579	yes	1.274	1.511	1.377	0.635	0.661	0.542
615	ADILVQTFK	AUR62037429-RA	activating signal cointegrator 1 complex subunit 2 [Beta vulgaris subsp. vulgaris]	2	517.798	-0.94753	0.00073241	93.096	yes	NA	NA	NA	NA	NA	NA
616	ADIPALLSSLSNMGVK	AUR62040732-RA	adenylyl cyclase [Medicago truncatula]	3	544.627	-1.1702	0.00038945	44.252	yes	1.111	1.03	1.227	0.781	1.018	0.833
617	ADIPIAK	AUR62007752-RA	phosphoenolpyruvate carboxylase 4 [Beta vulgaris subsp. vulgaris]	2	364.221	0.042916	0.028603	75.109	yes	NA	NA	NA	NA	NA	NA
618	ADIQCTPER	AUR62042288-RA	phosphatidate phosphatase PAH1 isoform X1 [Beta vulgaris subsp. vulgaris]	2	545.253	-0.74403	0.031697	49.3	yes	1.016	1.205	1.175	0.871	0.804	0.929
619	ADISLDHEAVTK	AUR62026841-RA	annexin D4 [Beta vulgaris subsp. vulgaris]	3	447.561	-1.2144	1.4046e-07	88.021	yes	1.804	1.274	1.903	0.359	0.348	0.312
620	ADISLDHEAVTK	AUR62026841-RA	annexin D4 [Beta vulgaris subsp. vulgaris]	2	670.838	-1.7629	0.000283	70.089	yes	1.934	1.259	1.787	0.388	0.374	0.257
621	ADISLDHEVVTK	AUR62037212-RA	annexin D4 [Beta vulgaris subsp. vulgaris]	3	456.905	-0.93752	0.00033176	65.179	yes	1.677	1.297	1.597	0.433	0.509	0.486
622	ADITDPIFGAR	AUR62040856-RA	jasmonate-induced protein homolog [Beta vulgaris subsp. vulgaris]	2	588.306	-0.76694	0.00021569	77.062	yes	1.675	1.596	1.407	0.286	0.549	0.487
623	ADIVIDNTGSLDELKK	AUR62031891-RA	dephospho-CoA kinase [Beta vulgaris subsp. vulgaris]	3	577.644	-1.1228	7.7596e-08	70.783	yes	NA	NA	NA	NA	NA	NA
624	ADKDAGR	AUR62023850-RA	endochitinase [Beta vulgaris subsp. vulgaris]	3	244.793	-0.24573	0.017435	72.789	yes	2.098	1.307	1.808	0.24	0.242	0.305
625	ADKDAGR	AUR62023850-RA	endochitinase [Beta vulgaris subsp. vulgaris]	2	366.685	-0.85911	0.048866	80.229	yes	2.012	1.331	1.794	0.28	0.27	0.313
626	ADKEVLGHAAK	AUR62020851-RA	ruBisCO large subunit-binding protein subunit beta, chloroplastic [Beta vulgaris subsp. vulgaris]	3	380.212	-0.61333	2.8416e-06	90.614	no	1.093	0.906	1.068	0.948	1.059	0.926
627	ADKEVLGHAAK	AUR62020851-RA	ruBisCO large subunit-binding protein subunit beta, chloroplastic [Beta vulgaris subsp. vulgaris]	4	285.411	0.2612	0.0031912	50.354	no	0.942	0.866	1.173	0.94	1.007	1.071
628	ADKEVLGHAAK	AUR62020851-RA	ruBisCO large subunit-binding protein subunit beta, chloroplastic [Beta vulgaris subsp. vulgaris]	4	285.411	-0.0092786	0.00016714	74.611	no	NA	NA	NA	NA	NA	NA
629	ADKEVLGHAAK	AUR62020851-RA	ruBisCO large subunit-binding protein subunit beta, chloroplastic [Beta vulgaris subsp. vulgaris]	4	285.411	0.12834	0.033274	34.96	no	NA	NA	NA	NA	NA	NA
630	ADLDGAFENR	AUR62026938-RA	WD repeat-containing protein 3 [Beta vulgaris subsp. vulgaris]	2	554.257	-1.2688	0.0052019	57.532	yes	NA	NA	NA	NA	NA	NA
631	ADLDRDEFVNHVWK	AUR62018211-RA	valine--tRNA ligase, chloroplastic/mitochondrial 2 isoform X1 [Beta vulgaris subsp. vulgaris]	4	436.717	0.17883	0.00304	42.317	no	1.067	0.844	1.121	0.92	1.082	0.965
632	ADLEVGGVVPIHTHR	AUR62033472-RA	auxin-binding protein ABP19a [Beta vulgaris subsp. vulgaris]	4	400.72	-0.35911	0.00093705	44.252	yes	NA	NA	NA	NA	NA	NA
633	ADLFSESQR	AUR62027167-RA	probable ATP synthase 24 kDa subunit, mitochondrial [Beta vulgaris subsp. vulgaris]	3	351.505	-0.84616	0.0010078	72.607	yes	NA	NA	NA	NA	NA	NA
634	ADLIAYLK	AUR62030892-RA	cytochrome c [Beta vulgaris subsp. vulgaris]	2	453.768	-1.2214	0.0075352	80.438	yes	NA	NA	NA	NA	NA	NA
635	ADLIAYLK	AUR62030892-RA	cytochrome c [Beta vulgaris subsp. vulgaris]	3	302.848	0.67143	0.033985	43.808	yes	1.081	1.117	1.004	0.848	0.988	0.962
636	ADLIHSAATVLDK	AUR62024846-RA	DExH-box ATP-dependent RNA helicase DExH12-like [Beta vulgaris subsp. vulgaris]	3	451.917	0.16522	7.1067e-05	66.004	no	NA	NA	NA	NA	NA	NA
637	ADLINIDR	AUR62028557-RA	purple acid phosphatase 22 [Beta vulgaris subsp. vulgaris]	2	465.256	0.068884	0.038597	53.751	yes	1.055	0.762	1.08	1.001	1.106	0.997
638	ADLLNQLK	AUR62027580-RA	60S ribosomal protein L35 [Beta vulgaris subsp. vulgaris]	2	457.769	-1.1555	0.0083973	76.064	yes	0.976	0.856	1.037	1.173	1.028	0.93
639	ADLLNQLK	AUR62027580-RA	60S ribosomal protein L35 [Beta vulgaris subsp. vulgaris]	3	305.515	0.9099	0.038046	42.599	yes	NA	NA	NA	NA	NA	NA
640	ADLNVPLDDSQNITDDTR	AUR62039178-RA	phosphoglycerate kinase, chloroplastic [Sesamum indicum]	3	667.984	-0.95154	2.1084e-06	62.739	no	1.671	0.879	1.486	0.634	0.723	0.608
641	ADLNVPLDDSQNITDDTR	AUR62039178-RA	phosphoglycerate kinase, chloroplastic [Sesamum indicum]	2	1001.47	-1.1494	2.3867e-14	86.748	no	1.688	1.007	1.517	0.585	0.73	0.473
642	ADLNVPLDDSQNITDDTR	AUR62039178-RA	phosphoglycerate kinase, chloroplastic [Sesamum indicum]	3	667.984	-1.1013	0.050191	23.027	no	NA	NA	NA	NA	NA	NA
643	ADLPGLK	AUR62012217-RA	18.2 kDa class I heat shock protein [Beta vulgaris subsp. vulgaris]	2	357.213	-0.33814	0.042639	65.252	no	0.779	0.685	0.718	1.26	1.358	1.2
644	ADLPGLK	AUR62012217-RA	18.2 kDa class I heat shock protein [Beta vulgaris subsp. vulgaris]	3	238.478	0.53978	0.019117	58.981	no	NA	NA	NA	NA	NA	NA
645	ADLPGLK	AUR62012217-RA	18.2 kDa class I heat shock protein [Beta vulgaris subsp. vulgaris]	2	357.213	-0.67445	0.03998	67.032	no	0.642	0.519	0.648	1.362	1.408	1.421
646	ADLPGLK	AUR62012217-RA	18.2 kDa class I heat shock protein [Beta vulgaris subsp. vulgaris]	3	238.478	-0.18228	0.031811	51.787	no	0.521	0.509	0.537	1.459	1.456	1.517
647	ADLPGVK	AUR62012170-RA	18.3 kDa class I heat shock protein [Beta vulgaris subsp. vulgaris]	3	233.806	0.42987	0.019117	58.981	no	0.545	0.506	0.55	1.472	1.499	1.429
648	ADLQGAVFK	AUR62006065-RA	thylakoid lumenal 17.4 kDa protein, chloroplastic [Beta vulgaris subsp. vulgaris]	2	474.761	-1.098	0.012421	59.067	yes	NA	NA	NA	NA	NA	NA
649	ADLQGAVFK	AUR62006065-RA	thylakoid lumenal 17.4 kDa protein, chloroplastic [Beta vulgaris subsp. vulgaris]	2	474.761	-1.4628	0.0030577	74.841	yes	NA	NA	NA	NA	NA	NA
650	ADLVNNLGTIAR	AUR62035682-RA	heat shock cognate protein 80 [Ziziphus jujuba]	2	628.852	-1.3854	0.0020228	54.871	no	NA	NA	NA	NA	NA	NA
651	ADLVNNLGTIAR	AUR62035682-RA	heat shock cognate protein 80 [Ziziphus jujuba]	2	628.852	-1.653	0.00040081	70.438	no	1.279	1.029	1.125	0.874	0.868	0.825
652	ADLVNNLGTIAR	AUR62035682-RA	heat shock cognate protein 80 [Ziziphus jujuba]	3	419.57	0.64429	4.5996e-09	89.301	no	1.369	1.055	1.316	0.464	1.06	0.737
653	ADLVNNLGTIAR	AUR62035682-RA	heat shock cognate protein 80 [Ziziphus jujuba]	2	628.852	-3.5946	1.383e-16	116.51	no	1.193	1.084	1.245	0.805	0.819	0.853
654	ADLVNNLGTIAR	AUR62035682-RA	heat shock cognate protein 80 [Ziziphus jujuba]	3	419.57	-1.6734	3.0604e-09	91.961	no	1.436	0.961	1.445	0.448	0.764	0.946
655	ADLVVSDVVPVACR	AUR62038736-RA	L-arabinokinase [Beta vulgaris subsp. vulgaris]	2	750.398	-1.0029	0.0001937	62.357	no	NA	NA	NA	NA	NA	NA
656	ADMIPFSSQK	AUR62043729-RA	BURP domain-containing protein BNM2A [Eucalyptus grandis]	3	380.518	-0.78659	0.00076955	56.548	no	NA	NA	NA	NA	NA	NA
657	ADMIPFSSQK	AUR62043729-RA	BURP domain-containing protein BNM2A [Eucalyptus grandis]	3	375.187	-0.046862	0.0050634	49.3	no	NA	NA	NA	NA	NA	NA
658	ADMNTLDSFTK	AUR62033388-RA	gibberellin 20 oxidase 1 [Beta vulgaris subsp. vulgaris]	3	420.192	-0.49531	0.00094248	50.354	yes	NA	NA	NA	NA	NA	NA
659	ADMNTLDSFTK	AUR62033388-RA	gibberellin 20 oxidase 1 [Beta vulgaris subsp. vulgaris]	3	420.192	0.52065	0.0033533	42.629	yes	NA	NA	NA	NA	NA	NA
660	ADNFVTITPDTTK	AUR62040827-RA	pyruvate kinase 2, cytosolic [Beta vulgaris subsp. vulgaris]	3	474.909	-0.40462	0.0014493	45.992	no	NA	NA	NA	NA	NA	NA
661	ADNFVTITPDTTK	AUR62040827-RA	pyruvate kinase 2, cytosolic [Beta vulgaris subsp. vulgaris]	2	711.859	-1.7384	1.6246e-05	73.834	no	NA	NA	NA	NA	NA	NA
662	ADNIDEAFAVIQSSQR	AUR62035656-RA	signal recognition particle subunit SRP72-like [Beta vulgaris subsp. vulgaris]	3	588.623	-1.1389	0.0038008	39.338	no	1.516	1.445	1.246	0.512	0.756	0.525
663	ADNIDEAFAVIQSSQR	AUR62035656-RA	signal recognition particle subunit SRP72-like [Beta vulgaris subsp. vulgaris]	2	882.432	-1.7744	0.0132	38.777	no	1.134	1.129	1.188	0.792	0.931	0.826
664	ADNIVNDAEFIR	AUR62022620-RA	proline iminopeptidase-like [Gossypium hirsutum]	2	688.844	-1.0167	0.00037346	70.889	no	1.137	1.143	1.057	0.865	0.961	0.837
665	ADPLRPNQDCLK	AUR62039072-RA	limonoid UDP-glucosyltransferase [Beta vulgaris subsp. vulgaris]	3	476.242	-2.5476	0.052974	32.295	yes	NA	NA	NA	NA	NA	NA
666	ADQQTILDDFNK	AUR62022296-RA	vacuolar protein sorting-associated protein 53 A [Beta vulgaris subsp. vulgaris]	3	469.897	-0.097594	0.0008281	52.576	yes	NA	NA	NA	NA	NA	NA
667	ADQTIAVDK	AUR62016646-RA	protein FAM114A2-like isoform X1 [Nicotiana attenuata]	2	480.753	-1.0648	8.193e-05	102.4	no	1.235	1.128	1.18	0.751	0.896	0.811
668	ADQVQNAVLK	AUR62040466-RA	isocitrate dehydrogenase [NAD] catalytic subunit 5, mitochondrial [Beta vulgaris subsp. vulgaris]	2	543.301	-0.96001	8.1164e-17	124.42	yes	1.201	1.329	1.246	0.717	0.75	0.758
669	ADRDESSPYAAMLAAQDVSQR	AUR62006212-RA	40S ribosomal protein S14-3 [Morus notabilis]	4	575.017	-0.65418	1.3117e-07	63.225	yes	1.017	1.023	1.043	0.935	1.066	0.917
670	ADRDESSPYAAMLAAQDVSQR	AUR62006212-RA	40S ribosomal protein S14-3 [Morus notabilis]	4	571.018	-0.47598	4.6444e-08	62.589	yes	1.06	1.184	0.952	0.92	1.011	0.873
671	ADRPSTLYWVETQDGGDAK	AUR62024648-RA	probable glutamyl endopeptidase, chloroplastic [Beta vulgaris subsp. vulgaris]	3	703.668	-1.2733	0.0021886	40.432	yes	1.171	1.256	1.368	0.678	0.737	0.79
672	ADSNYLSSLQAPVKR	AUR62006553-RA	dihydropyrimidinase [Beta vulgaris subsp. vulgaris]	3	550.293	-1.2826	1.4112e-05	68.972	yes	1.283	1.187	1.252	0.692	0.822	0.764
673	ADSVVAGGNR	AUR62043366-RA	ATP-dependent RNA helicase-like protein DB10 isoform X1 [Beta vulgaris subsp. vulgaris]	2	473.241	-0.61631	6.8431e-05	93.096	yes	NA	NA	NA	NA	NA	NA
674	ADTPWHR	AUR62035875-RA	transmembrane emp24 domain-containing protein p24beta2 [Beta vulgaris subsp. vulgaris]	3	294.812	0.28128	0.051222	45.882	yes	NA	NA	NA	NA	NA	NA
675	ADVAEVCLQALK	AUR62041751-RA	NAD-dependent epimerase/dehydratase [Zea mays]	3	439.567	0.88255	6.8371e-07	85.813	yes	1.241	1.089	1.264	0.872	0.791	0.744
676	ADVAEVCLQALK	AUR62041751-RA	NAD-dependent epimerase/dehydratase [Zea mays]	2	658.848	-0.60626	1.1687e-07	141.13	yes	1.244	1.19	1.324	0.748	0.764	0.731
677	ADVAEVCLQTLK	AUR62041348-RA	NAD(P)-binding rossmann-fold protein [Medicago truncatula]	2	673.853	-0.82006	5.0564e-12	105.03	yes	1.336	1.174	1.292	0.718	0.806	0.673
678	ADVAEVCLQTLK	AUR62041348-RA	NAD(P)-binding rossmann-fold protein [Medicago truncatula]	3	449.571	0.4214	1.3756e-06	83.182	yes	1.317	1.105	1.256	0.824	0.771	0.726
679	ADVAYCLHALAR	AUR62014172-RA	putative clathrin assembly protein At2g01600 isoform X1 [Beta vulgaris subsp. vulgaris]	3	453.899	1.0577	6.3118e-05	74.962	yes	0.952	1.237	1.136	0.761	1.048	0.865
680	ADVFNPQGGR	AUR62002139-RA	13S globulin seed storage protein 1 [Beta vulgaris subsp. vulgaris]	3	354.177	-0.030218	0.0087646	44.425	yes	NA	NA	NA	NA	NA	NA
681	ADVFNPQGGR	AUR62002139-RA	13S globulin seed storage protein 1 [Beta vulgaris subsp. vulgaris]	2	530.762	-1.032	0.0027521	64.374	yes	0.487	0.482	0.484	1.52	1.455	1.571
682	ADVFNPQGGR	AUR62002139-RA	13S globulin seed storage protein 1 [Beta vulgaris subsp. vulgaris]	2	530.762	0.54826	0.016163	49.3	yes	0.462	1.456	0.605	0.549	1.886	1.042
683	ADVGSYSANSQAPK	AUR62003055-RA	replication factor C subunit 1 [Beta vulgaris subsp. vulgaris]	3	465.556	-0.31111	0.034944	25.982	no	1.233	1.349	1.289	0.658	0.782	0.688
684	ADVHNNVLK	AUR62009150-RA	glycine dehydrogenase (decarboxylating), mitochondrial [Beta vulgaris subsp. vulgaris]	2	505.275		0.028544	46.462	no	NA	NA	NA	NA	NA	NA
685	ADVIHQLIK	AUR62034802-RA	2'-deoxymugineic-acid 2'-dioxygenase [Beta vulgaris subsp. vulgaris]	3	346.21	-0.38253	0.0094326	49.715	yes	1.713	1.533	1.152	0.447	0.644	0.511
686	ADVIHQLIK	AUR62034802-RA	2'-deoxymugineic-acid 2'-dioxygenase [Beta vulgaris subsp. vulgaris]	2	518.811	-1.8857	8.9104e-05	102.07	yes	1.5	1.468	1.339	0.66	0.51	0.522
687	ADVIHQLIK	AUR62034802-RA	2'-deoxymugineic-acid 2'-dioxygenase [Beta vulgaris subsp. vulgaris]	3	346.21	0.27453	0.0046106	56.258	yes	1.275	1.115	1.284	0.788	0.87	0.669
688	ADVIHQLIK	AUR62034802-RA	2'-deoxymugineic-acid 2'-dioxygenase [Beta vulgaris subsp. vulgaris]	3	346.21	-0.51904	0.0042696	57.59	yes	NA	NA	NA	NA	NA	NA
689	ADVYSPEAGR	AUR62011869-RA	legumin A [Beta vulgaris subsp. vulgaris]	2	532.754	-1.3587	0.05834	39.625	no	0.878	0.77	1.016	1.094	1.294	0.948
690	ADVYSPEAGR	AUR62011869-RA	legumin A [Beta vulgaris subsp. vulgaris]	2	532.754	-1.236	9.0537e-05	91.549	no	0.715	0.737	0.715	1.303	1.248	1.282
691	ADVYSPEAGR	AUR62011869-RA	legumin A [Beta vulgaris subsp. vulgaris]	3	355.505	-0.13371	2.6598e-06	98.048	no	0.579	0.864	0.588	1.422	1.284	1.263
692	ADVYSPEAGR	AUR62011869-RA	legumin A [Beta vulgaris subsp. vulgaris]	2	532.754	-0.74814	0.0468	41.399	no	0.671	0.848	0.609	1.056	1.548	1.268
693	ADVYSPEAGR	AUR62011869-RA	legumin A [Beta vulgaris subsp. vulgaris]	2	532.754	-1.0582	0.015762	49.466	no	NA	NA	NA	NA	NA	NA
694	ADVYSPEAGR	AUR62011869-RA	legumin A [Beta vulgaris subsp. vulgaris]	2	532.754	-0.96766	0.00013275	88.596	no	0.525	0.735	0.596	1.228	1.48	1.436
695	ADWHGCLNNK	AUR62026969-RA	putative aconitate hydratase, cytoplasmic [Beta vulgaris subsp. vulgaris]	3	405.517	0.26325	0.055751	31.425	no	NA	NA	NA	NA	NA	NA
696	ADWHGCLNNK	AUR62026969-RA	putative aconitate hydratase, cytoplasmic [Beta vulgaris subsp. vulgaris]	3	405.517	-0.026747	0.0010983	61.593	no	1.312	0.91	1.07	0.88	0.915	0.912
697	ADWHGCLNNK	AUR62026969-RA	putative aconitate hydratase, cytoplasmic [Beta vulgaris subsp. vulgaris]	2	607.772	-1.3685	0.0042099	59.908	no	1.202	0.99	1.032	0.994	0.938	0.844
698	ADWHGCLNNK	AUR62026969-RA	putative aconitate hydratase, cytoplasmic [Beta vulgaris subsp. vulgaris]	3	405.517	-0.82101	0.02249	37.556	no	NA	NA	NA	NA	NA	NA
699	ADWNSCLNNK	AUR62041368-RA	putative aconitate hydratase, cytoplasmic [Beta vulgaris subsp. vulgaris]	2	611.269	-1.6899	0.00081229	77.062	no	1.219	1.061	1.114	0.844	0.899	0.864
700	ADWNSCLNNK	AUR62041368-RA	putative aconitate hydratase, cytoplasmic [Beta vulgaris subsp. vulgaris]	3	407.849	-0.26505	0.0072604	46.406	no	NA	NA	NA	NA	NA	NA
701	ADYDYLIK	AUR62009620-RA	ras-related protein RAB1BV [Beta vulgaris subsp. vulgaris]	2	500.753		0.0041982	69.598	no	NA	NA	NA	NA	NA	NA
702	ADYDYLIK	AUR62009620-RA	ras-related protein RAB1BV [Beta vulgaris subsp. vulgaris]	2	500.753	-2.31	0.0088468	87.476	no	NA	NA	NA	NA	NA	NA
703	ADYDYLIK	AUR62009620-RA	ras-related protein RAB1BV [Beta vulgaris subsp. vulgaris]	3	334.171	0.011693	0.033985	43.808	no	NA	NA	NA	NA	NA	NA
704	ADYFLVGK	AUR62007939-RA	alpha-1,4 glucan phosphorylase L-2 isozyme, chloroplastic/amyloplastic isoform X1 [Beta vulgaris subsp. vulgaris]	2	456.745	-0.22327	0.0085051	89.355	no	1.502	0.724	1.746	0.807	0.752	0.469
705	ADYFLVGK	AUR62007939-RA	alpha-1,4 glucan phosphorylase L-2 isozyme, chloroplastic/amyloplastic isoform X1 [Beta vulgaris subsp. vulgaris]	2	456.745	-0.93679	0.0097377	71.501	no	1.314	1.235	1.438	0.623	0.685	0.705
706	ADYMQHGGQHMTSSQYPGQQQQPR	AUR62002243-RA	oleosin 1 [Beta vulgaris subsp. vulgaris]	4	705.307	-1.2991	4.7556e-10	54.008	yes	0.22	1.511	0.166	0.67	0.75	2.684
707	ADYMQHGGQHMTSSQYPGQQQQPR	AUR62002243-RA	oleosin 1 [Beta vulgaris subsp. vulgaris]	4	709.306	-1.5438	1.027e-10	59.339	yes	0.649	1.174	0.523	0.855	0.684	2.115
708	ADYMQHGGQHMTSSQYPGQQQQPR	AUR62002243-RA	oleosin 1 [Beta vulgaris subsp. vulgaris]	4	709.306	-1.5852	1.6437e-08	48.053	yes	0.157	1.122	NA	0.816	0.584	2.321
709	ADYMQHGGQHMTSSQYPGQQQQPR	AUR62002243-RA	oleosin 1 [Beta vulgaris subsp. vulgaris]	4	709.306	-1.6854	1.5279e-06	41.115	yes	NA	1.146	NA	0.256	0.223	2.375
710	ADYMQHGGQHMTSSQYPGQQQQPR	AUR62002243-RA	oleosin 1 [Beta vulgaris subsp. vulgaris]	4	709.306	-1.2135	1.1977e-06	41.798	yes	0.164	1.245	NA	0.517	0.491	2.583
711	ADYNYNSNTCAPNK	AUR62030885-RA	pathogenesis-related protein PR-1 type [Beta vulgaris subsp. vulgaris]	3	544.563	-2.3816	0.00088956	48.527	yes	NA	NA	NA	NA	NA	NA
712	ADYNYNSNTCAPNK	AUR62030885-RA	pathogenesis-related protein PR-1 type [Beta vulgaris subsp. vulgaris]	3	544.563	-2.355	4.1896e-05	65.043	yes	0.706	0.777	0.859	1.256	1.17	1.232
713	ADYQGYILPR	AUR62018802-RA	poly(U)-specific endoribonuclease-B-like [Beta vulgaris subsp. vulgaris]	2	598.309		2.6233e-08	81.525	yes	NA	NA	NA	NA	NA	NA
714	AEAAIAEGK	AUR62028574-RA	alanine--tRNA ligase [Beta vulgaris subsp. vulgaris]	2	430.23	-1.4156	0.0013325	88.495	no	1.22	1.113	1.35	0.747	0.778	0.792
715	AEAATPK	AUR62017741-RA	ribosome-inactivating protein PD-L3/PD-L4-like isoform X2 [Beta vulgaris subsp. vulgaris]	2	344.187	-1.3963	0.00080913	108.46	no	0.772	0.992	0.749	1.288	1.076	1.122
716	AEAATPK	AUR62017741-RA	ribosome-inactivating protein PD-L3/PD-L4-like isoform X2 [Beta vulgaris subsp. vulgaris]	3	229.794	-0.98231	0.034511	50.966	no	0.762	1.066	0.865	1.27	0.95	1.087
717	AEAAVAEGK	AUR62017503-RA	alanine--tRNA ligase [Beta vulgaris subsp. vulgaris]	2	423.222	-0.91275	0.0090985	63.216	no	1.19	1.121	1.08	0.794	0.827	0.987
718	AEACGIDVK	AUR62002480-RA	aspartate--tRNA ligase 2, cytoplasmic [Beta vulgaris subsp. vulgaris]	2	481.734	-0.31476	0.00093413	91.549	yes	1.231	0.656	1.227	1.009	1.025	0.852
719	AEADFLAMEK	AUR62032477-RA	NEDD8-activating enzyme E1 regulatory subunit AXR1 [Beta vulgaris subsp. vulgaris]	3	380.846	-0.10168	0.0055818	42.336	yes	NA	NA	NA	NA	NA	NA
720	AEADNIQNLLR	AUR62012541-RA	nuclear-pore anchor [Beta vulgaris subsp. vulgaris]	2	628.833	-1.4344	3.1912e-05	84.821	yes	1.2	1.14	1.391	0.766	0.747	0.756
721	AEADVLR	AUR62035983-RA	protein MLP1 isoform X2 [Vitis vinifera]	2	387.211	-0.53988	0.03998	67.032	no	NA	NA	NA	NA	NA	NA
722	AEAEALSLK	AUR62035443-RA	filament-like plant protein 4 isoform X2 [Beta vulgaris subsp. vulgaris]	2	466.258	-1.3732	0.013676	57.532	yes	1.242	1.173	1.444	0.676	0.768	0.697
723	AEAFDCPISYYSR	AUR62016477-RA	hydroxyphenylpyruvate reductase isoform X1 [Beta vulgaris subsp. vulgaris]	2	789.848	-1.5582	0.0018996	57.106	yes	1.31	1.045	1.217	0.678	0.891	0.859
724	AEAGHLQAR	AUR62022339-RA	major antigen isoform X2 [Beta vulgaris subsp. vulgaris]	3	318.17	-0.28624	0.0050771	54.436	yes	NA	NA	NA	NA	NA	NA
725	AEAGVIEVWESNSEQFR	AUR62002139-RA	13S globulin seed storage protein 1 [Beta vulgaris subsp. vulgaris]	3	650.978	-0.48306	2.7253e-09	78.244	no	0.608	0.583	0.643	1.319	0.702	2.145
726	AEAGVIEVWESNSEQFR	AUR62002139-RA	13S globulin seed storage protein 1 [Beta vulgaris subsp. vulgaris]	2	975.963	-1.1437	2.3317e-16	197.49	no	0.547	0.534	0.617	1.371	1.519	1.412
727	AEAILQEMEGDDLNSNR	AUR62030308-RA	pentatricopeptide repeat-containing protein At1g80270, mitochondrial [Beta vulgaris subsp.vulgaris]	3	640.958	-1.1525	4.1544e-06	63.691	no	1.237	0.944	1.361	0.855	0.855	0.748
728	AEAIYSGQEK	AUR62004451-RA	vesicle-fusing ATPase [Beta vulgaris subsp. vulgaris]	3	365.849	-1.0021	0.0016537	57.347	yes	NA	NA	NA	NA	NA	NA
729	AEAIYSGTEK	AUR62034292-RA	vesicle-fusing ATPase [Beta vulgaris subsp. vulgaris]	2	534.764	-2.2563	0.00046699	83.045	yes	1.137	1.334	1.023	0.805	0.834	0.868
730	AEALAALSSAFNPSSGEK	AUR62026043-RA	villin-2 isoform X2 [Beta vulgaris subsp. vulgaris]	3	583.96	-1.0893	9.2125e-15	86.367	no	1.258	1.239	1.284	0.746	0.771	0.702
731	AEALAALSSAFNPSSGEK	AUR62026043-RA	villin-2 isoform X2 [Beta vulgaris subsp. vulgaris]	3	583.96	-1.0444	0.0031875	37.171	no	NA	NA	NA	NA	NA	NA
732	AEALELQR	AUR62028702-RA	AUGMIN subunit 3 [Beta vulgaris subsp. vulgaris]	2	465.256	0.56325	0.021127	62.463	yes	NA	NA	NA	NA	NA	NA
733	AEALWSEFSSK	AUR62039221-RA	poly [ADP-ribose] polymerase 3 [Beta vulgaris subsp. vulgaris]	3	418.872	0.21469	0.0005005	61.344	no	0.607	0.579	0.354	1.629	1.646	1.185
734	AEALWSEFSSK	AUR62039221-RA	poly [ADP-ribose] polymerase 3 [Beta vulgaris subsp. vulgaris]	3	418.872	0.52719	2.549e-07	96.229	no	0.388	0.397	0.414	1.464	1.845	1.492
735	AEAMEVLR	AUR62030976-RA	polyamine oxidase-like [Beta vulgaris subsp. vulgaris]	3	312.16	-0.72134	0.0090782	49.442	no	NA	NA	NA	NA	NA	NA
736	AEAQAAYEK	AUR62007455-RA	FAM10 family protein At4g22670-like [Musa acuminata subsp. malaccensis]	2	490.738	-1.2674	0.0029879	75.819	no	NA	NA	NA	NA	NA	NA
737	AEAQAAYEK	AUR62007455-RA	FAM10 family protein At4g22670-like [Musa acuminata subsp. malaccensis]	3	327.494	0.061608	0.014369	45.598	no	0.967	1.171	0.995	1.015	0.91	0.941
738	AEATDVANAVLDGSDAILLGAETHR	AUR62040153-RA	pyruvate kinase 1, cytosolic isoform X1 [Beta vulgaris subsp. vulgaris]	3	837.089	-0.58491	1.3379e-21	83.992	no	1.558	1.757	1.406	0.692	0.215	0.373
739	AEATTDASGSYK	AUR62027721-RA	major pollen allergen Lol p 11 [Beta vulgaris subsp. vulgaris]	2	600.773	-2.056	2.3996e-06	85.554	yes	1.042	1.043	1.068	0.935	0.907	1.005
740	AEAVMLLK	AUR62024653-RA	vacuolar protein sorting-associated protein 51 homolog [Beta vulgaris subsp. vulgaris]	2	445.754	-1.7766	0.01537	52.716	yes	NA	NA	NA	NA	NA	NA
741	AEAYNIVNADNQYIVPTR	AUR62043125-RA	DNA-directed RNA polymerase I subunit 1 [Beta vulgaris subsp. vulgaris]	3	684.345	-1.062	1.2891e-09	71.872	yes	NA	NA	NA	NA	NA	NA
742	AEDAFYK	AUR62005727-RA	hypersensitive-induced response protein 2 [Beta vulgaris subsp. vulgaris]	2	422.198	-1.9534	0.035549	69.998	yes	NA	NA	NA	NA	NA	NA
743	AEDCLLEIAK	AUR62000367-RA	probable UDP-arabinopyranose mutase 5 [Beta vulgaris subsp. vulgaris]	3	387.866	0.59241	0.00072842	66.056	yes	1.351	1.236	1.214	0.722	0.732	0.744
744	AEDDYDYLFK	AUR62041825-RA	ras-related protein RIC2 [Beta vulgaris subsp. vulgaris]	2	639.78	-0.96816	1.9798e-06	104.22	no	1.357	1.502	1.186	0.62	0.636	0.699
745	AEDDYDYLFK	AUR62041825-RA	ras-related protein RIC2 [Beta vulgaris subsp. vulgaris]	3	426.856	0.13891	0.0013188	59.908	no	1.26	1.562	1.246	0.661	0.616	0.655
746	AEDGDIWTFSVR	AUR62032269-RA	pyruvate kinase isozyme A, chloroplastic [Beta vulgaris subsp. vulgaris]	3	465.889	0.53386	0.0021296	47.062	yes	1.152	1.719	1.266	0.538	0.621	0.704
747	AEDGILYPLEK	AUR62011989-RA	methylcrotonoyl-CoA carboxylase subunit alpha, mitochondrial [Beta vulgaris subsp. vulgaris]	3	416.555	0.4879	0.00025652	68.536	no	NA	NA	NA	NA	NA	NA
748	AEDHLTK	AUR62008699-RA	sucrose synthase [Beta vulgaris subsp. vulgaris]	3	271.808	-0.40342	0.044757	47.849	no	0.402	1.004	0.297	0.902	0.916	2.479
749	AEDIVAINSESGVR	AUR62019741-RA	probable polygalacturonase [Beta vulgaris subsp. vulgaris]	2	730.373	-0.97971	0.00014867	64.374	yes	1.256	1.221	1.177	0.723	0.768	0.856
750	AEDLGFTLSSIEK	AUR62008355-RA	transmembrane protein, putative (DUF1118) [Arabidopsis thaliana]	3	470.577	0.57621	6.0653e-06	72.705	yes	1.711	1.336	1.342	0.417	0.587	0.608
751	AEDLGFTLSSIEK	AUR62008355-RA	transmembrane protein, putative (DUF1118) [Arabidopsis thaliana]	2	705.362	-0.86305	6.1494e-05	169.04	yes	1.501	1.532	1.465	0.506	0.514	0.482
752	AEDSFTHR	AUR62002480-RA	aspartate--tRNA ligase 2, cytoplasmic [Beta vulgaris subsp. vulgaris]	3	321.482	0.011537	0.0026606	75.738	no	0.687	2.217	0.261	0.686	0.665	1.484
753	AEDSKPLAVPAAVGS	AUR62022845-RA	26S proteasome non-ATPase regulatory subunit 7 homolog A [Beta vulgaris subsp. vulgaris]	2	706.375	-2.4274	0.0015897	58.079	yes	1.334	1.209	1.206	0.806	0.751	0.694
754	AEDSTHFLEVIK	AUR62020160-RA	clathrin heavy chain 1 [Beta vulgaris subsp. vulgaris]	3	463.573	-0.2173	0.033334	31.722	no	NA	NA	NA	NA	NA	NA
755	AEDSTQFLDVIR	AUR62012270-RA	clathrin heavy chain 1 [Beta vulgaris subsp. vulgaris]	3	465.237	0.41634	1.618e-15	106.67	yes	NA	NA	NA	NA	NA	NA
756	AEDVVTTMLAK	AUR62002074-RA	binding partner of ACD11 1 [Beta vulgaris subsp. vulgaris]	2	589.31	-1.3851	0.015613	44.543	yes	1.172	1.123	1.381	0.763	0.804	0.757
757	AEDVVTTMLAK	AUR62002074-RA	binding partner of ACD11 1 [Beta vulgaris subsp. vulgaris]	3	393.209	-0.050725	0.00015725	72.2	yes	NA	NA	NA	NA	NA	NA
758	AEEAAAQPDAISGIQK	AUR62036970-RA	calnexin homolog [Beta vulgaris subsp. vulgaris]	3	533.606	-1.4579	0.000851	44.925	yes	1.053	1.502	1.295	0.587	0.817	0.745
759	AEEAAAQPDAISGIQK	AUR62036970-RA	calnexin homolog [Beta vulgaris subsp. vulgaris]	2	799.905	-2.1149	0.0064674	42.314	yes	0.913	1.806	1.231	0.666	0.607	0.777
760	AEEAAAQPDAISGIQK	AUR62036970-RA	calnexin homolog [Beta vulgaris subsp. vulgaris]	3	533.606	-1.7956	0.00031072	54.812	yes	NA	NA	NA	NA	NA	NA
761	AEEAAGQPDAISGIQK	AUR62032201-RA	calnexin homolog [Beta vulgaris subsp. vulgaris]	3	528.934	-1.0387	1.9205e-05	63.062	yes	1.197	1.403	1.118	0.785	0.623	0.874
762	AEEAAGQPDAISGIQK	AUR62032201-RA	calnexin homolog [Beta vulgaris subsp. vulgaris]	2	792.897	-1.7142	2.4211e-08	77.746	yes	1.158	1.538	1.257	0.715	0.616	0.716
763	AEEAAGQPDAISGIQK	AUR62032201-RA	calnexin homolog [Beta vulgaris subsp. vulgaris]	4	396.952	0.38623	0.014044	31.089	yes	NA	NA	NA	NA	NA	NA
764	AEEAVAK	AUR62006993-RA	eIF-2-alpha kinase activator GCN1 [Beta vulgaris subsp. vulgaris]	2	359.193	-1.4809	0.024841	77.923	no	1.065	1.272	0.998	0.938	0.855	0.873
765	AEECGIDVK	AUR62023713-RA	aspartate--tRNA ligase 2, cytoplasmic [Beta vulgaris subsp. vulgaris]	2	510.737	-3.7055	0.0015785	86.898	yes	NA	NA	NA	NA	NA	NA
766	AEEDGVACVEFIAGK	AUR62030011-RA	dihydrolipoyl dehydrogenase, mitochondrial [Beta vulgaris subsp. vulgaris]	3	532.252	-0.80637	0.0059733	35.037	no	1.352	0.997	1.179	0.764	0.933	0.776
767	AEEDGVACVEFIAGK	AUR62030011-RA	dihydrolipoyl dehydrogenase, mitochondrial [Beta vulgaris subsp. vulgaris]	2	797.875	-1.0846	0.019068	35.037	no	1.33	1.188	1.235	0.935	0.829	0.483
768	AEEDTKHDNEIK	AUR62011221-RA	protein OS-9 homolog [Beta vulgaris subsp. vulgaris]	4	357.92	-0.13947	0.00082549	56.569	yes	1.468	1.367	1.237	0.589	0.618	0.721
769	AEEEFQK	AUR62018554-RA	adenosylhomocysteinase [Beta vulgaris subsp. vulgaris]	2	440.706	-1.9401	0.023254	93.374	yes	1.22	1.287	1.278	0.748	0.702	0.766
770	AEEEFQK	AUR62018554-RA	adenosylhomocysteinase [Beta vulgaris subsp. vulgaris]	2	440.706	-2.0499	0.061023	58.981	yes	1.298	1.084	1.5	0.597	0.814	0.707
771	AEEEQKVEK	AUR62015205-RA	anamorsin homolog [Beta vulgaris subsp. vulgaris]	3	363.852	-1.4613	0.0076688	57.203	yes	1.214	0.88	1.201	0.848	0.966	0.892
772	AEEIADAYNEFEVK	AUR62030513-RA	protein TIC 56, chloroplastic [Beta vulgaris subsp. vulgaris]	3	543.254	-0.18696	0.00081925	50.088	yes	NA	NA	NA	NA	NA	NA
773	AEEIMGQAIR	AUR62037730-RA	probable voltage-gated potassium channel subunit beta [Beta vulgaris subsp. vulgaris]	2	559.287	-1.2938	0.0052019	57.532	yes	1.252	1.085	1.118	0.816	0.892	0.837
774	AEEKAEEIVK	AUR62027241-RA	homolog of Synechocystis YCF37 [Arabidopsis thaliana]	3	382.54	-2.1106	0.042598	36.684	yes	NA	NA	NA	NA	NA	NA
775	AEELINVGQK	AUR62000719-RA	eukaryotic translation initiation factor 3 subunit A [Beta vulgaris subsp. vulgaris]	3	367.536	0.41365	3.9423e-05	89.08	no	1.209	0.812	1.128	0.997	0.902	0.953
776	AEELLPTIPK	AUR62016439-RA	coatomer subunit beta'-2 isoform X1 [Beta vulgaris subsp. vulgaris]	3	370.885	0.57972	0.00071775	66.19	yes	1.516	1.326	1.372	0.539	0.66	0.587
777	AEENPDFFNWNR	AUR62000491-RA	pectin acetylesterase 6 [Beta vulgaris subsp. vulgaris]	2	769.837	-1.2846	0.0081409	45.28	yes	1.521	1.221	1.462	0.613	0.546	0.636
778	AEENPDFFNWNR	AUR62000491-RA	pectin acetylesterase 6 [Beta vulgaris subsp. vulgaris]	3	513.56	-0.045475	1.0495e-17	115.29	yes	1.162	1.303	1.322	0.774	0.781	0.657
779	AEEPYICTAPIK	AUR62025945-RA	nucleotide pyrophosphatase/phosphodiesterase [Beta vulgaris subsp. vulgaris]	3	464.567	-0.3511	0.015494	34.96	yes	NA	NA	NA	NA	NA	NA
780	AEESLNVSSR	AUR62042671-RA	U4/U6 small nuclear ribonucleoprotein Prp3 isoform X1 [Beta vulgaris subsp. vulgaris]	2	546.27		9.9006e-05	67.214	yes	NA	NA	NA	NA	NA	NA
781	AEEVLGQFAGK	AUR62035656-RA	signal recognition particle subunit SRP72-like [Beta vulgaris subsp. vulgaris]	3	383.536	-0.23989	0.01098	40.616	no	NA	NA	NA	NA	NA	NA
782	AEEVTPR	AUR62012953-RA	alanine--tRNA ligase, chloroplastic/mitochondrial isoform X1 [Beta vulgaris subsp. vulgaris]	2	401.209	0.30666	0.046804	62.464	yes	1.37	1.457	1.261	0.593	0.698	0.621
783	AEEYHQQYLAK	AUR62001252-RA	peptide methionine sulfoxide reductase [Beta vulgaris subsp. vulgaris]	3	460.558	0.070131	0.0005005	61.344	no	1.134	1.18	1.275	0.862	0.618	0.931
784	AEFHSVDLK	AUR62006472-RA		2	523.269	-1.9057	0.0029587	76.228	yes	1.166	1.033	1.212	0.757	0.973	0.859
785	AEFPFQIIPK	AUR62030803-RA	acyl-coenzyme A oxidase 4, peroxisomal [Beta vulgaris subsp. vulgaris]	2	595.334	-1.2289	0.00092733	74.841	no	0.989	1.117	0.966	1.013	1.015	0.9
786	AEFPFQIIPK	AUR62030803-RA	acyl-coenzyme A oxidase 4, peroxisomal [Beta vulgaris subsp. vulgaris]	3	397.225	0.47985	0.0015965	57.785	no	1.199	0.806	0.963	1.149	0.875	1.008
787	AEFPIFDK	AUR62024797-RA	probable phospholipid hydroperoxide glutathione peroxidase [Beta vulgaris subsp. vulgaris]	2	483.75	-0.68013	0.038597	53.751	yes	NA	NA	NA	NA	NA	NA
788	AEFPIFDK	AUR62024797-RA	probable phospholipid hydroperoxide glutathione peroxidase [Beta vulgaris subsp. vulgaris]	3	322.836	0.85143	0.016416	51.346	yes	1.347	1.426	1.307	0.642	0.662	0.616
789	AEFPLFQK	AUR62002269-RA	probable glutathione peroxidase 2 [Beta vulgaris subsp. vulgaris]	2	490.266		3.9429e-05	85.676	yes	NA	NA	NA	NA	NA	NA
790	AEFQAPCR	AUR62039110-RA	transmembrane 9 superfamily member 2 [Beta vulgaris subsp. vulgaris]	3	326.82	-1.0912	0.034115	43.769	no	NA	NA	NA	NA	NA	NA
791	AEFQASSVDK	AUR62042960-RA	cullin-associated NEDD8-dissociated protein 1 [Beta vulgaris subsp. vulgaris]	2	541.262	-1.4949	0.00074695	78.324	yes	1.227	1.428	1.17	0.66	0.778	0.738
792	AEFQASSVDK	AUR62042960-RA	cullin-associated NEDD8-dissociated protein 1 [Beta vulgaris subsp. vulgaris]	3	361.177	0.62415	0.0028265	52.247	yes	1.076	1.229	1.074	0.939	0.864	0.817
793	AEFSLPSITSEETLPER	AUR62005443-RA	AP-1 complex subunit mu-2 [Beta vulgaris subsp. vulgaris]	2	953.476	-0.68448	1.0573e-18	93.226	yes	1.332	1.381	1.216	0.473	0.835	0.763
794	AEFSLPSITSEETLPER	AUR62005443-RA	AP-1 complex subunit mu-2 [Beta vulgaris subsp. vulgaris]	3	635.986	-0.60463	6.3517e-06	66.022	yes	1.191	1.116	1.408	0.739	0.915	0.631
795	AEFTASVPLTR	AUR62018504-RA	phosphoglucan, water dikinase, chloroplastic isoform X2 [Beta vulgaris subsp. vulgaris]	2	596.322	-1.1598	3.8483e-15	119.74	no	1.357	1.276	1.458	0.567	0.696	0.646
796	AEFTASVPLTR	AUR62018504-RA	phosphoglucan, water dikinase, chloroplastic isoform X2 [Beta vulgaris subsp. vulgaris]	3	397.884	0.18585	0.045177	31.597	no	NA	NA	NA	NA	NA	NA
797	AEFYHLLR	AUR62029665-RA	putative esterase YitV isoform X1 [Gossypium hirsutum]	3	350.191	-1.3542	0.0098891	57.177	yes	1.326	1.256	1.221	0.652	0.664	0.881
798	AEGAMYLFPCLQLPEK	AUR62025616-RA	alanine aminotransferase 2 [Beta vulgaris subsp. vulgaris]	3	628.307	-0.8519	0.00022355	50.827	yes	1.012	1.102	1.025	0.971	0.897	0.994
799	AEGAMYLFPCLQLPEK	AUR62025616-RA	alanine aminotransferase 2 [Beta vulgaris subsp. vulgaris]	3	622.976	-1.5706	2.1723e-05	62.055	yes	0.976	1.075	1.098	0.955	0.827	1.069
800	AEGEMIVEDVPPTLSK	AUR62016395-RA	coatomer subunit delta isoform X2 [Beta vulgaris subsp. vulgaris]	3	577.622	-1.0147	8.6253e-06	62.861	no	1.307	1.187	1.318	0.762	0.782	0.645
801	AEGEMIVEDVPPTLSK	AUR62016395-RA	coatomer subunit delta isoform X2 [Beta vulgaris subsp. vulgaris]	3	577.622	-0.93185	0.00011916	55.755	no	NA	NA	NA	NA	NA	NA
802	AEGEMIVEDVPPTLSK	AUR62016395-RA	coatomer subunit delta isoform X2 [Beta vulgaris subsp. vulgaris]	3	577.622	-0.55279	0.00025464	49.595	no	1.222	1.226	1.275	0.757	0.807	0.713
803	AEGFEHYR	AUR62020074-RA	proliferating cell nuclear antigen [Beta vulgaris subsp. vulgaris]	3	336.823	-0.47879	0.0026742	89.296	yes	1.033	0.946	1.398	0.712	0.954	0.957
804	AEGFEHYR	AUR62020074-RA	proliferating cell nuclear antigen [Beta vulgaris subsp. vulgaris]	3	336.823	-0.56652	0.0011709	98.458	yes	1.21	1.368	1.242	0.697	0.719	0.764
805	AEGNFLGAEVILK	AUR62012328-RA	aminomethyltransferase, mitochondrial [Beta vulgaris subsp. vulgaris]	3	454.254	0.13095	0.00025741	60.55	no	1.393	1.061	1.428	0.681	0.772	0.665
806	AEGNFLGAEVILK	AUR62012328-RA	aminomethyltransferase, mitochondrial [Beta vulgaris subsp. vulgaris]	2	680.877	-0.87337	9.9088e-20	108.58	no	NA	NA	NA	NA	NA	NA
807	AEGSGAPTTDFR	AUR62041348-RA	NAD(P)-binding rossmann-fold protein [Medicago truncatula]	2	604.781	-2.0432	9.0215e-05	77.597	no	1.218	1.214	1.135	0.763	0.771	0.9
808	AEGSGAPTTDFR	AUR62041348-RA	NAD(P)-binding rossmann-fold protein [Medicago truncatula]	2	604.781	-1.4612	0.00052679	68.676	no	1.116	1.179	1.157	0.804	0.856	0.888
809	AEGSGAPTTDFR	AUR62041348-RA	NAD(P)-binding rossmann-fold protein [Medicago truncatula]	3	403.523	-0.22933	0.0062939	41.242	no	1.073	0.761	1.073	1.001	1.023	1.07
810	AEGYLHNLHGDHGAAAAEGGEK	AUR62007951-RA	nodulin-related protein 1-like [Beta vulgaris subsp. vulgaris]	4	551.758	-1.2224	1.4639e-12	74.364	yes	NA	NA	NA	NA	NA	NA
811	AEGYLHNLHGDHGAAAAEGGEK	AUR62007951-RA	nodulin-related protein 1-like [Beta vulgaris subsp. vulgaris]	4	551.758	-1.5428	9.6538e-24	114.63	yes	1.208	1.098	1.178	0.824	0.828	0.863
812	AEGYLHNLHGEHGGAAVEGGEK	AUR62003131-RA	nodulin-related protein 1-like [Beta vulgaris subsp. vulgaris]	4	558.766	-1.4549	0.030586	21.242	yes	0.666	0.613	0.737	1.324	1.403	1.258
813	AEGYLHNLHGEHGGAAVEGGEK	AUR62003131-RA	nodulin-related protein 1-like [Beta vulgaris subsp. vulgaris]	4	558.766	-1.0866	0.011832	24.901	yes	0.931	0.717	0.728	1.199	1.158	1.266
814	AEGYLVDK	AUR62007826-RA	6-phosphogluconate dehydrogenase, decarboxylating 1 [Beta vulgaris subsp. vulgaris]	2	447.732	-1.9991	0.0078797	82.287	yes	NA	NA	NA	NA	NA	NA
815	AEHADSLR	AUR62008712-RA	subtilisin-like protease SBT1.5 [Beta vulgaris subsp. vulgaris]	3	300.151	-0.50703	0.010965	55.503	yes	NA	NA	NA	NA	NA	NA
816	AEHGIIPDVPATVAAIK	AUR62017433-RA	cytochrome b-c1 complex subunit Rieske-4, mitochondrial [Beta vulgaris subsp. vulgaris]	3	567.989	-0.71172	1.1696e-05	62.055	yes	NA	NA	NA	NA	NA	NA
817	AEHGIIPDVPATVAAIK	AUR62017433-RA	cytochrome b-c1 complex subunit Rieske-4, mitochondrial [Beta vulgaris subsp. vulgaris]	4	426.244	0.17749	0.0014945	42.947	yes	1.295	0.979	1.155	0.882	0.82	0.869
818	AEHGIIPDVPATVAAIK	AUR62017433-RA	cytochrome b-c1 complex subunit Rieske-4, mitochondrial [Beta vulgaris subsp. vulgaris]	4	426.244	0.36949	0.0046807	36.597	yes	1.429	1.205	1.013	0.671	0.989	0.693
819	AEHILDLQK	AUR62041769-RA	vacuolar protein sorting-associated protein 18 homolog isoform X2 [Beta vulgaris subsp. vulgaris]	3	356.201	-0.72265	0.0027063	63.816	yes	NA	NA	NA	NA	NA	NA
820	AEHITAIDTESGIR	AUR62031421-RA	probable polygalacturonase [Beta vulgaris subsp. vulgaris]	3	504.927	-0.081329	4.6947e-07	77.776	no	NA	NA	NA	NA	NA	NA
821	AEHLLQSQCSAQK	AUR62007112-RA	peroxisomal acyl-coenzyme A oxidase 1 [Beta vulgaris subsp. vulgaris]	3	500.581	-0.21912	0.046252	26.112	yes	NA	NA	NA	NA	NA	NA
822	AEHYNQIR	AUR62000719-RA	eukaryotic translation initiation factor 3 subunit A [Beta vulgaris subsp. vulgaris]	3	344.174	-0.62987	0.008858	58.782	yes	1.44	1.135	0.676	0.963	0.6	1.185
823	AEHYNQIR	AUR62000719-RA	eukaryotic translation initiation factor 3 subunit A [Beta vulgaris subsp. vulgaris]	3	344.174	-0.77465	0.030648	45.081	yes	NA	NA	NA	NA	NA	NA
824	AEHYNQIR	AUR62000719-RA	eukaryotic translation initiation factor 3 subunit A [Beta vulgaris subsp. vulgaris]	3	344.174	-0.29542	0.0054379	65.252	yes	1.176	0.753	1.076	1.158	1.083	0.755
825	AEIDNLKVEITEK	AUR62009108-RA	myosin-11 [Beta vulgaris subsp. vulgaris]	3	501.275	-0.8703	5.4491e-20	108.58	no	1.459	0.893	1.572	0.674	0.772	0.63
826	AEIGEMWEK	AUR62012581-RA	probable transcription factor At4g00390 [Beta vulgaris subsp. vulgaris]	2	546.755	-1.9694	0.016767	53.751	no	1.203	1.436	1.177	0.681	0.694	0.809
827	AEIGWEPK	AUR62002937-RA	NAD(P)-binding Rossmann-fold superfamily protein [Arabidopsis thaliana]	2	465.24	-0.17427	0.013144	68.371	yes	NA	NA	NA	NA	NA	NA
828	AEIIAEEVYR	AUR62025323-RA	UBP1-associated proteins 1C-like isoform X1 [Juglans regia]	2	596.814	-0.75675	0.00011197	90.05	yes	1.314	1.38	1.199	0.608	0.778	0.722
829	AEILDIHTR	AUR62002296-RA	ATPase family AAA domain-containing protein At1g05910 [Beta vulgaris subsp. vulgaris]	3	356.533	-0.69513	0.001016	72.243	yes	NA	NA	NA	NA	NA	NA
830	AEILHLFR	AUR62042435-RA	LYR motif-containing protein 4B [Beta vulgaris subsp. vulgaris]	3	333.531	0.15227	0.0027185	75.109	yes	1.219	1.079	0.981	0.96	1.061	0.699
831	AEILHLFR	AUR62042435-RA	LYR motif-containing protein 4B [Beta vulgaris subsp. vulgaris]	3	333.531	0.56212	0.0016334	95.531	yes	1.31	1.147	1.384	0.586	0.735	0.838
832	AEISAALNK	AUR62012407-RA	ATP synthase subunit b', chloroplastic [Beta vulgaris subsp. vulgaris]	2	458.759	-0.852	1.7989e-06	109.66	no	NA	NA	NA	NA	NA	NA
833	AEISAALNK	AUR62012407-RA	ATP synthase subunit b', chloroplastic [Beta vulgaris subsp. vulgaris]	3	306.175	-0.054888	0.025319	40.352	no	1.48	1.247	1.467	0.595	0.684	0.527
834	AEISDEKPSSAVANNSSLIVEK	AUR62004221-RA	ATP-dependent DNA helicase 2 subunit KU80 [Beta vulgaris subsp. vulgaris]	3	763.392	-1.555	1.1846e-17	82.609	yes	1.404	1.138	1.563	0.559	0.649	0.686
835	AEKDHPDNLSLAGDGFDTVIK	AUR62003984-RA	peroxidase 50 [Beta vulgaris subsp. vulgaris]	4	561.28	-1.2341	6.7169e-06	52.451	yes	1.494	1.53	1.279	0.473	0.696	0.528
836	AEKPDLIVFTGDNIFGSDATDPAK	AUR62031366-RA	probable inactive purple acid phosphatase 29 [Beta vulgaris subsp. vulgaris]	3	841.087	-1.0307	0.049707	19.398	yes	1.166	1.148	1.142	0.859	0.966	0.718
837	AELALAVLYLNK	AUR62022742-RA	peroxisomal membrane protein 11C [Beta vulgaris subsp. vulgaris]	3	439.931	-0.38761	3.5331e-05	77.062	yes	1.089	1.113	1.202	0.875	0.784	0.937
838	AELALAVLYLNK	AUR62022742-RA	peroxisomal membrane protein 11C [Beta vulgaris subsp. vulgaris]	3	439.931	0.48476	3.2297e-07	87.184	yes	1.065	1.001	0.912	0.967	1.083	0.972
839	AELALAVLYLNK	AUR62022742-RA	peroxisomal membrane protein 11C [Beta vulgaris subsp. vulgaris]	2	659.392	-0.65991	1.0521e-11	103.91	yes	NA	NA	NA	NA	NA	NA
840	AELALAVLYLNK	AUR62022742-RA	peroxisomal membrane protein 11C [Beta vulgaris subsp. vulgaris]	3	439.931	0.00019041	0.00090573	52.247	yes	NA	NA	NA	NA	NA	NA
841	AELDGDGLGVK	AUR62029660-RA	malate synthase, glyoxysomal [Beta vulgaris subsp. vulgaris]	3	358.521	0.6342	0.00072139	56.548	yes	NA	NA	NA	NA	NA	NA
842	AELDGDGLGVK	AUR62029660-RA	malate synthase, glyoxysomal [Beta vulgaris subsp. vulgaris]	2	537.277	-1.3305	0.00069429	69.721	yes	1.233	1.187	1.119	0.742	0.815	0.904
843	AELDGDGLGVK	AUR62029660-RA	malate synthase, glyoxysomal [Beta vulgaris subsp. vulgaris]	2	537.277		0.0037262	53.237	yes	NA	NA	NA	NA	NA	NA
844	AELEESAANK	AUR62043298-RA	probable ADP-ribosylation factor GTPase-activating protein AGD6 [Beta vulgaris subsp. vulgaris]	2	531.259	-2.2236	0.0059223	55.806	yes	NA	NA	NA	NA	NA	NA
845	AELEGLHR	AUR62037305-RA	zinc finger protein BRUTUS [Beta vulgaris subsp. vulgaris]	3	308.835	-0.28018	0.0028897	73.248	yes	NA	NA	NA	NA	NA	NA
846	AELEQIEK	AUR62019432-RA	proton pump-interactor 1-like [Beta vulgaris subsp. vulgaris]	2	480.256	-1.071	0.0047817	96.342	no	1.477	1.46	1.482	0.514	0.58	0.486
847	AELEQIEK	AUR62019432-RA	proton pump-interactor 1-like [Beta vulgaris subsp. vulgaris]	3	320.506	0.41611	0.013303	52.716	no	1.472	1.351	1.667	0.532	0.457	0.522
848	AELGQTEAAR	AUR62021254-RA	peptidyl-prolyl cis-trans isomerase FKBP42 [Beta vulgaris subsp. vulgaris]	2	523.267	-0.29483	0.0044783	59.265	yes	1.237	1.274	1.247	0.777	0.688	0.777
849	AELLDETSTQTGAWSTQK	AUR62007683-RA	probable methyltransferase PMT26 [Beta vulgaris subsp. vulgaris]	3	655.985	-1.8992	3.6517e-14	80.361	no	NA	NA	NA	NA	NA	NA
850	AELLNVDR	AUR62002868-RA	protein FLX-like 3 [Beta vulgaris subsp. vulgaris]	2	465.256	-1.6582	0.010866	70.056	yes	1.096	1.024	1.146	0.912	0.906	0.917
851	AELLSAELAK	AUR62039465-RA	WEB family protein At5g16730, chloroplastic [Beta vulgaris subsp. vulgaris]	3	348.869	0.82184	0.00047238	69.275	yes	NA	NA	NA	NA	NA	NA
852	AELNNISNSDKR	AUR62031598-RA	protein FLX-like 2 [Beta vulgaris subsp. vulgaris]	3	454.232	-1.0523	0.00013271	74.987	no	1.186	0.906	1.259	0.914	0.866	0.869
853	AEMAQPK	AUR62023906-RA	GTP-binding protein YPTM2 [Beta vulgaris subsp. vulgaris]	3	264.13	0.50498	0.012634	52.683	yes	NA	NA	NA	NA	NA	NA
854	AEMSTPCGLPAR	AUR62033165-RA	putative indole-3-acetic acid-amido synthetase GH3.9 isoform X1 [Beta vulgaris subsp. vulgaris]	3	435.869	-0.52904	0.00031012	53.211	no	NA	NA	NA	NA	NA	NA
855	AEMSTPCGLPAR	AUR62033165-RA	putative indole-3-acetic acid-amido synthetase GH3.9 isoform X1 [Beta vulgaris subsp. vulgaris]	2	653.3	-2.1357	0.0055991	42.475	no	1.15	1.31	1.185	0.764	0.771	0.82
856	AEMSTPCGLPAR	AUR62033165-RA	putative indole-3-acetic acid-amido synthetase GH3.9 isoform X1 [Beta vulgaris subsp. vulgaris]	2	653.3	-1.5063	0.0031282	44.614	no	1.222	1.236	1.167	0.808	0.812	0.754
857	AEMSTPCGLPAR	AUR62033165-RA	putative indole-3-acetic acid-amido synthetase GH3.9 isoform X1 [Beta vulgaris subsp. vulgaris]	3	435.869	-1.1155	0.0001495	61.344	no	NA	NA	NA	NA	NA	NA
858	AEMSTPCGLPAR	AUR62033165-RA	putative indole-3-acetic acid-amido synthetase GH3.9 isoform X1 [Beta vulgaris subsp. vulgaris]	2	645.302	-1.9986	0.0012105	60.509	no	1.027	1.068	1.13	0.861	0.921	0.993
859	AENAGGSHEQVFVR	AUR62023483-RA	cullin-1 isoform X2 [Beta vulgaris subsp. vulgaris]	3	500.911	-0.72478	0.00068543	148.57	yes	1.201	0.853	1.431	0.859	0.93	0.726
860	AENESILDK	AUR62017778-RA	nucleosome assembly protein 1;2 [Beta vulgaris subsp. vulgaris]	2	509.756	-3.9996	0.035588	48.284	yes	1.323	1.436	1.271	0.646	0.641	0.682
861	AENILAINSESGVR	AUR62010732-RA	probable polygalacturonase [Beta vulgaris subsp. vulgaris]	2	736.889	-1.2928	1.2317e-08	87.519	yes	1.031	0.92	1.012	0.997	0.999	1.041
862	AENILAINSESGVR	AUR62010732-RA	probable polygalacturonase [Beta vulgaris subsp. vulgaris]	3	491.595	-0.040005	9.5428e-13	96.707	yes	1.116	1.295	1.199	0.779	0.691	0.92
863	AENVATR	AUR62039633-RA	succinate-semialdehyde dehydrogenase, mitochondrial [Beta vulgaris subsp. vulgaris]	2	380.701	-0.10432	0.025757	88.819	yes	1.146	1.091	1.094	0.889	0.901	0.878
864	AENVMAYDNAVSALGK	AUR62032726-RA	importin-5 [Beta vulgaris subsp. vulgaris]	3	556.935	-0.70938	0.00015826	53.565	yes	NA	NA	NA	NA	NA	NA
865	AENVPTQVK	AUR62008975-RA	ultraviolet-B receptor UVR8 [Beta vulgaris subsp. vulgaris]	2	493.269	-1.7316	1.6022e-05	105.46	yes	1.35	1.178	1.229	0.714	0.827	0.704
866	AENVPTQVK	AUR62008975-RA	ultraviolet-B receptor UVR8 [Beta vulgaris subsp. vulgaris]	3	329.182	-0.57066	0.023775	40.994	yes	NA	NA	NA	NA	NA	NA
867	AEPDFSVLGK	AUR62015426-RA	isoleucine--tRNA ligase, cytoplasmic [Beta vulgaris subsp. vulgaris]	2	531.777	-1.0462	5.5057e-06	100.88	no	NA	NA	NA	NA	NA	NA
868	AEPDFSVLGK	AUR62015426-RA	isoleucine--tRNA ligase, cytoplasmic [Beta vulgaris subsp. vulgaris]	3	354.854	0.62679	0.00019203	80.688	no	1.24	1.249	1.414	0.665	0.681	0.751
869	AEPDPPK	AUR62037160-RA	protein argonaute 4 [Beta vulgaris subsp. vulgaris]	3	251.797	0.31099	0.034511	50.966	yes	NA	NA	NA	NA	NA	NA
870	AEPEDMAPAPVFSR	AUR62034184-RA	40S ribosomal protein S17 [Beta vulgaris subsp. vulgaris]	2	766.856	-1.6845	2.2269e-05	68.277	yes	1.027	1.095	0.861	1.02	0.939	1.058
871	AEPEDMAPAPVFSR	AUR62034184-RA	40S ribosomal protein S17 [Beta vulgaris subsp. vulgaris]	3	511.573	-0.88202	2.0783e-05	64.244	yes	NA	NA	NA	NA	NA	NA
872	AEPEDMAPAPVFSR	AUR62034184-RA	40S ribosomal protein S17 [Beta vulgaris subsp. vulgaris]	3	511.573	0.42056	9.0294e-05	59.864	yes	NA	NA	NA	NA	NA	NA
873	AEPEDMAPAPVFSR	AUR62034184-RA	40S ribosomal protein S17 [Beta vulgaris subsp. vulgaris]	2	758.859	-1.1453	1.7269e-05	70.26	yes	1.082	1.08	1.166	0.782	1.003	0.887
874	AEPEDMAPAPVFTR	AUR62042092-RA	40S ribosomal protein S17 [Beta vulgaris subsp. vulgaris]	2	773.864	-1.8244	3.8934e-05	66.215	yes	0.926	0.97	0.992	1.063	0.986	1.062
875	AEPEDMAPAPVFTR	AUR62042092-RA	40S ribosomal protein S17 [Beta vulgaris subsp. vulgaris]	3	516.245	-0.8156	3.3124e-10	88.224	yes	0.954	1.684	0.858	0.756	0.866	0.881
876	AEPEDMAPAPVFTR	AUR62042092-RA	40S ribosomal protein S17 [Beta vulgaris subsp. vulgaris]	2	773.864	-0.97111	0.0021553	42.682	yes	0.88	0.713	0.798	1.09	1.27	1.249
877	AEPEDMAPAPVFTR	AUR62042092-RA	40S ribosomal protein S17 [Beta vulgaris subsp. vulgaris]	3	516.245	0.46493	0.00059163	43.69	yes	NA	NA	NA	NA	NA	NA
878	AEPEDMAPAPVFTR	AUR62042092-RA	40S ribosomal protein S17 [Beta vulgaris subsp. vulgaris]	2	765.866	-1.2472	6.7083e-16	100.11	yes	1.02	0.95	1.002	1.011	1.041	0.977
879	AEPEDMAPAPVFTR	AUR62042092-RA	40S ribosomal protein S17 [Beta vulgaris subsp. vulgaris]	3	510.913	-0.2549	0.0010499	44.968	yes	NA	NA	NA	NA	NA	NA
880	AEPIQWTSLEFVK	AUR62031443-RA	protein SGT1 homolog B [Beta vulgaris subsp. vulgaris]	3	516.608	-0.30709	0.019427	32.295	yes	1.294	1.207	1.507	0.732	0.754	0.505
881	AEPIQWTSLEFVK	AUR62031443-RA	protein SGT1 homolog B [Beta vulgaris subsp. vulgaris]	2	774.409	-0.75829	3.3436e-07	81.904	yes	1.36	1.29	1.389	0.625	0.713	0.622
882	AEPIQWTSLEYVK	AUR62021095-RA	protein SGT1 homolog B [Beta vulgaris subsp. vulgaris]	2	782.406	-0.92199	0.0034425	51.726	yes	1.263	1.29	1.175	0.642	0.854	0.775
883	AEPLDIVADTLLER	AUR62016378-RA	biotin carboxyl carrier protein of acetyl-CoA carboxylase [Vigna radiata var. radiata]	3	518.951	-0.25753	0.00037875	57.414	yes	1.378	0.914	1.562	0.91	0.37	0.866
884	AEPVILK	AUR62009476-RA	thioredoxin-like protein Clot [Beta vulgaris subsp. vulgaris]	3	257.165	0.33667	0.016515	60.788	no	0.889	1.014	1.119	1.107	0.997	0.875
885	AEQEGLEWVSFK	AUR62015569-RA	13S globulin seed storage protein 1 [Beta vulgaris subsp. vulgaris]	2	711.849	-1.9822	3.1776e-15	109.83	yes	0.526	0.609	0.573	1.288	1.47	1.535
886	AEQFLETIIK	AUR62010417-RA	kinesin-like protein KIN-7M, chloroplastic [Camelina sativa]	3	397.892	0.81532	0.00021201	79.659	yes	1.203	1.236	1.486	0.62	0.778	0.676
887	AEQLLHILR	AUR62036532-RA	protein SHOOT GRAVITROPISM 6 isoform X1 [Beta vulgaris subsp. vulgaris]	3	364.889	-0.11089	0.01525	44.863	yes	NA	NA	NA	NA	NA	NA
888	AEQQIVVK	AUR62016106-RA	peptidyl-prolyl cis-trans isomerase FKBP53 [Beta vulgaris subsp. vulgaris]	2	457.769	-3.8495	0.033454	56.258	yes	NA	NA	NA	NA	NA	NA
889	AESLAELGGGTGSIGR	AUR62030738-RA	exocyst complex component SEC10 [Beta vulgaris subsp. vulgaris]	3	492.255	-0.082814	1.2278e-20	102.64	yes	1.352	1.323	1.486	0.604	0.549	0.687
890	AESLAELGGGTGSIGR	AUR62030738-RA	exocyst complex component SEC10 [Beta vulgaris subsp. vulgaris]	2	737.878	-1.3318	7.6383e-12	85.988	yes	1.242	1.283	1.265	0.76	0.78	0.67
891	AESLLAQGK	AUR62003756-RA	MICOS complex subunit mic60 isoform X2 [Beta vulgaris subsp. vulgaris]	2	458.759	-2.8608	1.7989e-06	109.66	yes	1.187	1.107	1.217	0.78	0.872	0.837
892	AESLVQSVK	AUR62016697-RA	protein TIC 62, chloroplastic [Beta vulgaris subsp. vulgaris]	2	480.772	-1.3471	1.3437e-14	131.82	no	1.516	1.293	1.372	0.537	0.671	0.611
893	AESSVCPTTSGNLSIK	AUR62041453-RA	berberine bridge enzyme-like 10 [Beta vulgaris subsp. vulgaris]	3	550.938	-2.5225	1.3187e-05	65.467	yes	1.567	1.603	1.438	0.462	0.478	0.452
894	AESVAMTAPVVTQSK	AUR62027865-RA	heme-binding-like protein At3g10130, chloroplastic [Beta vulgaris subsp. vulgaris]	3	512.264	-1.2317	0.00024323	51.771	no	0.72	0.81	0.986	1.068	1.204	1.212
895	AESVAMTAPVVTQSK	AUR62027865-RA	heme-binding-like protein At3g10130, chloroplastic [Beta vulgaris subsp. vulgaris]	3	506.933	-1.1752	0.00031493	56.527	no	NA	NA	NA	NA	NA	NA
896	AETFGIPIPDWAK	AUR62009697-RA	ubiquitin-activating enzyme E1 1 [Beta vulgaris subsp. vulgaris]	2	722.877	-1.2581	3.8587e-06	78.324	no	1.249	1.142	1.343	0.701	0.806	0.758
897	AETFGIPIPDWIR	AUR62030510-RA	ubiquitin-activating enzyme E1 1 [Beta vulgaris subsp. vulgaris]	2	757.904	-1.4346	0.00051421	61.532	no	0.979	1.124	1.231	0.956	0.84	0.868
898	AETFGIPIPDWIR	AUR62030510-RA	ubiquitin-activating enzyme E1 1 [Beta vulgaris subsp. vulgaris]	3	505.605	-0.1109	8.0585e-05	65.295	no	NA	NA	NA	NA	NA	NA
899	AETFIDTIPK	AUR62030308-RA	pentatricopeptide repeat-containing protein At1g80270, mitochondrial [Beta vulgaris subsp.vulgaris]	3	378.873	1.1698	0.00083992	64.654	no	NA	NA	NA	NA	NA	NA
900	AETGSGGSHEQVFVR	AUR62004516-RA	cullin-1 [Beta vulgaris subsp. vulgaris]	3	520.918	-0.9619	1.3353e-08	126.19	no	NA	NA	NA	NA	NA	NA
901	AETGVLFEK	AUR62030712-RA	alanine--glyoxylate aminotransferase 2 homolog 1, mitochondrial [Beta vulgaris subsp. vulgaris]	2	497.266	-2.541	9.5359e-07	112.13	yes	1.364	1.174	1.325	0.694	0.705	0.738
902	AETGVLFEK	AUR62030712-RA	alanine--glyoxylate aminotransferase 2 homolog 1, mitochondrial [Beta vulgaris subsp. vulgaris]	3	331.847	-0.57236	0.0028503	63.216	yes	1.429	1.204	1.235	0.726	0.743	0.663
903	AETHKFESR	AUR62040061-RA	dipeptidyl-peptidase 5 [Vitis vinifera]	4	276.891	0.50261	0.0086293	52.725	no	NA	NA	NA	NA	NA	NA
904	AETLIFQGDPK	AUR62036292-RA	universal stress protein A-like protein, partial [Beta vulgaris subsp. vulgaris]	2	609.822	-2.2503	0.00081885	68.536	yes	0.945	0.788	0.797	1.051	1.122	1.297
905	AETLIFQGDPK	AUR62036292-RA	universal stress protein A-like protein, partial [Beta vulgaris subsp. vulgaris]	3	406.884	0.28639	0.00015503	72.321	yes	0.604	0.618	0.647	1.374	1.418	1.339
906	AETLIFQGDPK	AUR62036292-RA	universal stress protein A-like protein, partial [Beta vulgaris subsp. vulgaris]	2	609.822	-1.1896	4.3387e-05	83.182	yes	NA	NA	NA	NA	NA	NA
907	AETLIFQGDPKDEICK	AUR62036292-RA	universal stress protein A-like protein, partial [Beta vulgaris subsp. vulgaris]	3	621.977	-1.2287	0.023621	31.089	yes	0.566	0.383	0.568	1.498	1.535	1.45
908	AETLIFQGDPKDEICK	AUR62036292-RA	universal stress protein A-like protein, partial [Beta vulgaris subsp. vulgaris]	4	466.734	-0.44889	0.00073956	51.03	yes	NA	NA	NA	NA	NA	NA
909	AETLIFQGDPKDEICK	AUR62036292-RA	universal stress protein A-like protein, partial [Beta vulgaris subsp. vulgaris]	3	621.977	-1.854	0.0089347	37.177	yes	0.623	0.253	0.58	1.312	1.852	1.379
910	AETPGGGLK	AUR62040976-RA	ras-related protein RABE1c [Beta vulgaris subsp. vulgaris]	3	277.152	0.25392	0.0053186	53.493	no	NA	NA	NA	NA	NA	NA
911	AETPVSSASNNFVSEVVPSEEPK	AUR62009427-RA	protein transport protein SEC31 homolog B isoform X2 [Beta vulgaris subsp. vulgaris]	3	802.055	-1.0425	7.8138e-12	68.42	yes	1.122	1.1	1.066	0.867	0.917	0.928
912	AETTPQVAYTFDAGPNAVLIAR	AUR62007446-RA	diphosphomevalonate decarboxylase MVD2 [Beta vulgaris subsp. vulgaris]	3	769.066	-1.2075	8.4866e-05	40.622	no	1.358	1.143	1.508	0.424	0.947	0.621
913	AETTPQVAYTFDAGPNAVLIAR	AUR62007446-RA	diphosphomevalonate decarboxylase MVD2 [Beta vulgaris subsp. vulgaris]	2	1153.09	-0.063998	3.1673e-08	63.706	no	1.439	1.743	1.297	0.434	0.637	0.45
914	AETVAYDDFVAAGSLAAAR	AUR62040884-RA	ribosome-binding ATPase YchF [Solanum tuberosum]	3	633.315	-1.0075	1.1604e-05	61.096	yes	1.621	1.024	1.294	0.639	0.833	0.589
915	AETVYAQSK	AUR62002675-RA	CSC1-like protein ERD4 isoform X1 [Beta vulgaris subsp. vulgaris]	2	498.753	-2.2309	0.00011471	100.88	no	1.338	1.306	1.214	0.704	0.736	0.701
916	AEVADVSEAVR	AUR62032269-RA	pyruvate kinase isozyme A, chloroplastic [Beta vulgaris subsp. vulgaris]	3	382.531	-0.36331	0.054577	30.205	yes	NA	NA	NA	NA	NA	NA
917	AEVADVSEAVR	AUR62032269-RA	pyruvate kinase isozyme A, chloroplastic [Beta vulgaris subsp. vulgaris]	2	573.293	-1.4573	0.00014037	78.342	yes	NA	NA	NA	NA	NA	NA
918	AEVDALDVAK	AUR62024806-RA	transmembrane protein [Arabidopsis thaliana]	2	515.774	-1.8238	0.0019878	67.385	yes	0.638	0.735	0.654	1.404	1.206	1.363
919	AEVDEFNVQNR	AUR62000107-RA	LOW QUALITY PROTEIN: xanthine dehydrogenase 1-like [Beta vulgaris subsp. vulgaris]	2	660.813	-1.929	0.015613	44.543	yes	1.094	1.106	1.163	0.82	0.818	1
920	AEVDEFNVQNR	AUR62000107-RA	LOW QUALITY PROTEIN: xanthine dehydrogenase 1-like [Beta vulgaris subsp. vulgaris]	3	440.877	-0.31923	0.00037889	64.82	yes	NA	NA	NA	NA	NA	NA
921	AEVDELLR	AUR62018416-RA	transcription elongation factor SPT6 homolog isoform X1 [Beta vulgaris subsp. vulgaris]	2	472.756	0.23464	0.0085051	89.355	yes	NA	NA	NA	NA	NA	NA
922	AEVDMQR	AUR62002012-RA	annexin D2 [Beta vulgaris subsp. vulgaris]	2	432.698	-0.56653	0.027977	55.441	no	NA	0.206	0.172	1.663	1.348	1.612
923	AEVDMQR	AUR62002012-RA	annexin D2 [Beta vulgaris subsp. vulgaris]	2	424.7	-0.97789	0.024305	78.324	no	0.365	0.291	0.353	1.606	1.696	1.69
924	AEVFAQLLGSLK	AUR62036014-RA	50S ribosomal protein L10, chloroplastic [Beta vulgaris subsp. vulgaris]	3	425.915	0.15145	7.6028e-07	85.522	yes	0.7	0.69	0.821	1.128	1.338	1.323
925	AEVFAQLLGSLK	AUR62036014-RA	50S ribosomal protein L10, chloroplastic [Beta vulgaris subsp. vulgaris]	2	638.369	-1.292	0.0069355	46.88	yes	NA	NA	NA	NA	NA	NA
926	AEVIPPSQPTPR	AUR62025346-RA	eukaryotic translation initiation factor [Beta vulgaris subsp. vulgaris]	3	431.238	-0.59537	0.0060144	41.48	no	1.03	1.114	0.961	0.925	0.98	0.99
927	AEVIPPSQPTPR	AUR62025346-RA	eukaryotic translation initiation factor [Beta vulgaris subsp. vulgaris]	2	646.354	-2.1208	0.022964	40.475	no	NA	NA	NA	NA	NA	NA
928	AEVLAQQQAQR	AUR62014369-RA	E3 ubiquitin-protein ligase UPL1-like [Brassica oleracea var. oleracea]	2	621.333	-2.1091	3.2157e-16	124.12	no	1.354	1.146	1.188	0.764	0.793	0.756
929	AEVLAQQQAQR	AUR62014369-RA	E3 ubiquitin-protein ligase UPL1-like [Brassica oleracea var. oleracea]	3	414.558	-0.93828	0.0035912	47.302	no	NA	NA	NA	NA	NA	NA
930	AEVLELFSVEK	AUR62026863-RA	DNA-directed RNA polymerase V subunit 1 [Beta vulgaris subsp. vulgaris]	3	421.899	0.20983	7.3775e-06	86.014	no	1.555	1.678	1.522	0.399	0.433	0.413
931	AEVLELFSVEK	AUR62026863-RA	DNA-directed RNA polymerase V subunit 1 [Beta vulgaris subsp. vulgaris]	2	632.345	-1.2804	0.0022106	57.175	no	NA	NA	NA	NA	NA	NA
932	AEVLIQVPNGPR	AUR62008514-RA	chaperone protein ClpB1 isoform X1 [Beta vulgaris subsp. vulgaris]	3	431.582	-0.45507	0.0072246	40.449	no	NA	NA	NA	NA	NA	NA
933	AEVLIQVPNGPR	AUR62008514-RA	chaperone protein ClpB1 isoform X1 [Beta vulgaris subsp. vulgaris]	2	646.87	-1.4367	0.0019984	55.04	no	1.24	1.094	1.197	0.859	0.957	0.652
934	AEVPWSVR	AUR62025346-RA	eukaryotic translation initiation factor [Beta vulgaris subsp. vulgaris]	2	472.253	-0.76187	0.017488	65.156	no	NA	NA	NA	NA	NA	NA
935	AEVQQANEAMTK	AUR62032763-RA	protein THYLAKOID FORMATION1, chloroplastic [Beta vulgaris subsp. vulgaris]	3	445.878	-1.1296	6.5699e-07	82.705	no	NA	NA	NA	NA	NA	NA
936	AEVQQANEAMTK	AUR62032763-RA	protein THYLAKOID FORMATION1, chloroplastic [Beta vulgaris subsp. vulgaris]	2	668.314	-2.9321	0.0051792	42.785	no	1.664	1.344	1.609	0.449	0.44	0.493
937	AEVQQANEAMTK	AUR62032763-RA	protein THYLAKOID FORMATION1, chloroplastic [Beta vulgaris subsp. vulgaris]	3	445.878	-1.7799	4.0444e-12	100.02	no	1.585	1.214	1.595	0.598	0.534	0.473
938	AEVQQANEAMTK	AUR62032763-RA	protein THYLAKOID FORMATION1, chloroplastic [Beta vulgaris subsp. vulgaris]	2	668.314	-2.3862	0.0025103	46.88	no	1.665	1.303	1.491	0.451	0.543	0.547
939	AEVSDIAIAVR	AUR62031459-RA	pyruvate kinase isozyme G, chloroplastic [Beta vulgaris subsp. vulgaris]	2	572.322	-1.1686	0.0014569	62.466	no	1.535	1.495	1.69	0.344	0.438	0.498
940	AEVVDEMVQR	AUR62042500-RA	acylphosphatase [Brassica oleracea var. oleracea]	2	596.287	-1.1	0.01136	43.77	yes	1.187	1.157	1.288	0.774	0.759	0.835
941	AEVVSLDEK	AUR62029500-RA	3-dehydroquinate synthase, chloroplastic [Beta vulgaris subsp. vulgaris]	2	495.261	-0.86205	3.8614e-14	130.41	no	1.303	1.301	1.429	0.672	0.721	0.574
942	AEVYHALLNLR	AUR62030308-RA	pentatricopeptide repeat-containing protein At1g80270, mitochondrial [Beta vulgaris subsp.vulgaris]	3	433.579	0.44788	0.00045092	62.633	no	1.01	1.258	1.108	0.807	0.907	0.909
943	AEWIIYVTDVGQR	AUR62021390-RA	arginine--tRNA ligase, cytoplasmic isoform X1 [Beta vulgaris subsp. vulgaris]	3	517.272	0.20758	0.0015452	44.511	yes	NA	NA	NA	NA	NA	NA
944	AEYATSNDK	AUR62019808-RA	myosin-2-like [Beta vulgaris subsp. vulgaris]	2	499.725	-1.8916	0.0078705	64.82	no	1.087	1.44	1.104	0.833	0.765	0.771
945	AEYDAYEAK	AUR62004149-RA	alanine-tRNA ligase [Arabidopsis thaliana]	2	530.235	-2.2059	7.9274e-05	102.52	yes	1.164	1.346	1.014	0.756	0.8	0.92
946	AEYDNVAAVILK	AUR62021173-RA	DNA-directed RNA polymerase III subunit rpc3 [Beta vulgaris subsp. vulgaris]	3	435.906	0.61508	0.0001132	71.176	yes	NA	NA	NA	NA	NA	NA
947	AEYEEHGASYIQR	AUR62029850-RA	actin-related protein 4 [Beta vulgaris subsp. vulgaris]	3	518.239	-1.3147	6.0465e-05	66.795	yes	NA	NA	NA	NA	NA	NA
948	AEYSVEPVKR	AUR62018211-RA	valine--tRNA ligase, chloroplastic/mitochondrial 2 isoform X1 [Beta vulgaris subsp. vulgaris]	3	393.212	-0.53757	0.00072482	71.614	yes	1.078	1.303	0.941	0.812	0.99	0.875
949	AFAASLVQFMER	AUR62000638-RA	eIF-2-alpha kinase activator GCN1 [Beta vulgaris subsp. vulgaris]	3	457.236	0.32724	0.0046652	42.629	yes	NA	NA	NA	NA	NA	NA
950	AFADEIGIPFLETSAK	AUR62034007-RA	GTP-binding protein YPTM2 [Beta vulgaris subsp. vulgaris]	3	570.298	-0.94088	1.0885e-05	66.387	yes	1.138	1.168	1.323	0.763	0.81	0.798
951	AFADEIGIPFLETSAK	AUR62034007-RA	GTP-binding protein YPTM2 [Beta vulgaris subsp. vulgaris]	2	854.943	-1.1989	6.0252e-12	86.497	yes	1.156	1.209	1.199	0.769	0.838	0.829
952	AFADEIGIPFMETSAK	AUR62013760-RA	ras-related protein RABD2a [Beta vulgaris subsp. vulgaris]	3	581.615	-1.1762	6.8085e-06	64.52	no	1.282	1.301	1.255	0.641	0.796	0.724
953	AFADEIGIPFMETSAK	AUR62013760-RA	ras-related protein RABD2a [Beta vulgaris subsp. vulgaris]	3	581.615	-0.82991	2.9417e-12	81.632	no	1.474	1.319	1.289	0.541	0.719	0.657
954	AFADEIGIPFMETSAK	AUR62013760-RA	ras-related protein RABD2a [Beta vulgaris subsp. vulgaris]	3	576.283	-1.2122	0.00054086	50.305	no	NA	NA	NA	NA	NA	NA
955	AFADEIGIPFMETSAK	AUR62013760-RA	ras-related protein RABD2a [Beta vulgaris subsp. vulgaris]	2	863.921	-1.2479	2.1068e-15	95.57	no	1.378	1.418	1.421	0.487	0.617	0.68
956	AFADSSMSLAFAK	AUR62036622-RA	isocitrate dehydrogenase [NADP] [Beta vulgaris subsp. vulgaris]	3	454.552	-0.88949	2.9564e-05	66.267	no	0.956	0.944	1.029	1.097	1.056	0.918
957	AFAEGSGTVK	AUR62036173-RA	germinal center kinase 1-like isoform X1 [Beta vulgaris subsp. vulgaris]	2	483.748	-4.4908	0.00099682	73.499	yes	1.262	1.306	1.227	0.68	0.748	0.778
958	AFALLSEEGIAK	AUR62028574-RA	alanine--tRNA ligase [Beta vulgaris subsp. vulgaris]	2	624.845	-1.1109	7.3489e-06	79.659	no	0.996	1.919	1.08	0.508	0.736	0.761
959	AFANICNK	AUR62039925-RA	vacuolar-processing enzyme [Beta vulgaris subsp. vulgaris]	2	469.232	-0.68388	0.008493	75.738	no	NA	NA	NA	NA	NA	NA
960	AFANICNK	AUR62039925-RA	vacuolar-processing enzyme [Beta vulgaris subsp. vulgaris]	3	313.157	1.0607	0.024361	47.849	no	NA	NA	NA	NA	NA	NA
961	AFAPHLQ	AUR62034171-RA	nudix hydrolase 26, chloroplastic-like isoform X1 [Beta vulgaris subsp. vulgaris]	2	392.211	0.19097	0.036458	69.39	yes	0.987	0.95	0.814	1.005	1.067	1.177
962	AFAQGFVDDTLKPFYK	AUR62024981-RA	protein disulfide isomerase-like 1-4 [Beta vulgaris subsp. vulgaris]	3	616.317	-1.4217	0.0014939	44.925	no	1.24	1.317	1.175	0.671	0.816	0.781
963	AFASAPVISVALER	AUR62016797-RA	coatomer subunit alpha-1 [Beta vulgaris subsp. vulgaris]	3	477.605	0.33608	0.0010037	45.992	no	NA	NA	NA	NA	NA	NA
964	AFASAPVISVALER	AUR62016797-RA	coatomer subunit alpha-1 [Beta vulgaris subsp. vulgaris]	3	477.605	0.74819	1.2418e-05	69.258	no	1.316	1.068	1.392	0.66	0.827	0.737
965	AFASSGEASNVDDDLWLSSR	AUR62019181-RA	probable acyl-activating enzyme 18, peroxisomal isoform X1 [Beta vulgaris subsp. vulgaris]	3	709.659	-1.4327	5.1691e-05	48.968	yes	NA	NA	NA	NA	NA	NA
966	AFATGGYAAMQR	AUR62027798-RA	phospho-2-dehydro-3-deoxyheptonate aldolase 1, chloroplastic [Beta vulgaris subsp. vulgaris]	2	630.296	-1.2915	0.00040149	61.213	no	1.243	1.328	1.227	0.691	0.71	0.802
967	AFATGGYAAMQR	AUR62027798-RA	phospho-2-dehydro-3-deoxyheptonate aldolase 1, chloroplastic [Beta vulgaris subsp. vulgaris]	2	622.298	-2.2386	4.0448e-11	97.779	no	NA	NA	NA	NA	NA	NA
968	AFATGGYAAMQR	AUR62027798-RA	phospho-2-dehydro-3-deoxyheptonate aldolase 1, chloroplastic [Beta vulgaris subsp. vulgaris]	3	415.201	-0.95962	7.0209e-12	126.71	no	1.179	1.245	1.295	0.722	0.849	0.71
969	AFATQNELLDEQGK	AUR62021337-RA	uncharacterized oxidoreductase At4g09670 [Beta vulgaris subsp. vulgaris]	3	521.926	-0.92381	0.0044474	37.613	yes	NA	NA	NA	NA	NA	NA
970	AFATYINAK	AUR62001699-RA	alpha-glucan phosphorylase, H isozyme [Beta vulgaris subsp. vulgaris]	3	333.515	0.14767	0.0010325	71.501	yes	NA	NA	NA	NA	NA	NA
971	AFATYINAK	AUR62001699-RA	alpha-glucan phosphorylase, H isozyme [Beta vulgaris subsp. vulgaris]	2	499.769	-1.4047	1.0006e-14	132.01	yes	1.316	1.52	1.284	0.613	0.602	0.666
972	AFATYTNAK	AUR62020083-RA	alpha-glucan phosphorylase, H isozyme [Beta vulgaris subsp. vulgaris]	2	493.751	-1.5482	4.0477e-23	147.75	yes	1.364	1.432	1.295	0.636	0.64	0.633
973	AFATYTNAK	AUR62020083-RA	alpha-glucan phosphorylase, H isozyme [Beta vulgaris subsp. vulgaris]	3	329.503	-0.19147	0.014271	45.68	yes	1.329	1.397	1.305	0.671	0.672	0.626
974	AFATYVQAK	AUR62018166-RA	alpha-1,4 glucan phosphorylase L isozyme, chloroplastic/amyloplastic [Beta vulgaris subsp.vulgaris]	2	499.769	-1.488	7.6981e-14	128.27	no	NA	NA	NA	NA	NA	NA
975	AFATYVQAK	AUR62018166-RA	alpha-1,4 glucan phosphorylase L isozyme, chloroplastic/amyloplastic [Beta vulgaris subsp.vulgaris]	2	499.769	-0.85595	4.6448e-05	104.05	no	NA	NA	NA	NA	NA	NA
976	AFATYVQAK	AUR62018166-RA	alpha-1,4 glucan phosphorylase L isozyme, chloroplastic/amyloplastic [Beta vulgaris subsp.vulgaris]	3	333.515	0.56274	0.003151	61.962	no	NA	NA	NA	NA	NA	NA
977	AFCAGMDIK	AUR62033399-RA	3-hydroxyisobutyryl-CoA hydrolase-like protein 3, mitochondrial isoform X1 [Beta vulgaris subsp. vulgaris]	2	514.731	-1.6079	0.0086391	51.346	no	1.06	1.429	1.115	0.784	0.836	0.776
978	AFCAGMDIK	AUR62033399-RA	3-hydroxyisobutyryl-CoA hydrolase-like protein 3, mitochondrial isoform X1 [Beta vulgaris subsp. vulgaris]	3	343.49	0.48571	0.0087167	42.599	no	NA	NA	NA	NA	NA	NA
979	AFCAGMDIK	AUR62033399-RA	3-hydroxyisobutyryl-CoA hydrolase-like protein 3, mitochondrial isoform X1 [Beta vulgaris subsp. vulgaris]	2	506.733	-1.3564	0.0064374	66.692	no	1.124	1.502	1.142	0.623	0.815	0.794
980	AFCGDSVSELSEIAAAR	AUR62014559-RA	probable 2,3-bisphosphoglycerate-independent phosphoglycerate mutase [Daucus carota subsp.sativus]	3	594.949	-0.34463	1.163e-05	62.104	yes	NA	NA	NA	NA	NA	NA
981	AFCQAEAAK	AUR62023049-RA	clustered mitochondria protein [Beta vulgaris subsp. vulgaris]	2	498.234	-3.1501	3.3757e-07	113.93	no	1.427	1.185	1.187	0.649	0.866	0.686
982	AFCQFVTGAPR	AUR62010051-RA	E3 ubiquitin-protein ligase UPL3 [Beta vulgaris subsp. vulgaris]	3	418.541	-0.47324	0.0031285	48.284	no	NA	NA	NA	NA	NA	NA
983	AFCQFVTGAPR	AUR62010051-RA	E3 ubiquitin-protein ligase UPL3 [Beta vulgaris subsp. vulgaris]	2	627.308		0.0030229	54.486	no	NA	NA	NA	NA	NA	NA
984	AFDDPDIIHVDDIVDPVR	AUR62034031-RA	obg-like ATPase 1 [Beta vulgaris subsp. vulgaris]	3	684.341	-1.0356	2.3276e-05	139.88	no	1.227	1.018	1.23	0.872	0.842	0.811
985	AFDDWKDDNPR	AUR62006083-RA	PP2A regulatory subunit TAP46 [Beta vulgaris subsp. vulgaris]	3	460.206	-0.98969	0.0014505	54.27	yes	NA	NA	NA	NA	NA	NA
986	AFDEGPWPK	AUR62014018-RA	aldehyde dehydrogenase family 2 member B7, mitochondrial isoform X1 [Beta vulgaris subsp.vulgaris]	3	349.503	0.83845	0.061023	32.32	no	NA	NA	NA	NA	NA	NA
987	AFDEGPWPK	AUR62014018-RA	aldehyde dehydrogenase family 2 member B7, mitochondrial isoform X1 [Beta vulgaris subsp.vulgaris]	2	523.751	-0.91164	0.0030521	74.92	no	1.029	1.609	1.13	0.716	0.741	0.775
988	AFDEGPWPK	AUR62014018-RA	aldehyde dehydrogenase family 2 member B7, mitochondrial isoform X1 [Beta vulgaris subsp.vulgaris]	2	523.751	-1.511	0.0015225	87.258	no	NA	NA	NA	NA	NA	NA
989	AFDEGWGAVIAK	AUR62036004-RA	dihydropyrimidine dehydrogenase (NADP(+)), chloroplastic [Beta vulgaris subsp. vulgaris]	3	421.884	0.68643	3.5331e-05	77.062	yes	1.187	1.299	1.256	0.592	0.876	0.789
990	AFDEGWGAVIAK	AUR62036004-RA	dihydropyrimidine dehydrogenase (NADP(+)), chloroplastic [Beta vulgaris subsp. vulgaris]	2	632.322	-0.80653	1.0521e-11	103.91	yes	NA	NA	NA	NA	NA	NA
991	AFDEGWGAVISK	AUR62041617-RA	dihydropyrimidine dehydrogenase (NADP(+)), chloroplastic [Beta vulgaris subsp. vulgaris]	2	640.32	-0.97679	0.0018306	56.205	yes	1.075	1.148	1.036	0.895	0.954	0.892
992	AFDLASK	AUR62041348-RA	NAD(P)-binding rossmann-fold protein [Medicago truncatula]	3	251.138	0.4981	0.010718	70.912	no	1.266	1.085	1.271	0.807	0.819	0.751
993	AFDLGGHQIAR	AUR62041408-RA	GTP-binding protein SAR1A [Beta vulgaris subsp. vulgaris]	3	395.544	0.40965	0.035101	33.088	no	1.521	1.237	1.317	0.712	0.544	0.668
994	AFDLMHEGGCLR	AUR62008824-RA	alcohol dehydrogenase class-3 [Beta vulgaris subsp. vulgaris]	3	474.548	-0.70493	0.0010828	45.603	yes	NA	NA	NA	NA	NA	NA
995	AFDLMHEGGCLR	AUR62008824-RA	alcohol dehydrogenase class-3 [Beta vulgaris subsp. vulgaris]	3	474.548	-0.79217	7.3598e-05	68.536	yes	1.356	1.093	1.082	0.801	1.024	0.644
996	AFDLMHEGGCLR	AUR62008824-RA	alcohol dehydrogenase class-3 [Beta vulgaris subsp. vulgaris]	3	469.217	-0.015518	0.046658	29.303	yes	NA	NA	NA	NA	NA	NA
997	AFDLMHEGGCLR	AUR62008824-RA	alcohol dehydrogenase class-3 [Beta vulgaris subsp. vulgaris]	3	469.217	0.29362	0.0089738	38.96	yes	NA	NA	NA	NA	NA	NA
998	AFDLMLK	AUR62026788-RA	alcohol dehydrogenase 3 [Beta vulgaris subsp. vulgaris]	3	285.154	0.67589	0.015104	50.966	no	0.663	0.745	0.783	1.181	1.281	1.346
999	AFDLMLK	AUR62026788-RA	alcohol dehydrogenase 3 [Beta vulgaris subsp. vulgaris]	2	427.228	-0.38841	0.057326	46.37	no	0.874	0.81	0.971	1.117	1.142	1.086
1000	AFDLMLK	AUR62026788-RA	alcohol dehydrogenase 3 [Beta vulgaris subsp. vulgaris]	3	285.154	0.35463	0.010598	55.441	no	0.71	0.684	0.788	1.198	1.341	1.28
1001	AFDLMLK	AUR62026788-RA	alcohol dehydrogenase 3 [Beta vulgaris subsp. vulgaris]	3	279.823	-0.11623	0.024214	55.441	no	0.636	0.7	0.76	1.212	1.377	1.315
1002	AFDLNGSELGGCYLNVQEGKPR	AUR62015222-RA	nucleolin 1 [Beta vulgaris subsp. vulgaris]	3	808.725	-1.1906	1.2728e-11	132.09	no	1.307	1.502	1.321	0.638	0.653	0.579
1003	AFDLVLLNLTR	AUR62023807-RA	trigger factor-like [Phoenix dactylifera]	2	637.877	-1.2852	4.6945e-15	118.87	yes	0.875	0.838	0.842	1.033	1.25	1.162
1004	AFDLVLLNLTR	AUR62023807-RA	trigger factor-like [Phoenix dactylifera]	3	425.587	0.226	0.00059931	59.198	yes	1.212	1.434	0.85	0.604	1.148	0.753
1005	AFDMVLLNLTR	AUR62002376-RA	trigger factor-like [Phoenix dactylifera]	2	646.855		0.0020549	56.205	yes	NA	NA	NA	NA	NA	NA
1006	AFDPNLMVFR	AUR62043729-RA	BURP domain-containing protein BNM2A [Eucalyptus grandis]	2	613.305	-0.73489	0.0049266	50.353	no	1.713	1.544	1.728	0.263	0.403	0.348
1007	AFDPNLMVFR	AUR62043729-RA	BURP domain-containing protein BNM2A [Eucalyptus grandis]	2	613.305	-0.99274	0.017894	40.994	no	1.684	1.653	1.532	0.359	0.374	0.398
1008	AFDSFLEK	AUR62027776-RA	LOW QUALITY PROTEIN: dnaJ homolog subfamily C member 2-like [Beta vulgaris subsp. vulgaris]	2	478.74	-0.60324	0.0071665	91.867	yes	NA	NA	NA	NA	NA	NA
1009	AFDSQGNPTK	AUR62025581-RA	glycine--tRNA ligase, chloroplastic/mitochondrial 2 [Beta vulgaris subsp. vulgaris]	2	532.754	-3.1597	0.00018227	87.641	yes	1.038	1.031	0.946	0.936	1.103	0.944
1010	AFDVAYDNIYAFHAAQK	AUR62000071-RA	histidinol dehydrogenase, chloroplastic isoform X1 [Beta vulgaris subsp. vulgaris]	3	648.648	-1.2556	3.0387e-06	68.481	yes	NA	NA	NA	NA	NA	NA
1011	AFDVLDFDHDGK	AUR62039264-RA	calmodulin [Beta vulgaris subsp. vulgaris]	3	460.214	0.28193	0.00052971	57.175	yes	NA	NA	NA	NA	NA	NA
1012	AFDVVDVIK	AUR62012339-RA	peroxidase P7-like [Beta vulgaris subsp. vulgaris]	2	503.284	-0.60776	2.8807e-09	117.7	yes	NA	NA	NA	NA	NA	NA
1013	AFDVVDVIK	AUR62012339-RA	peroxidase P7-like [Beta vulgaris subsp. vulgaris]	3	335.859	0.80868	0.0094326	49.715	yes	NA	NA	NA	NA	NA	NA
1014	AFEAMTNAEK	AUR62007939-RA	alpha-1,4 glucan phosphorylase L-2 isozyme, chloroplastic/amyloplastic isoform X1 [Beta vulgaris subsp. vulgaris]	3	376.506	-0.44898	0.0064166	41.399	yes	NA	NA	NA	NA	NA	NA
1015	AFEAMTNAEK	AUR62007939-RA	alpha-1,4 glucan phosphorylase L-2 isozyme, chloroplastic/amyloplastic isoform X1 [Beta vulgaris subsp. vulgaris]	3	376.506	-0.4492	0.00056825	60.064	yes	NA	NA	NA	NA	NA	NA
1016	AFEAMTNAEK	AUR62007939-RA	alpha-1,4 glucan phosphorylase L-2 isozyme, chloroplastic/amyloplastic isoform X1 [Beta vulgaris subsp. vulgaris]	2	556.258	-2.1682	2.6687e-08	108.56	yes	1.267	1.249	1.448	0.586	0.664	0.786
1017	AFEAMTNAEK	AUR62007939-RA	alpha-1,4 glucan phosphorylase L-2 isozyme, chloroplastic/amyloplastic isoform X1 [Beta vulgaris subsp. vulgaris]	3	371.174	-0.085921	0.004264	50.353	yes	NA	NA	NA	NA	NA	NA
1018	AFEEAELPR	AUR62009986-RA	coiled-coil domain-containing protein 124 [Beta vulgaris subsp. vulgaris]	2	531.267	-1.0874	0.014718	56.258	yes	1.012	1.061	0.987	1.013	1.02	0.908
1019	AFEFDKEESLLMLR	AUR62038698-RA	valine--tRNA ligase, chloroplastic/mitochondrial 2 isoform X1 [Beta vulgaris subsp. vulgaris]	3	581.959	-0.58097	0.002299	46.282	yes	NA	NA	NA	NA	NA	NA
1020	AFEGLPFLIK	AUR62003682-RA	probable glycosyltransferase At5g03795 [Beta vulgaris subsp. vulgaris]	3	378.89	0.15094	0.0011548	61.161	yes	1.566	1.318	1.625	0.502	0.467	0.522
1021	AFETQLQK	AUR62015426-RA	isoleucine--tRNA ligase, cytoplasmic [Beta vulgaris subsp. vulgaris]	2	482.759	-0.85882	3.4031e-07	115.71	no	1.25	1.2	1.223	0.755	0.821	0.751
1022	AFETQLQK	AUR62015426-RA	isoleucine--tRNA ligase, cytoplasmic [Beta vulgaris subsp. vulgaris]	3	322.175	0.60803	0.0054379	65.252	no	1.203	1.194	1.364	0.693	0.846	0.699
1023	AFFAGSQR	AUR62000531-RA	probable glucan 1,3-alpha-glucosidase [Beta vulgaris subsp. vulgaris]	2	442.225	-0.56742	0.0082758	76.478	yes	1.234	1.365	1.185	0.632	0.897	0.688
1024	AFFAGSQR	AUR62000531-RA	probable glucan 1,3-alpha-glucosidase [Beta vulgaris subsp. vulgaris]	2	442.225		0.029683	56.014	yes	NA	NA	NA	NA	NA	NA
1025	AFFANMPLSK	AUR62042597-RA	UDP-glucose:glycoprotein glucosyltransferase isoform X1 [Beta vulgaris subsp. vulgaris]	3	381.195		0.0082752	52.579	no	NA	NA	NA	NA	NA	NA
1026	AFFATAESVR	AUR62007939-RA	alpha-1,4 glucan phosphorylase L-2 isozyme, chloroplastic/amyloplastic isoform X1 [Beta vulgaris subsp. vulgaris]	2	549.783	-1.2819	0.021285	47.187	yes	1.093	1.551	1.423	0.531	0.706	0.697
1027	AFFDSTGQLWK	AUR62003184-RA	probable NAD(P)H dehydrogenase (quinone) FQR1-like 2 [Beta vulgaris subsp. vulgaris]	2	650.322	-0.99432	2.4961e-05	85.813	yes	1.284	1.227	1.451	0.616	0.759	0.664
1028	AFFMEFSK	AUR62029642-RA	probable aspartyl aminopeptidase [Beta vulgaris subsp. vulgaris]	2	511.736	-0.82387	0.048423	41.448	no	NA	NA	NA	NA	NA	NA
1029	AFFMLQAPIEAK	AUR62011260-RA	anthocyanin 3'-O-beta-glucosyltransferase-like [Beta vulgaris subsp. vulgaris]	2	691.363	-1.3524	0.00022407	67.385	no	1.535	1.571	1.648	0.441	0.402	0.402
1030	AFFMLQAPIEAK	AUR62011260-RA	anthocyanin 3'-O-beta-glucosyltransferase-like [Beta vulgaris subsp. vulgaris]	3	461.244	0.15031	1.5463e-05	77.062	no	1.417	1.503	1.722	0.46	0.414	0.483
1031	AFFMLQAPIEAK	AUR62011260-RA	anthocyanin 3'-O-beta-glucosyltransferase-like [Beta vulgaris subsp. vulgaris]	2	691.363	-1.3086	0.00061258	57.164	no	1.398	1.608	1.549	0.457	0.513	0.475
1032	AFFMLQAPIEAK	AUR62011260-RA	anthocyanin 3'-O-beta-glucosyltransferase-like [Beta vulgaris subsp. vulgaris]	2	691.363	-0.82636	0.00072332	55.04	no	NA	NA	NA	NA	NA	NA
1033	AFFMLQAPIEAK	AUR62011260-RA	anthocyanin 3'-O-beta-glucosyltransferase-like [Beta vulgaris subsp. vulgaris]	2	683.365	-1.0032	2.0283e-12	105.65	no	1.593	1.663	1.561	0.359	0.416	0.408
1034	AFFVNSGSEANDTQVK	AUR62003531-RA	gamma aminobutyrate transaminase 1, mitochondrial [Beta vulgaris subsp. vulgaris]	3	571.941	-0.77119	3.9047e-16	96.247	no	1.245	1.326	1.348	0.664	0.78	0.637
1035	AFFVNSGSEANDTQVK	AUR62003531-RA	gamma aminobutyrate transaminase 1, mitochondrial [Beta vulgaris subsp. vulgaris]	2	857.408	-1.1536	6.1589e-15	92.38	no	1.214	1.559	1.021	0.684	0.796	0.726
1036	AFGAELILTDPDKGMGGTVK	AUR62004378-RA	bifunctional L-3-cyanoalanine synthase/cysteine synthase, mitochondrial [Beta vulgaris subsp.vulgaris]	3	679.35	-1.2206	0.00013101	48.288	yes	1.55	1.229	1.479	0.583	0.594	0.566
1037	AFGAELVLTDPAK	AUR62002409-RA	cysteine synthase, chloroplastic/chromoplastic [Beta vulgaris subsp. vulgaris]	2	666.364	-1.6826	4.6619e-17	105.95	no	1.468	1.194	1.402	0.661	0.645	0.629
1038	AFGALLGSSASK	AUR62041184-RA	protein RRP6-like 2 [Beta vulgaris subsp. vulgaris]	3	370.205	-1.0378	0.012073	36.32	yes	NA	NA	NA	NA	NA	NA
1039	AFGDFCLK	AUR62026336-RA	probable protein phosphatase 2C 73 [Beta vulgaris subsp. vulgaris]	2	479.229	-1.3627	0.0071736	91.853	yes	1.321	1.359	1.437	0.675	0.637	0.571
1040	AFGGQSLNFGK	AUR62005148-RA	succinate dehydrogenase [ubiquinone] flavoprotein subunit, mitochondrial [Beta vulgaris subsp.vulgaris]	3	375.861	0.071216	1.3672e-11	110.53	no	1.521	1.017	1.405	0.746	0.683	0.628
1041	AFHELPAEER	AUR62004266-RA	1-aminocyclopropane-1-carboxylate oxidase homolog 4 [Beta vulgaris subsp. vulgaris]	2	599.796	-1.1923	0.00022827	86.898	yes	0.879	0.896	0.954	0.992	1.141	1.138
1042	AFIDASRPGGSR	AUR62012758-RA	plant UBX domain-containing protein 4 [Beta vulgaris subsp. vulgaris]	2	617.32	-0.79406	0.0077113	51.286	yes	0.863	0.962	1.116	0.749	1.101	1.209
1043	AFLAAHNLQDTQIYAK	AUR62040827-RA	pyruvate kinase 2, cytosolic [Beta vulgaris subsp. vulgaris]	3	601.984	-1.7865	0.0094963	153.7	yes	1.2	1.464	1.338	0.581	0.69	0.726
1044	AFLAAHNLQETQIYAK	AUR62030339-RA	pyruvate kinase 2, cytosolic [Beta vulgaris subsp. vulgaris]	3	606.656	-2.0167	0.00030721	54.898	yes	NA	NA	NA	NA	NA	NA
1045	AFLAAHNLQETQIYAK	AUR62030339-RA	pyruvate kinase 2, cytosolic [Beta vulgaris subsp. vulgaris]	4	455.244	-0.69616	0.0040758	39.163	yes	NA	NA	NA	NA	NA	NA
1046	AFLDATGGLWR	AUR62029281-RA	NAD(P)H dehydrogenase (quinone) FQR1 isoform X1 [Beta vulgaris subsp. vulgaris]	2	603.817	-0.76186	1.6384e-15	125.72	no	1.367	1.469	1.38	0.582	0.579	0.623
1047	AFLDATGGLWR	AUR62029281-RA	NAD(P)H dehydrogenase (quinone) FQR1 isoform X1 [Beta vulgaris subsp. vulgaris]	3	402.88	0.36202	6.2824e-07	94.692	no	1.209	1.236	1.41	0.747	0.78	0.618
1048	AFLETLDGSCR	AUR62032620-RA	porphobilinogen deaminase, chloroplastic [Beta vulgaris subsp. vulgaris]	2	634.801	-0.71666	2.6063e-18	191.53	yes	1.112	1.005	1.101	0.817	0.966	0.999
1049	AFLETLDGSCR	AUR62032620-RA	porphobilinogen deaminase, chloroplastic [Beta vulgaris subsp. vulgaris]	3	423.536	0.61409	8.8249e-06	85.355	yes	1.552	0.801	1.017	1.053	1.153	0.424
1050	AFLGDLTWPIVR	AUR62010596-RA	serine racemase [Beta vulgaris subsp. vulgaris]	3	463.263	0.25244	2.6314e-05	77.744	yes	NA	NA	NA	NA	NA	NA
1051	AFLGECNADELYA	AUR62019023-RA	glucose-6-phosphate isomerase 1, chloroplastic [Beta vulgaris subsp. vulgaris]	2	736.822	-1.1882	0.011737	41.242	yes	NA	NA	NA	NA	NA	NA
1052	AFLGECNVDELYA	AUR62027860-RA	glucose-6-phosphate isomerase 1, chloroplastic [Beta vulgaris subsp. vulgaris]	2	750.837	-0.86036	0.0021818	56.205	yes	NA	NA	NA	NA	NA	NA
1053	AFLGSVSDYCAR	AUR62008645-RA	universal stress protein PHOS34 [Beta vulgaris subsp. vulgaris]	3	449.212	-0.85658	0.00034157	61.344	no	NA	NA	NA	NA	NA	NA
1054	AFLGSVSDYCAR	AUR62008645-RA	universal stress protein PHOS34 [Beta vulgaris subsp. vulgaris]	3	449.212	-1.4434	0.0094196	38.58	no	NA	NA	NA	NA	NA	NA
1055	AFLIEEQK	AUR62021685-RA	60S ribosomal protein L34 [Beta vulgaris subsp. vulgaris]	2	489.269		4.9194e-16	111.95	yes	NA	NA	NA	NA	NA	NA
1056	AFLIEEQK	AUR62021685-RA	60S ribosomal protein L34 [Beta vulgaris subsp. vulgaris]	3	326.515		0.028041	51.787	yes	NA	NA	NA	NA	NA	NA
1057	AFLLQSLSSPVHDAR	AUR62035557-RA	importin subunit beta-1 [Beta vulgaris subsp. vulgaris]	3	547.63	-0.27373	0.00051806	52.599	no	NA	NA	NA	NA	NA	NA
1058	AFLNSPVGPK	AUR62021887-RA	mitochondrial pyruvate carrier 1-like [Gossypium hirsutum]	3	343.862	0.53392	0.0019524	55.064	yes	1.449	1.282	1.279	0.66	0.667	0.662
1059	AFLNSPVGPK	AUR62021887-RA	mitochondrial pyruvate carrier 1-like [Gossypium hirsutum]	2	515.29	-0.9859	0.00074604	78.342	yes	1.114	1.025	1.376	0.757	0.938	0.79
1060	AFLNSPVGPK	AUR62021887-RA	mitochondrial pyruvate carrier 1-like [Gossypium hirsutum]	3	343.862	0.32607	0.0021234	53.756	yes	NA	NA	NA	NA	NA	NA
1061	AFLNSPVGPK	AUR62021887-RA	mitochondrial pyruvate carrier 1-like [Gossypium hirsutum]	2	515.29	-1.7362	9.0537e-05	83.862	yes	NA	NA	NA	NA	NA	NA
1062	AFLTAATAST	AUR62036899-RA	60S ribosomal protein L10 [Beta vulgaris subsp. vulgaris]	2	477.251		5.636e-07	74.92	yes	NA	NA	NA	NA	NA	NA
1063	AFMDATGGLWR	AUR62012537-RA	probable NAD(P)H dehydrogenase (quinone) FQR1-like 1 [Beta vulgaris subsp. vulgaris]	2	612.795	-0.83324	0.00014037	78.342	no	0.968	1.345	1.098	0.898	0.88	0.811
1064	AFMDATGGLWR	AUR62012537-RA	probable NAD(P)H dehydrogenase (quinone) FQR1-like 1 [Beta vulgaris subsp. vulgaris]	3	408.866	0.13125	0.0006644	57.785	no	NA	NA	NA	NA	NA	NA
1065	AFNAGEHAK	AUR62007939-RA	alpha-1,4 glucan phosphorylase L-2 isozyme, chloroplastic/amyloplastic isoform X1 [Beta vulgaris subsp. vulgaris]	2	472.733	-2.2675	0.0012444	89.171	yes	1.159	1.335	1.282	0.717	0.79	0.718
1066	AFNFYSNKPDEWQK	AUR62027969-RA	starch synthase VI isoform X1 [Vitis vinifera]	3	591.946	-1.8045	0.011362	35.037	yes	1.12	1.091	1.227	0.767	0.886	0.909
1067	AFNFYSNKPDEWQK	AUR62027969-RA	starch synthase VI isoform X1 [Vitis vinifera]	4	444.211	-0.54888	0.00037006	59.248	yes	NA	NA	NA	NA	NA	NA
1068	AFNGPVVTVK	AUR62007884-RA	putative 4-hydroxy-4-methyl-2-oxoglutarate aldolase 3 [Beta vulgaris subsp. vulgaris]	3	344.534	0.00013365	0.011976	42.718	yes	NA	NA	NA	NA	NA	NA
1069	AFNLEDIK	AUR62033236-RA	plasma membrane ATPase 4 [Beta vulgaris subsp. vulgaris]	2	475.253	-0.70923	0.0071665	91.867	no	1.192	1.869	1.336	0.519	0.458	0.626
1070	AFNPTQAEETYSMVTANR	AUR62024084-RA	photosystem II CP43 chlorophyll apoprotein [Medicago truncatula]	3	682.646	-0.67061	3.5338e-10	74.744	no	1.201	1.089	1.427	0.764	0.709	0.811
1071	AFNPTQAEETYSMVTANR	AUR62024084-RA	photosystem II CP43 chlorophyll apoprotein [Medicago truncatula]	3	682.646	-1.7189	7.896e-21	114.03	no	1.283	1.169	1.313	0.785	0.757	0.694
1072	AFNPTQAEETYSMVTANR	AUR62024084-RA	photosystem II CP43 chlorophyll apoprotein [Medicago truncatula]	3	677.314	-1.1396	8.6757e-14	122.01	no	1.331	1.19	1.58	0.402	0.709	0.788
1073	AFNSIFWNEK	AUR62007025-RA	probable trehalase [Beta vulgaris subsp. vulgaris]	3	419.208	0.39048	0.00015849	82.417	yes	1.327	1.489	1.351	0.661	0.607	0.565
1074	AFNSIFWNEK	AUR62007025-RA	probable trehalase [Beta vulgaris subsp. vulgaris]	2	628.309	-1.4061	0.022232	46.796	yes	NA	NA	NA	NA	NA	NA
1075	AFNVLIPDQGIALR	AUR62037040-RA	2-Cys peroxiredoxin BAS1, chloroplastic [Beta vulgaris subsp. vulgaris]	3	509.628	0.42772	2.7185e-16	98.368	yes	1.279	1.622	1.23	0.574	0.594	0.7
1076	AFNVLIPDQGIALR	AUR62037040-RA	2-Cys peroxiredoxin BAS1, chloroplastic [Beta vulgaris subsp. vulgaris]	2	763.938	-0.74062	8.8078e-16	98.253	yes	1.37	1.409	1.303	0.554	0.762	0.602
1077	AFPDYEVVK	AUR62036914-RA	agmatine deiminase [Beta vulgaris subsp. vulgaris]	2	534.274	-1.4962	2.1732e-05	105.2	yes	NA	NA	NA	NA	NA	NA
1078	AFPELYK	AUR62005328-RA	MLP-like protein 423 [Beta vulgaris subsp. vulgaris]	2	434.234	-0.71944	0.023312	81.297	yes	NA	NA	NA	NA	NA	NA
1079	AFPELYK	AUR62005328-RA	MLP-like protein 423 [Beta vulgaris subsp. vulgaris]	2	434.234	-1.0202	0.025997	77.058	yes	1.632	1.584	1.519	0.39	0.418	0.457
1080	AFPELYK	AUR62005328-RA	MLP-like protein 423 [Beta vulgaris subsp. vulgaris]	3	289.825	0.28289	0.01358	64.776	yes	1.724	1.57	1.469	0.411	0.427	0.4
1081	AFPELYK	AUR62005328-RA	MLP-like protein 423 [Beta vulgaris subsp. vulgaris]	2	434.234	-1.619	0.061023	58.981	yes	0.255	4.307	0.338	0.211	0.564	0.326
1082	AFPKDDPSK	AUR62003639-RA	60S ribosomal protein L3 [Beta vulgaris subsp. vulgaris]	3	335.506	-1.2016	0.0079634	56.548	yes	1.373	0.786	1.361	0.816	0.915	0.749
1083	AFPLMPEQYILK	AUR62023656-RA	cyprosin [Beta vulgaris subsp. vulgaris]	2	725.394	-1.3643	5.8773e-05	78.342	yes	1.881	1.752	1.815	0.177	0.2	0.175
1084	AFPLMPEQYILK	AUR62023656-RA	cyprosin [Beta vulgaris subsp. vulgaris]	2	725.394	-1.4611	0.0019589	55.314	yes	1.717	1.961	1.686	0.147	0.258	0.231
1085	AFPLYMNALEYFK	AUR62039225-RA	protein SUPPRESSOR OF K(+) TRANSPORT GROWTH DEFECT 1 [Beta vulgaris subsp. vulgaris]	3	541.602	-1.2489	0.0013641	42.031	yes	NA	NA	NA	NA	NA	NA
1086	AFQAAPR	AUR62013603-RA	BEACH domain-containing protein C2 [Beta vulgaris subsp. vulgaris]	2	380.709		0.055239	57.471	yes	NA	NA	NA	NA	NA	NA
1087	AFQFFDK	AUR62020439-RA	calcium-dependent protein kinase 33 [Beta vulgaris subsp. vulgaris]	2	451.724	-0.97056	0.024383	91.318	yes	1.307	1.422	1.249	0.66	0.725	0.638
1088	AFQKPVNTGPHT	AUR62020220-RA	GTPase LSG1-2 [Beta vulgaris subsp. vulgaris]	3	432.895	-0.28588	0.0010407	55.776	yes	NA	NA	NA	NA	NA	NA
1089	AFQLDANVVK	AUR62037551-RA	germin-like protein subfamily 1 member 17 [Beta vulgaris subsp. vulgaris]	3	368.873	0.56738	0.0053059	48.981	yes	1.272	1.14	1.197	0.84	0.942	0.609
1090	AFQLDEYMVK	AUR62028496-RA	germin-like protein subfamily 1 member 15 [Beta vulgaris subsp. vulgaris]	3	420.537	0.80326	0.0066684	41.117	yes	NA	NA	NA	NA	NA	NA
1091	AFQLYSK	AUR62014455-RA	ervatamin-B [Beta vulgaris subsp. vulgaris]	2	428.732	-0.81731	0.024033	83.206	no	1.227	1.456	1.115	0.586	0.899	0.718
1092	AFQLYSK	AUR62014455-RA	ervatamin-B [Beta vulgaris subsp. vulgaris]	3	286.157	0.66418	0.019659	58.604	no	NA	NA	NA	NA	NA	NA
1093	AFSAGGDLR	AUR62017594-RA	3-hydroxyisobutyryl-CoA hydrolase-like protein 5 [Beta vulgaris subsp. vulgaris]	2	447.227	-2.5337	0.0027925	78.556	no	1.183	1.348	1.189	0.723	0.801	0.755
1094	AFSEDTAK	AUR62030325-RA	ferredoxin-dependent glutamate synthase, chloroplastic [Beta vulgaris subsp. vulgaris]	3	290.14	-0.40576	0.0046262	67.169	yes	NA	NA	NA	NA	NA	NA
1095	AFSEDTAK	AUR62030325-RA	ferredoxin-dependent glutamate synthase, chloroplastic [Beta vulgaris subsp. vulgaris]	2	434.706	-1.5922	0.02391	60.91	yes	NA	NA	NA	NA	NA	NA
1096	AFSGDNNQNENTAIVRPLTR	AUR62020613-RA	cytoplasmic 60S subunit biogenesis factor REI1 homolog 1 [Beta vulgaris subsp. vulgaris]	3	739.705	-1.6558	0.013	26.78	yes	NA	NA	NA	NA	NA	NA
1097	AFSGGAK	AUR62040810-RA	elongation factor Ts, mitochondrial [Beta vulgaris subsp. vulgaris]	3	227.119	0.33704	0.056936	48.761	yes	1.112	0.96	1.043	1.06	1.03	0.795
1098	AFSGGAK	AUR62040810-RA	elongation factor Ts, mitochondrial [Beta vulgaris subsp. vulgaris]	3	227.119	-0.59794	0.010798	86.512	yes	NA	NA	NA	NA	NA	NA
1099	AFSGLGVDEK	AUR62026841-RA	annexin D4 [Beta vulgaris subsp. vulgaris]	2	511.761	-1.445	3.9005e-06	102.4	no	1.75	1.674	1.719	0.25	0.336	0.271
1100	AFSGLGVDEK	AUR62026841-RA	annexin D4 [Beta vulgaris subsp. vulgaris]	3	341.51	0.50864	0.0014287	59.067	no	1.633	1.822	1.796	0.208	0.29	0.25
1101	AFSNMAVGYNNVDVNAATK	AUR62043666-RA	glycerate dehydrogenase HPR, peroxisomal [Beta vulgaris subsp. vulgaris]	3	662.651	-1.079	0.0022947	35.678	yes	1.164	1.437	1.271	0.477	0.916	0.734
1102	AFSNYLGGNK	AUR62026096-RA	S-formylglutathione hydrolase [Beta vulgaris subsp. vulgaris]	3	357.514	-0.10538	0.001074	61.78	yes	1.192	1.396	1.075	0.723	0.833	0.781
1103	AFSQVFGR	AUR62001588-RA	structural maintenance of chromosomes protein 3 [Nelumbo nucifera]	2	456.24	-1.2776	0.00019339	106.42	no	1.285	1.264	1.342	0.625	0.82	0.665
1104	AFSQYGSIVDSK	AUR62016740-RA	glycine-rich RNA-binding protein 7 [Beta vulgaris subsp. vulgaris]	3	434.551	-0.21232	6.3867e-12	101.89	no	1.262	1.058	1.574	0.758	0.773	0.575
1105	AFSQYGSIVDSK	AUR62016740-RA	glycine-rich RNA-binding protein 7 [Beta vulgaris subsp. vulgaris]	2	651.322	-1.771	4.6806e-09	94.717	no	1.381	0.976	1.493	0.71	0.786	0.655
1106	AFSQYGSIVDSK	AUR62016740-RA	glycine-rich RNA-binding protein 7 [Beta vulgaris subsp. vulgaris]	2	651.322	-1.8597	1.454e-09	96.464	no	1.277	1.287	1.455	0.691	0.668	0.622
1107	AFSQYGSIVDSK	AUR62016740-RA	glycine-rich RNA-binding protein 7 [Beta vulgaris subsp. vulgaris]	2	651.322	-1.0686	6.6954e-06	157.2	no	1.345	1.449	1.261	0.615	0.635	0.696
1108	AFSQYGSIVDSK	AUR62016740-RA	glycine-rich RNA-binding protein 7 [Beta vulgaris subsp. vulgaris]	3	434.551	-0.46633	2.9281e-09	92.19	no	1.229	1.27	1.127	0.738	0.832	0.804
1109	AFSQYGSIVDSK	AUR62016740-RA	glycine-rich RNA-binding protein 7 [Beta vulgaris subsp. vulgaris]	2	651.322	-1.8898	9.2079e-09	92.265	no	1.323	1.427	1.145	0.614	0.682	0.809
1110	AFSTYVQAK	AUR62007939-RA	alpha-1,4 glucan phosphorylase L-2 isozyme, chloroplastic/amyloplastic isoform X1 [Beta vulgaris subsp. vulgaris]	3	338.847	-0.15732	0.00071128	82.452	no	1.019	1.521	1.316	0.557	0.807	0.779
1111	AFSYFWITDSCPR	AUR62040272-RA	ribose-phosphate pyrophosphokinase 4 [Beta vulgaris subsp. vulgaris]	3	550.585	-0.17624	3.1545e-06	76.073	yes	NA	NA	NA	NA	NA	NA
1112	AFSYFWITDSCPR	AUR62040272-RA	ribose-phosphate pyrophosphokinase 4 [Beta vulgaris subsp. vulgaris]	2	825.374	-1.1345	8.2061e-08	86.803	yes	0.806	2.341	0.808	0.549	0.645	0.852
1113	AFTFYSDKPDEWQK	AUR62020744-RA	probable starch synthase 4, chloroplastic/amyloplastic isoform X2 [Jatropha curcas]	4	441.208	0.25231	2.0736e-12	96.464	yes	NA	NA	NA	NA	NA	NA
1114	AFTSPLNQVQNR	AUR62026108-RA	eukaryotic translation initiation factor 3 subunit E [Beta vulgaris subsp. vulgaris]	3	458.909	-0.35792	0.00034157	61.344	no	NA	NA	NA	NA	NA	NA
1115	AFTVGIGGPVGTGK	AUR62027525-RA	urease accessory protein G [Beta vulgaris subsp. vulgaris]	3	420.903	-0.29406	1.424e-20	107.53	yes	1.394	1.286	1.375	0.536	0.672	0.738
1116	AFVDAFVR	AUR62002713-RA	DNA-binding protein PD2 [Medicago truncatula]	2	462.751	0.69089	6.759e-05	111.95	yes	1.298	1.268	1.315	0.665	0.769	0.685
1117	AFVDDVVK	AUR62021467-RA	L10-interacting MYB domain-containing protein-like [Cucumis melo]	2	446.742	-2.9377	0.0079073	77.732	yes	NA	NA	NA	NA	NA	NA
1118	AFVDSGAQSTIISK	AUR62035639-RA	DNA damage-inducible protein 1 [Beta vulgaris subsp. vulgaris]	3	475.252	-1.6175	2.0634e-16	100.22	no	1.278	1.148	1.207	0.792	0.792	0.783
1119	AFVDSGAQSTIISK	AUR62035639-RA	DNA damage-inducible protein 1 [Beta vulgaris subsp. vulgaris]	2	712.375	-2.4462	1.6831e-07	184	no	1.298	1.184	1.311	0.706	0.75	0.751
1120	AFVELADACGYPIAVMPSGK	AUR62036556-RA	pyruvate decarboxylase 1 [Beta vulgaris subsp. vulgaris]	4	528.759	-0.58156	0.00026142	54.103	no	0.738	0.599	0.714	1.159	1.202	1.588
1121	AFVELADACGYPIAVMPSGK	AUR62036556-RA	pyruvate decarboxylase 1 [Beta vulgaris subsp. vulgaris]	3	704.676	-1.2642	0.00015681	41.513	no	0.601	0.987	0.71	1.185	1.283	1.233
1122	AFVELADACGYPIAVMPSGK	AUR62036556-RA	pyruvate decarboxylase 1 [Beta vulgaris subsp. vulgaris]	4	524.76	0.049408	3.9942e-11	75.548	no	0.785	0.651	0.72	1.078	1.345	1.422
1123	AFVLEETEK	AUR62006524-RA	protein disulfide-isomerase 5-1 [Beta vulgaris subsp. vulgaris]	2	533.277	-1.4806	0.0030187	75.387	yes	NA	NA	NA	NA	NA	NA
1124	AFVPAVLLGEADSK	AUR62023872-RA	secoisolariciresinol dehydrogenase [Beta vulgaris subsp. vulgaris]	3	472.929	0.12294	0.0010358	45.28	yes	NA	NA	NA	NA	NA	NA
1125	AFVPAVLLGEADSK	AUR62023872-RA	secoisolariciresinol dehydrogenase [Beta vulgaris subsp. vulgaris]	3	472.929	-0.2513	4.7621e-05	64.224	yes	1.124	1.142	1.238	0.742	0.916	0.837
1126	AFVPPQHFIR	AUR62032458-RA	dynamin-2B-like protein [Medicago truncatula]	3	404.561	0.66447	0.048537	32.415	yes	0.855	1.196	1.314	NA	1.1	0.535
1127	AFVVHPR	AUR62025661-RA	mediator of RNA polymerase II transcription subunit 8 [Beta vulgaris subsp. vulgaris]	3	275.829	0.014515	0.0071941	80.377	yes	1.374	1.207	1.223	0.636	0.831	0.728
1128	AFVVVSDPIVAR	AUR62003539-RA	cytochrome P450 97B2, chloroplastic [Beta vulgaris subsp. vulgaris]	2	636.869	-1.0694	0.00061906	67.385	yes	1.16	1.111	1.364	0.757	0.825	0.783
1129	AFYEEEVKR	AUR62031635-RA	V-type proton ATPase subunit d2 [Beta vulgaris subsp. vulgaris]	3	390.865	-0.054309	0.053525	40.352	yes	1.251	1.362	1.299	0.784	0.717	0.587
1130	AFYETMSGSELK	AUR62038984-RA	26S proteasome non-ATPase regulatory subunit 2 homolog A [Beta vulgaris subsp. vulgaris]	3	460.211	-0.88014	0.00021214	58.172	no	NA	NA	NA	NA	NA	NA
1131	AFYETMSGSELK	AUR62038984-RA	26S proteasome non-ATPase regulatory subunit 2 homolog A [Beta vulgaris subsp. vulgaris]	2	689.813	-1.9191	0.00040683	61.11	no	1.173	1.223	1.165	0.808	0.815	0.815
1132	AFYETMSGSELK	AUR62038984-RA	26S proteasome non-ATPase regulatory subunit 2 homolog A [Beta vulgaris subsp. vulgaris]	2	689.813	-1.747	0.00061203	57.175	no	1.228	1.331	1.262	0.764	0.719	0.696
1133	AFYETMSGSELK	AUR62038984-RA	26S proteasome non-ATPase regulatory subunit 2 homolog A [Beta vulgaris subsp. vulgaris]	3	454.88	0.17784	1.4116e-06	83.045	no	1.256	1.151	1.123	0.791	0.847	0.832
1134	AFYETMSGSELK	AUR62038984-RA	26S proteasome non-ATPase regulatory subunit 2 homolog A [Beta vulgaris subsp. vulgaris]	2	681.816	-0.97891	2.3554e-10	184.31	no	1.242	1.334	1.155	0.761	0.773	0.735
1135	AFYGANGPTFGTK	AUR62021892-RA	1-aminocyclopropane-1-carboxylate oxidase [Beta vulgaris subsp. vulgaris]	3	444.219	-0.20377	0.00012024	62.338	yes	NA	NA	NA	NA	NA	NA
1136	AFYGANGPTFGTK	AUR62021892-RA	1-aminocyclopropane-1-carboxylate oxidase [Beta vulgaris subsp. vulgaris]	2	665.825	-1.3732	2.6742e-07	83.204	yes	1.293	1.281	1.302	0.781	0.703	0.641
1137	AGAAADVASA	AUR62032059-RA	YTH domain-containing family protein 2-like isoform X1 [Nicotiana tabacum]	2	402.198	-0.8054	0.0021637	66.692	yes	NA	NA	NA	NA	NA	NA
1138	AGACSTCAGQLVSGTVDQSDGSFLDDNQMDK	AUR62009756-RA	glucan endo-1,3-beta-glucosidase 14 [Beta vulgaris subsp. vulgaris]	4	809.346	-1.3237	0.0094281	19.985	yes	1.039	1.313	0.777	0.601	0.836	1.434
1139	AGACSTCAGQLVSGTVDQSDGSFLDDNQTEK	AUR62036186-RA	ferredoxin, root R-B1 [Beta vulgaris subsp. vulgaris]	4	805.352	-0.71307	2.4176e-05	27.424	yes	0.916	1.245	1.327	0.845	0.831	0.837
1140	AGADPNATDEDGQKPVQVAATR	AUR62004900-RA	ankyrin-1 [Beta vulgaris subsp. vulgaris]	4	553.521	-0.93882	1.5394e-08	63.376	yes	1.079	1.158	1.211	0.74	0.942	0.871
1141	AGAEIVYGAEECQK	AUR62019916-RA	DUF538 family protein [Medicago truncatula]	2	762.854	-0.682	0.0010055	58.32	yes	1.669	1.525	1.546	0.415	0.417	0.428
1142	AGAEVTVASVEK	AUR62019534-RA	protein DJ-1 homolog B-like [Beta vulgaris subsp. vulgaris]	3	387.543	-0.804	0.0004847	58.172	yes	0.872	0.809	1.374	1.008	1.059	0.878
1143	AGAGFDSGGGSNNVGAR	AUR62033632-RA	protein SUPPRESSOR OF GENE SILENCING 3 homolog [Vigna angularis]	3	498.562	-0.7993	0.00021609	55.546	yes	1.065	1.149	1.136	0.886	0.888	0.877
1144	AGAGSATLSMAYAAAR	AUR62027526-RA	malate dehydrogenase, chloroplastic-like [Beta vulgaris subsp. vulgaris]	3	490.245	0.20024	3.6196e-12	84.753	yes	NA	NA	NA	NA	NA	NA
1145	AGAGSATLSMAYAAAR	AUR62027526-RA	malate dehydrogenase, chloroplastic-like [Beta vulgaris subsp. vulgaris]	2	734.864	-1.0435	1.1834e-20	105.03	yes	1.124	1.171	1.066	0.863	0.777	0.999
1146	AGAGSATLSMAYAAAR	AUR62027526-RA	malate dehydrogenase, chloroplastic-like [Beta vulgaris subsp. vulgaris]	3	490.245	-0.75495	0.00010932	59.75	yes	NA	NA	NA	NA	NA	NA
1147	AGAGSATLSMAYAAAR	AUR62027526-RA	malate dehydrogenase, chloroplastic-like [Beta vulgaris subsp. vulgaris]	3	495.577	-0.61669	1.3793e-05	61.657	yes	NA	NA	NA	NA	NA	NA
1148	AGAGSATLSMAYAAAR	AUR62027526-RA	malate dehydrogenase, chloroplastic-like [Beta vulgaris subsp. vulgaris]	2	742.862	-1.5673	1.6607e-07	70.68	yes	1.212	1.11	1.146	0.894	0.796	0.842
1149	AGAGSTPVVAAPK	AUR62011998-RA	activator of 90 kDa heat shock protein ATPase homolog [Beta vulgaris subsp. vulgaris]	3	375.88	-0.60023	0.03153	29.071	yes	NA	NA	NA	NA	NA	NA
1150	AGAGVTTQYVSETAR	AUR62037387-RA	seed biotin-containing protein SBP65 [Beta vulgaris subsp. vulgaris]	3	504.255	-1.0374	4.0824e-08	73.834	yes	NA	NA	NA	NA	NA	NA
1151	AGAGVTTQYVSETAR	AUR62037387-RA	seed biotin-containing protein SBP65 [Beta vulgaris subsp. vulgaris]	2	755.878	-1.8326	0.017077	156.17	yes	0.253	0.26	0.25	1.763	1.717	1.757
1152	AGAGVTTQYVSETARPVVQTAAQK	AUR62037387-RA	seed biotin-containing protein SBP65 [Beta vulgaris subsp. vulgaris]	3	811.763	-2.1445	2.6783e-11	62.589	yes	0.243	0.2	0.192	1.545	1.725	2.096
1153	AGAGVTTQYVSETARPVVQTAAQK	AUR62037387-RA	seed biotin-containing protein SBP65 [Beta vulgaris subsp. vulgaris]	4	609.074	-1.8557	0.00023114	34.65	yes	0.28	0.248	0.373	1.573	1.813	1.713
1154	AGAGVTTQYVSETARPVVQTAAQK	AUR62037387-RA	seed biotin-containing protein SBP65 [Beta vulgaris subsp. vulgaris]	3	811.763	-2.0655	1.4171e-27	89.462	yes	0.273	0.278	0.225	1.65	1.645	1.929
1155	AGALFNPK	AUR62008855-RA	GDSL esterase/lipase At4g28780 [Beta vulgaris subsp. vulgaris]	3	273.157	0.62532	0.0087299	58.981	no	1.691	1.553	1.63	0.357	0.348	0.42
1156	AGALGDSVTVTR	AUR62040757-RA	60S ribosomal protein L22-3 [Beta vulgaris subsp. vulgaris]	2	573.809	-1.7551	0.00026594	73.435	yes	1.048	1.095	1.073	0.968	0.962	0.853
1157	AGALGDSVTVTR	AUR62040757-RA	60S ribosomal protein L22-3 [Beta vulgaris subsp. vulgaris]	2	573.809	-2.3715	4.9094e-12	124.39	yes	1.115	0.993	1.112	0.867	0.995	0.918
1158	AGALLSYDPNLR	AUR62002325-RA	probable fructokinase-4 [Beta vulgaris subsp. vulgaris]	2	645.346	-1.543	1.6856e-11	125.97	no	1.225	1.333	1.231	0.721	0.77	0.72
1159	AGALLSYDPNLR	AUR62002325-RA	probable fructokinase-4 [Beta vulgaris subsp. vulgaris]	3	430.566	-0.56188	0.00014162	69.721	no	1.663	1.386	1.435	0.271	0.695	0.551
1160	AGALTCTELLVTGK	AUR62033787-RA	UDP-N-acetylglucosamine--N-acetylmuramyl-(pentapeptide) pyrophosphoryl-undecaprenol N-acetylglucosamine transferase [Ziziphus jujuba]	3	478.594	-0.37238	0.016705	31.071	yes	NA	NA	NA	NA	NA	NA
1161	AGANVILTTK	AUR62017449-RA	T-complex protein 1 subunit alpha [Beta vulgaris subsp. vulgaris]	2	494.295	-1.94	0.0056128	56.548	no	NA	NA	NA	NA	NA	NA
1162	AGAPVDASIK	AUR62007826-RA	6-phosphogluconate dehydrogenase, decarboxylating 1 [Beta vulgaris subsp. vulgaris]	2	464.759	-3.9468	0.00085551	76.228	yes	NA	NA	NA	NA	NA	NA
1163	AGAPVDATIK	AUR62003022-RA	6-phosphogluconate dehydrogenase, decarboxylating 1 [Beta vulgaris subsp. vulgaris]	2	471.766	-3.2525	0.00064935	80.102	yes	1.117	1.075	1.266	0.862	0.855	0.825
1164	AGAPVDATIK	AUR62003022-RA	6-phosphogluconate dehydrogenase, decarboxylating 1 [Beta vulgaris subsp. vulgaris]	3	314.847	-1.8179	0.017821	39.848	yes	1.242	1.145	1.307	0.69	0.837	0.779
1165	AGAPVLPVILK	AUR62033852-RA	lysophospholipid acyltransferase LPEAT1 isoform X1 [Beta vulgaris subsp. vulgaris]	3	359.906		0.00014557	61.78	yes	NA	NA	NA	NA	NA	NA
1166	AGASEDVHPQK	AUR62003695-RA	probable mannitol dehydrogenase [Beta vulgaris subsp. vulgaris]	3	394.191	-1.0452	0.00092176	57.532	yes	1.868	0.97	2.07	0.278	0.356	0.458
1167	AGASGSTANEPLEVEELGK	AUR62017287-RA	plant UBX domain-containing protein 8 [Beta vulgaris subsp. vulgaris]	3	620.306	-1.0276	8.4202e-22	96.143	no	1.187	1.217	1.103	0.792	0.909	0.791
1168	AGASLFGGCCR	AUR62011991-RA	selenocysteine Se-methyltransferase [Beta vulgaris subsp. vulgaris]	2	578.255	-1.9396	0.023545	42.802	no	1.038	1.001	0.997	1.003	1.038	0.923
1169	AGATAVGLSGLDGR	AUR62033343-RA	acetylglutamate kinase, chloroplastic [Vitis vinifera]	2	622.833	-0.80831	3.272e-10	123.8	yes	NA	NA	NA	NA	NA	NA
1170	AGATAVGLSGLDGR	AUR62033343-RA	acetylglutamate kinase, chloroplastic [Vitis vinifera]	3	415.558		1.5633e-08	61.082	yes	NA	NA	NA	NA	NA	NA
1171	AGAVPQAPQFR	AUR62031805-RA	desumoylating isopeptidase 1 [Beta vulgaris subsp. vulgaris]	2	571.309	-1.4408	0.0010796	66.056	yes	NA	NA	NA	NA	NA	NA
1172	AGCLGSTLAVMK	AUR62024399-RA	1-acyl-sn-glycerol-3-phosphate acyltransferase 2 [Solanum tuberosum]	3	408.542		2.1368e-05	62.466	yes	NA	NA	NA	NA	NA	NA
1173	AGCLGSTLAVMK	AUR62024399-RA	1-acyl-sn-glycerol-3-phosphate acyltransferase 2 [Solanum tuberosum]	3	403.211	0.22348	0.03792	30.889	yes	NA	NA	NA	NA	NA	NA
1174	AGCVQGVIVGADR	AUR62028271-RA	methylthioribose-1-phosphate isomerase [Beta vulgaris subsp. vulgaris]	3	434.559	0.77188	0.0052654	39.006	no	NA	NA	NA	NA	NA	NA
1175	AGDGGHGAIFK	AUR62014453-RA	probable GTP-binding protein OBGC2 isoform X1 [Beta vulgaris subsp. vulgaris]	3	343.842	-0.82304	0.040228	32.329	yes	NA	NA	NA	NA	NA	NA
1176	AGDLDASGCISSYNSAAK	AUR62000439-RA	GDSL esterase/lipase At1g09390 [Beta vulgaris subsp. vulgaris]	3	596.269	-2.5577	0.009027	31.036	yes	1.198	1.262	1.376	0.873	0.657	0.635
1177	AGDSTPEELANATQVQGPYLPIQSEK	AUR62007415-RA	60S ribosomal protein L13-1 [Beta vulgaris subsp. vulgaris]	4	686.591	-2.5013	4.7878e-10	44.683	yes	0.967	1.148	1.142	0.801	0.992	0.95
1178	AGDSTPEELANATQVQGPYLPIQSEK	AUR62007415-RA	60S ribosomal protein L13-1 [Beta vulgaris subsp. vulgaris]	3	915.119	-1.4367	0.046585	16.961	yes	1.298	0.814	0.381	1.366	1.225	0.917
1179	AGDSTPEELANATQVQGPYLPIQSEK	AUR62007415-RA	60S ribosomal protein L13-1 [Beta vulgaris subsp. vulgaris]	4	686.591	-1.6915	1.2505e-16	67.877	yes	1.18	1.079	0.803	0.954	0.874	1.11
1180	AGDSTQEELANATQVQGPYLPIQSEK	AUR62027317-RA	60S ribosomal protein L13-1 [Beta vulgaris subsp. vulgaris]	4	694.342	-2.3012	0.00011417	34.457	yes	1.019	1.457	0.807	0.867	0.938	0.911
1182	AGDTMYNAK	AUR62014840-RA	late embryogenesis abundant protein 1-like [Juglans regia]	2	493.716	-1.8562	0.029254	40.352	yes	0.201	0.181	0.196	1.803	1.744	1.875
1183	AGDTMYNAK	AUR62014840-RA	late embryogenesis abundant protein 1-like [Juglans regia]	3	329.48	0.008813	0.00055376	69.825	yes	0.275	0.304	0.132	1.733	1.981	1.575
1184	AGDTMYNAK	AUR62014840-RA	late embryogenesis abundant protein 1-like [Juglans regia]	2	493.716	-2.4526	0.028219	40.724	yes	0.264	0.217	0.318	1.845	1.892	1.463
1185	AGDTMYNAK	AUR62014840-RA	late embryogenesis abundant protein 1-like [Juglans regia]	2	485.719	-1.4243	0.0013325	88.495	yes	0.228	0.202	0.218	1.711	1.675	1.966
1186	AGDVCFAEVSR	AUR62006011-RA	serine/arginine-rich splicing factor SR34A [Theobroma cacao]	2	605.78	-1.3352	6.6484e-09	104.59	yes	1.191	1.476	1.193	0.714	0.697	0.73
1187	AGDVCFSDVFK	AUR62005213-RA	serine/arginine-rich splicing factor SR30 [Beta vulgaris subsp. vulgaris]	2	622.784	-1.2623	6.3334e-11	108.56	yes	NA	NA	NA	NA	NA	NA
1188	AGDVLAFNYDK	AUR62013468-RA	basic blue protein [Beta vulgaris subsp. vulgaris]	2	606.798	-0.92438	8.204e-09	104.24	no	1.527	1.453	1.49	0.471	0.53	0.53
1189	AGDVLAFNYDK	AUR62013468-RA	basic blue protein [Beta vulgaris subsp. vulgaris]	3	404.868		0.0055823	43.897	no	NA	NA	NA	NA	NA	NA
1190	AGDVLEFDMK	AUR62026333-RA	aldose reductase-like [Gossypium hirsutum]	3	380.846	0.10894	0.00065252	58.592	no	NA	NA	NA	NA	NA	NA
1191	AGDVLEFDMK	AUR62026333-RA	aldose reductase-like [Gossypium hirsutum]	3	375.515	0.38455	0.005835	48.284	no	NA	NA	NA	NA	NA	NA
1192	AGDVQTLK	AUR62001258-RA	pentatricopeptide repeat-containing protein At5g50280, chloroplastic [Beta vulgaris subsp.vulgaris]	3	277.824	-1.501	0.013303	52.716	yes	NA	NA	NA	NA	NA	NA
1193	AGDYVWLTYK	AUR62019835-RA	long chain acyl-CoA synthetase 4 [Beta vulgaris subsp. vulgaris]	3	405.873	0.64636	0.0013188	59.908	no	NA	NA	NA	NA	NA	NA
1194	AGEAQSNPPASQTQSADGAEAEAVYRPK	AUR62043558-RA	transcription activator-like protein [Medicago truncatula]	3	944.113	-1.8756	0.00036714	27.419	yes	NA	NA	NA	0.978	1.096	0.926
1195	AGEAVPLYANK	AUR62039110-RA	transmembrane 9 superfamily member 2 [Beta vulgaris subsp. vulgaris]	3	378.205	0.54548	0.01235	39.785	yes	NA	NA	NA	NA	NA	NA
1196	AGEDAETLGLTGHER	AUR62041368-RA	putative aconitate hydratase, cytoplasmic [Beta vulgaris subsp. vulgaris]	3	519.25	-0.69306	0.00034393	55.975	no	NA	NA	NA	NA	NA	NA
1197	AGEGLASWVK	AUR62005455-RA	copper methylamine oxidase isoform X2 [Theobroma cacao]	3	339.85	0.86271	0.0088461	44.318	yes	1.005	1.103	1.363	0.87	0.838	0.821
1198	AGELTTTELDNLMTVVANPR	AUR62013646-RA	40S ribosomal protein S18 [Beta vulgaris subsp. vulgaris]	3	721.032	-1.079	4.048e-10	131.45	yes	1.11	1.111	1.142	0.851	0.955	0.831
1199	AGELTTTELDNLMTVVANPR	AUR62013646-RA	40S ribosomal protein S18 [Beta vulgaris subsp. vulgaris]	3	721.032	-1.2274	1.8825e-10	127.32	yes	1.196	0.986	1.061	0.938	0.886	0.932
1200	AGELTTTELDNLMTVVANPR	AUR62013646-RA	40S ribosomal protein S18 [Beta vulgaris subsp. vulgaris]	3	715.7	-1.5458	6.1064e-07	135.09	yes	0.945	1.276	1.122	0.956	0.865	0.836
1201	AGEVTDFDMK	AUR62006286-RA	aldose reductase [Beta vulgaris subsp. vulgaris]	3	376.834	-1.9872	0.00092965	53.751	no	0.527	0.494	0.528	1.399	1.602	1.449
1202	AGEVTDFDMK	AUR62006286-RA	aldose reductase [Beta vulgaris subsp. vulgaris]	3	371.502	0.53807	0.00052156	68.657	no	NA	NA	NA	NA	NA	NA
1203	AGEVTDFDMK	AUR62006286-RA	aldose reductase [Beta vulgaris subsp. vulgaris]	3	371.502	-0.14109	0.026594	35.541	no	NA	NA	NA	NA	NA	NA
1205	AGFAGDDAPR	AUR62014375-RA	actin-7 [Beta vulgaris subsp. vulgaris]	3	326.154	-0.032023	0.00020567	79.986	no	NA	NA	NA	NA	NA	NA
1206	AGFETPASTYLQDVK	AUR62038527-RA	major pollen allergen Lol p 11 [Beta vulgaris subsp. vulgaris]	3	542.939	-0.91511	0.00078201	46.797	yes	NA	NA	NA	NA	NA	NA
1207	AGFEVIWER	AUR62009400-RA	cycloartenol-C-24-methyltransferase [Beta vulgaris subsp. vulgaris]	2	553.785	-0.59224	0.0075609	65.224	yes	1.126	1.385	1.437	0.718	0.692	0.641
1208	AGFIGSQR	AUR62027310-RA	alpha-glucosidase 2 [Ziziphus jujuba]	2	418.225	-0.30114	0.037764	54.157	yes	1.203	0.974	1.092	0.863	0.894	0.974
1209	AGFKDVQLK	AUR62011962-RA	2-methyl-6-phytyl-1,4-hydroquinone methyltransferase, chloroplastic [Beta vulgaris subsp.vulgaris]	3	335.862	-0.19054	0.051978	38.567	no	NA	NA	NA	NA	NA	NA
1210	AGFVFSR	AUR62030227-RA	exocyst complex component SEC6 [Beta vulgaris subsp. vulgaris]	2	392.211		0.02653	71.141	yes	NA	NA	NA	NA	NA	NA
1211	AGGAFVDGAAAGR	AUR62021443-RA	sugar transport protein 14 [Beta vulgaris subsp. vulgaris]	2	560.281	-1.6846	5.1622e-11	94.82	yes	1.364	1.323	1.313	0.619	0.77	0.612
1212	AGGAHGPLR	AUR62016842-RA	zinc finger CCCH domain-containing protein 1 [Beta vulgaris subsp. vulgaris]	2	418.23	-0.5537	0.046698	45.382	yes	1.079	0.909	1.041	0.988	0.972	1.011
1213	AGGAHGPLR	AUR62016842-RA	zinc finger CCCH domain-containing protein 1 [Beta vulgaris subsp. vulgaris]	3	279.156	-0.062376	0.009291	49.833	yes	NA	NA	NA	NA	NA	NA
1214	AGGAIEVVNELNR	AUR62036227-RA	protein TIC110, chloroplastic [Beta vulgaris subsp. vulgaris]	3	447.909	-0.79505	1.2432e-07	80.69	no	1.045	1.454	1.405	0.433	0.538	1.125
1215	AGGAQAISAMAWGTSSCPK	AUR62000071-RA	histidinol dehydrogenase, chloroplastic isoform X1 [Beta vulgaris subsp. vulgaris]	3	622.954	-1.1068	4.9484e-05	53.453	yes	NA	NA	NA	NA	NA	NA
1216	AGGAYTLNTASAVTVR	AUR62023381-RA	60S ribosomal protein L37a isoform X2 [Erythranthe guttata]	2	776.41	-1.3849	4.2093e-05	65.467	yes	0.805	0.875	0.786	1.14	1.126	1.268
1217	AGGDKAPNTKPTPASHPR	AUR62032963-RA	threonine--tRNA ligase, mitochondrial 1 [Beta vulgaris subsp. vulgaris]	5	361.192	-0.077692	0.0022034	41.524	yes	NA	NA	NA	NA	NA	NA
1218	AGGDTYSVAIR	AUR62013327-RA	serine/threonine-protein phosphatase 1 regulatory subunit 10 [Beta vulgaris subsp. vulgaris]	2	555.283	-1.4297	0.048844	37.995	yes	1.197	1.362	1.052	0.544	1.046	0.798
1219	AGGECLTFDQLALR	AUR62000739-RA	60S ribosomal protein L18-2 [Beta vulgaris subsp. vulgaris]	2	775.885	-0.15997	5.7348e-12	96.247	no	NA	NA	NA	NA	NA	NA
1220	AGGECLTFDQLALR	AUR62000739-RA	60S ribosomal protein L18-2 [Beta vulgaris subsp. vulgaris]	3	517.593	0.54682	1.8945e-06	71.879	no	NA	NA	NA	NA	NA	NA
1221	AGGETVATMVK	AUR62033748-RA	bifunctional aspartate aminotransferase and glutamate/aspartate-prephenate aminotransferase[Beta vulgaris subsp. vulgaris]	2	540.274	-2.3243	0.00043777	64.82	no	1.307	1.246	1.351	0.635	0.751	0.711
1222	AGGETVATMVK	AUR62033748-RA	bifunctional aspartate aminotransferase and glutamate/aspartate-prephenate aminotransferase[Beta vulgaris subsp. vulgaris]	2	540.274	-2.3407	0.00052733	62.466	no	1.349	1.301	1.407	0.581	0.694	0.667
1223	AGGETVATMVK	AUR62033748-RA	bifunctional aspartate aminotransferase and glutamate/aspartate-prephenate aminotransferase[Beta vulgaris subsp. vulgaris]	2	532.276	-2.5328	0.0025817	54.65	no	NA	NA	NA	NA	NA	NA
1224	AGGFIHAGR	AUR62024798-RA	probable protein phosphatase 2C 60 [Beta vulgaris subsp. vulgaris]	3	295.828	0.80703	0.0041339	58.119	yes	1.136	1.333	1.044	0.687	1.012	0.787
1225	AGGFLSYDPNLR	AUR62016061-RA	probable fructokinase-7 [Beta vulgaris subsp. vulgaris]	2	655.33	-0.7585	0.00021971	74.53	no	NA	NA	NA	NA	NA	NA
1226	AGGFLSYDPNLR	AUR62016061-RA	probable fructokinase-7 [Beta vulgaris subsp. vulgaris]	3	437.223	0.73114	0.010872	37.343	no	NA	NA	NA	NA	NA	NA
1227	AGGFPEPEIIHYNPK	AUR62006776-RA	chloroplast stem-loop binding protein of 41 kDa b, chloroplastic [Beta vulgaris subsp. vulgaris]	4	417.965	0.16019	0.016767	29.912	yes	NA	NA	NA	NA	NA	NA
1228	AGGFPEPEIIHYNPK	AUR62006776-RA	chloroplast stem-loop binding protein of 41 kDa b, chloroplastic [Beta vulgaris subsp. vulgaris]	3	556.951	-0.90726	0.00063231	50.088	yes	1.233	1.281	1.346	0.688	0.691	0.761
1229	AGGFPEPEIIHYNPK	AUR62006776-RA	chloroplast stem-loop binding protein of 41 kDa b, chloroplastic [Beta vulgaris subsp. vulgaris]	3	556.951	-0.65554	2.6224e-19	98.942	yes	1.238	1.59	1.262	0.51	0.763	0.637
1230	AGGFPEPEIIHYNPK	AUR62006776-RA	chloroplast stem-loop binding protein of 41 kDa b, chloroplastic [Beta vulgaris subsp. vulgaris]	4	417.965	0.094145	0.017331	29.638	yes	1.377	1.559	1.336	0.459	0.637	0.633
1231	AGGGELAPWPAR	AUR62015559-RA	probable methyltransferase PMT3 [Beta vulgaris subsp. vulgaris]	2	591.307	-1.4834	0.01409	42.843	yes	1.481	1.326	1.476	0.532	0.689	0.495
1232	AGGPNVPIVVSESGWPSAGGDR	AUR62039857-RA	glucan endo-1,3-beta-glucosidase-like precursor [Beta vulgaris subsp. vulgaris]	3	703.684	-1.1635	1.2386e-08	61.963	yes	1.383	1.164	1.095	0.815	0.769	0.775
1233	AGGTMTGVLSAANEK	AUR62008212-RA	1-deoxy-D-xylulose 5-phosphate reductoisomerase, chloroplastic [Beta vulgaris subsp. vulgaris]	3	474.901	-2.4976	8.1954e-15	92.65	no	1.339	1.287	1.153	0.683	0.76	0.778
1234	AGGTMTGVLSAANEK	AUR62008212-RA	1-deoxy-D-xylulose 5-phosphate reductoisomerase, chloroplastic [Beta vulgaris subsp. vulgaris]	2	711.848	-3.5993	0.00017082	59.709	no	1.373	1.172	1.531	0.612	0.641	0.671
1235	AGGTQMGR	AUR62011865-RA	TOM1-like protein 2 [Beta vulgaris subsp. vulgaris]	2	397.185	-0.71799	0.038067	44.117	no	NA	NA	NA	NA	NA	NA
1236	AGGVASAEPK	AUR62042514-RA	protein RNA-directed DNA methylation 3 isoform X3 [Beta vulgaris subsp. vulgaris]	2	443.735	-1.7149	0.0062666	54.982	yes	1.24	1.269	1.503	0.651	0.703	0.635
1237	AGGVCIADEVQTGFGR	AUR62030712-RA	alanine--glyoxylate aminotransferase 2 homolog 1, mitochondrial [Beta vulgaris subsp. vulgaris]	2	818.891	-2.0522	1.2464e-15	96.247	yes	1.336	1.383	1.349	0.646	0.632	0.655
1238	AGGVEDTLSDQVVDKK	AUR62007826-RA	6-phosphogluconate dehydrogenase, decarboxylating 1 [Beta vulgaris subsp. vulgaris]	3	554.284	-3.0464	2.1881e-19	111.64	yes	1.241	0.997	1.337	0.805	0.796	0.823
1239	AGGVEDTLSDQVVNK	AUR62003022-RA	6-phosphogluconate dehydrogenase, decarboxylating 1 [Beta vulgaris subsp. vulgaris]	3	511.258	-1.0046	2.1509e-19	100.22	yes	1.143	1.116	1.109	0.927	0.902	0.804
1240	AGGVEDTLSDQVVNK	AUR62003022-RA	6-phosphogluconate dehydrogenase, decarboxylating 1 [Beta vulgaris subsp. vulgaris]	3	511.258	-1.4571	0.0011259	43.761	yes	1.084	1.018	1.182	0.958	0.898	0.861
1241	AGGVEDTLSDQVVNK	AUR62003022-RA	6-phosphogluconate dehydrogenase, decarboxylating 1 [Beta vulgaris subsp. vulgaris]	2	766.384	-1.9341	0.058193	28.812	yes	1.255	1.212	1.211	0.784	0.879	0.66
1242	AGGVEDTLSDQVVNKK	AUR62003022-RA	6-phosphogluconate dehydrogenase, decarboxylating 1 [Beta vulgaris subsp. vulgaris]	3	553.956	-1.6377	0.0021189	171.76	yes	1.239	0.934	1.194	0.855	0.901	0.877
1243	AGGVEDTLSDQVVNKK	AUR62003022-RA	6-phosphogluconate dehydrogenase, decarboxylating 1 [Beta vulgaris subsp. vulgaris]	4	415.719	-0.21907	1.7766e-08	76.759	yes	1.043	0.899	1.213	0.91	1.174	0.761
1244	AGGVVAETTYPYAAK	AUR62005521-RA	vignain [Beta vulgaris subsp. vulgaris]	3	499.924	-1.2961	0.046522	24.425	no	0.498	0.189	0.322	1.385	1.754	1.852
1245	AGGVVAETTYPYAAK	AUR62005521-RA	vignain [Beta vulgaris subsp. vulgaris]	2	749.383	-1.9975	8.3371e-11	85.536	no	0.171	0.255	0.22	1.708	1.662	1.984
1246	AGHGAGRPTQK	AUR62013840-RA	prolyl endopeptidase [Beta vulgaris subsp. vulgaris]	4	270.648	-0.54895	0.00081601	60.255	no	0.844	1.811	0.668	0.635	0.817	1.225
1247	AGHILVFDR	AUR62004784-RA	phosphatidylserine decarboxylase proenzyme 3 [Beta vulgaris subsp. vulgaris]	3	343.194	-0.23027	0.0046106	56.258	yes	1.329	1.311	1.27	0.471	0.811	0.808
1248	AGHQTSAESWGTGR	AUR62042922-RA	60S ribosomal protein L4 [Beta vulgaris subsp. vulgaris]	3	482.224	-0.37059	0.011044	33.265	no	NA	NA	NA	NA	NA	NA
1249	AGIALNK	AUR62024167-RA	glyceraldehyde-3-phosphate dehydrogenase, cytosolic [Beta vulgaris subsp. vulgaris]	2	343.713	-0.39369	0.023628	92.692	yes	0.683	0.559	0.555	1.353	1.403	1.447
1250	AGIALSSSFVK	AUR62041490-RA	glyceraldehyde-3-phosphate dehydrogenase GAPCP2, chloroplastic [Beta vulgaris subsp. vulgaris]	2	540.308	-1.8052	4.6522e-12	135.99	no	1.091	1.074	1.167	0.843	0.928	0.897
1251	AGIATIK	AUR62029764-RA	elongation factor P-like [Gossypium hirsutum]	2	337.216	-0.016095	0.04331	64.803	yes	1.15	1.044	1.146	0.811	0.939	0.91
1252	AGIFIEDK	AUR62014748-RA	secretory carrier-associated membrane protein 3 [Beta vulgaris subsp. vulgaris]	2	446.742	-1.0263	0.0097377	71.501	yes	1.291	1.435	1.352	0.641	0.666	0.615
1253	AGILESDR	AUR62006009-RA	granule-bound starch synthase 1, chloroplastic/amyloplastic [Beta vulgaris subsp. vulgaris]	2	430.727	-0.038282	5.3518e-18	137.84	no	1.348	1.208	1.302	0.693	0.752	0.697
1254	AGINVIQIDEAALR	AUR62036261-RA	5-methyltetrahydropteroyltriglutamate--homocysteine methyltransferase [Beta vulgaris subsp.vulgaris]	2	741.917	-1	0.00081988	143.93	no	1.376	1.2	1.293	0.675	0.689	0.767
1255	AGINVIQIDEAALR	AUR62036261-RA	5-methyltetrahydropteroyltriglutamate--homocysteine methyltransferase [Beta vulgaris subsp.vulgaris]	3	494.947	0.61026	1.0345e-16	103.14	no	1.146	1.064	1.124	0.796	0.876	0.994
1256	AGINVIQIDEAALR	AUR62036261-RA	5-methyltetrahydropteroyltriglutamate--homocysteine methyltransferase [Beta vulgaris subsp.vulgaris]	2	741.917	-0.97633	3.088e-13	120.92	no	0.905	0.915	0.982	1.005	1.142	1.051
1257	AGINVIQIDEAALR	AUR62036261-RA	5-methyltetrahydropteroyltriglutamate--homocysteine methyltransferase [Beta vulgaris subsp.vulgaris]	3	494.947	0.26966	1.6498e-06	72.891	no	0.736	0.589	0.681	1.255	1.415	1.325
1258	AGIPQLPLSAK	AUR62032166-RA	calcium sensing receptor, chloroplastic [Beta vulgaris subsp. vulgaris]	3	365.557	0.51295	0.00077819	55.314	yes	1.585	1.445	1.597	0.443	0.476	0.455
1259	AGIPQLPPSAK	AUR62036924-RA	calcium sensing receptor, chloroplastic [Beta vulgaris subsp. vulgaris]	3	360.213	-0.14235	0.0040386	46.352	yes	NA	NA	NA	NA	NA	NA
1260	AGIPTFGPSSEAAALEGSK	AUR62001730-RA	phosphoribosylamine--glycine ligase [Beta vulgaris subsp. vulgaris]	3	597.304	-0.21348	0.0098203	27.678	no	NA	NA	NA	NA	NA	NA
1261	AGIQEVHFLPFNPTDK	AUR62021750-RA	plasma membrane ATPase 1 [Beta vulgaris subsp. vulgaris]	3	604.981	-0.9577	7.0051e-12	81.346	yes	1.202	1.253	1.342	0.648	0.854	0.701
1262	AGIQEVHFLPFNPTDKR	AUR62021750-RA	plasma membrane ATPase 1 [Beta vulgaris subsp. vulgaris]	4	493.013	-0.15551	1.5932e-05	62.94	yes	1.349	1.025	1.399	0.739	0.782	0.707
1263	AGIQEVHFLPFNPTDKR	AUR62021750-RA	plasma membrane ATPase 1 [Beta vulgaris subsp. vulgaris]	3	657.015	-1.1592	0.00017217	59.728	yes	NA	NA	NA	NA	NA	NA
1264	AGIQHFCIHPGGR	AUR62041628-RA	3-ketoacyl-CoA synthase 19 [Beta vulgaris subsp. vulgaris]	4	363.185	0.030169	0.00012052	62.694	yes	NA	NA	NA	NA	NA	NA
1265	AGIVGLPNVGK	AUR62040884-RA	ribosome-binding ATPase YchF [Solanum tuberosum]	3	342.21	0.046502	0.0016392	51.445	yes	NA	NA	NA	NA	NA	NA
1266	AGIVPVAFR	AUR62039364-RA	expansin-A4 [Beta vulgaris subsp. vulgaris]	2	465.282	-2.5106	0.0069112	66.073	yes	NA	NA	NA	NA	NA	NA
1267	AGIVPVAYR	AUR62005814-RA	expansin-A1 [Populus euphratica]	2	473.279	-0.12025	0.0069112	66.073	yes	1.454	1.475	1.56	0.512	0.556	0.443
1268	AGIVPVSFR	AUR62021662-RA	expansin-A10 [Beta vulgaris subsp. vulgaris]	2	473.279	-0.83458	0.012939	58.433	yes	1.28	1.164	1.244	0.783	0.757	0.772
1269	AGKPLHYK	AUR62037606-RA	peptidyl-prolyl cis-trans isomerase CYP19-3 [Beta vulgaris subsp. vulgaris]	4	229.137	-1.1099	0.050363	43.808	yes	1.051	1.037	1.062	0.898	0.846	1.105
1270	AGKPNYSPDK	AUR62005429-RA	alpha-glucan water dikinase, chloroplastic isoform X1 [Beta vulgaris subsp. vulgaris]	3	359.517	-1.6856	0.00076709	69.721	no	NA	NA	NA	NA	NA	NA
1271	AGLAADTEAK	AUR62028574-RA	alanine--tRNA ligase [Beta vulgaris subsp. vulgaris]	3	316.166	0.61494	0.0017962	56.258	no	NA	NA	NA	NA	NA	NA
1272	AGLDDVAAAK	AUR62014046-RA	carbonic anhydrase 2 isoform X2 [Beta vulgaris subsp. vulgaris]	2	465.748	-2.5097	0.00013419	88.495	no	1.337	1.23	1.368	0.532	0.821	0.713
1273	AGLIPEETALPWFK	AUR62040811-RA	photosystem I chlorophyll a/b-binding protein 3-1, chloroplastic [Beta vulgaris subsp. vulgaris]	3	524.62	-0.81954	0.003369	39.73	yes	1.646	1.347	1.767	0.263	0.471	0.507
1274	AGLIPEETALPWFK	AUR62040811-RA	photosystem I chlorophyll a/b-binding protein 3-1, chloroplastic [Beta vulgaris subsp. vulgaris]	2	786.427	-1.1661	1.9546e-06	77.185	yes	1.698	1.567	1.815	0.316	0.368	0.236
1275	AGLIPEETALPWFK	AUR62040811-RA	photosystem I chlorophyll a/b-binding protein 3-1, chloroplastic [Beta vulgaris subsp. vulgaris]	4	393.717	0.19057	0.02979	26.532	yes	1.713	1.658	1.595	0.3	0.417	0.318
1276	AGLLSAAEK	AUR62021546-RA	plant/F13G24-250 protein [Medicago truncatula]	2	430.248	-1.7214	0.015761	54.982	yes	1.354	1.329	1.348	0.656	0.69	0.624
1277	AGLLSAAEK	AUR62021546-RA	plant/F13G24-250 protein [Medicago truncatula]	3	287.168	-0.34396	0.0042392	57.708	yes	NA	NA	NA	NA	NA	NA
1278	AGLLSTK	AUR62043056-RA	protease Do-like 1, chloroplastic [Sesamum indicum]	2	345.213	0.14935	0.02479	85.212	yes	NA	NA	NA	NA	NA	NA
1279	AGLNSSNVDWLLLHQANQR	AUR62024611-RA	3-oxoacyl-[acyl-carrier-protein] synthase III, chloroplastic [Beta vulgaris subsp. vulgaris]	3	712.703	-1.5957	2.1896e-15	86.8	yes	NA	NA	NA	NA	NA	NA
1280	AGLQFPVGR	AUR62032272-RA	probable histone H2A variant 3 [Ananas comosus]	2	472.769	-0.12594	0.014266	56.81	no	0.965	0.967	1.068	0.948	0.924	1.128
1281	AGLQFPVGR	AUR62032272-RA	probable histone H2A variant 3 [Ananas comosus]	3	315.515	0.49891	0.0016111	68.383	no	NA	NA	NA	NA	NA	NA
1282	AGLQFPVGR	AUR62032272-RA	probable histone H2A variant 3 [Ananas comosus]	2	472.769	-0.5014	0.0018489	85.161	no	NA	NA	NA	NA	NA	NA
1283	AGLQTQEK	AUR62028995-RA	vacuolar protein sorting-associated protein 2 homolog 1-like [Juglans regia]	2	437.735	-1.9616	0.0079278	77.662	yes	NA	NA	NA	NA	NA	NA
1284	AGLVADTEAK	AUR62017503-RA	alanine--tRNA ligase [Beta vulgaris subsp. vulgaris]	2	487.761	-1.5751	0.0003239	85.355	yes	1.214	1.293	1.305	0.66	0.73	0.8
1285	AGLYAHLR	AUR62007632-RA	beta-galactosidase 3 [Beta vulgaris subsp. vulgaris]	2	450.756	-1.3503	0.039001	53.554	yes	1.508	1.127	1.45	0.627	0.669	0.619
1286	AGLYLQALK	AUR62020160-RA	clathrin heavy chain 1 [Beta vulgaris subsp. vulgaris]	3	326.199	0.18448	0.0027666	63.565	no	1.341	1.444	1.22	0.697	0.632	0.664
1287	AGLYLQALK	AUR62020160-RA	clathrin heavy chain 1 [Beta vulgaris subsp. vulgaris]	2	488.795	-0.96541	5.8121e-10	122.52	no	1.259	1.298	1.281	0.671	0.69	0.801
1288	AGMDVNCGSYLK	AUR62027725-RA	probable beta-D-xylosidase 7 [Beta vulgaris subsp. vulgaris]	2	657.794		0.013255	33.589	yes	NA	NA	NA	NA	NA	NA
1289	AGMEGIFSK	AUR62029651-RA	probable S-adenosylmethionine-dependent methyltransferase At5g38780 [Beta vulgaris subsp.vulgaris]	2	470.234	-2.2958	0.009675	62.463	yes	0.826	0.803	0.974	1.095	1.104	1.199
1290	AGMLAAADS	AUR62019969-RA	3-isopropylmalate dehydratase small subunit 3 [Beta vulgaris subsp. vulgaris]	2	411.687	-0.16472	0.023574	42.396	yes	NA	NA	NA	NA	NA	NA
1291	AGMPVVCVNHGQDTGGPTIR	AUR62007024-RA	ABC transporter F family member 3 [Beta vulgaris subsp. vulgaris]	3	694.667	-1.6332	3.5884e-05	44.641	yes	0.929	1.288	1.087	0.78	0.926	0.991
1292	AGMPVVCVNHGQDTGGPTIR	AUR62007024-RA	ABC transporter F family member 3 [Beta vulgaris subsp. vulgaris]	3	694.667	-1.3623	0.00020466	40.432	yes	1.076	0.93	1.197	0.832	1.149	0.816
1293	AGMPVVCVNHGQDTGGPTIR	AUR62007024-RA	ABC transporter F family member 3 [Beta vulgaris subsp. vulgaris]	3	689.335	-1.4017	1.305e-21	113.86	yes	NA	NA	NA	NA	NA	NA
1294	AGMTHIVR	AUR62003639-RA	60S ribosomal protein L3 [Beta vulgaris subsp. vulgaris]	3	300.829	-0.26152	0.00095919	92.187	yes	0.8	0.789	0.906	0.639	0.91	1.957
1295	AGMTHIVR	AUR62003639-RA	60S ribosomal protein L3 [Beta vulgaris subsp. vulgaris]	2	450.74	-0.38807	0.010603	58.286	yes	0.947	1.119	1.194	0.887	0.792	1.061
1296	AGMTHIVR	AUR62003639-RA	60S ribosomal protein L3 [Beta vulgaris subsp. vulgaris]	3	300.829	-0.32386	0.016304	42.835	yes	NA	NA	NA	NA	NA	NA
1297	AGMTHIVR	AUR62003639-RA	60S ribosomal protein L3 [Beta vulgaris subsp. vulgaris]	2	442.742	0.14145	0.021297	62.338	yes	NA	NA	NA	NA	NA	NA
1298	AGMTHIVR	AUR62003639-RA	60S ribosomal protein L3 [Beta vulgaris subsp. vulgaris]	3	295.497	0.33392	0.00074065	101.41	yes	1.14	1.008	1.293	0.75	0.883	0.926
1299	AGMVDFLHGLGQR	AUR62028335-RA	alpha-aminoadipic semialdehyde synthase [Beta vulgaris subsp. vulgaris]	3	467.575	-0.72055	3.3734e-06	75.819	yes	0.99	0.874	0.914	1.112	0.857	1.251
1300	AGNASLEEVVMTIK	AUR62002418-RA	2-isopropylmalate synthase A isoform X2 [Beta vulgaris subsp. vulgaris]	3	487.925	-0.28502	0.00061265	54.09	no	1.387	1.309	1.416	0.505	0.674	0.709
1301	AGNCSYALGK	AUR62014428-RA	uncharacterized TPR repeat-containing protein At1g05150 [Beta vulgaris subsp. vulgaris]	2	520.745	-2.3591	0.021006	47.302	yes	1.226	1.323	1.396	0.706	0.72	0.629
1302	AGNIATYLK	AUR62020750-RA	transmembrane protein [Arabidopsis thaliana]	2	475.769	-1.1855	0.00011471	100.88	no	NA	NA	NA	NA	NA	NA
1303	AGNIATYLK	AUR62020750-RA	transmembrane protein [Arabidopsis thaliana]	3	317.515	0.36026	0.011965	47.603	no	1.31	1.173	1.161	0.878	0.707	0.771
1304	AGNLCTAANFAR	AUR62034553-RA	coatomer subunit alpha-2-like [Beta vulgaris subsp. vulgaris]	2	633.306	-1.4535	0.019564	41.383	no	1.339	1.3	1.382	0.672	0.66	0.647
1305	AGNQAAEEELVNSGTIK	AUR62024962-RA	serine/threonine-protein phosphatase 6 regulatory subunit 3 [Beta vulgaris subsp. vulgaris]	3	577.623	-1.8983	1.1228e-08	74.147	yes	NA	NA	NA	NA	NA	NA
1306	AGNYAATVIIQR	AUR62041343-RA	adenosine kinase 2 [Beta vulgaris subsp. vulgaris]	3	426.238	-0.041809	9.6536e-12	99.752	no	1.439	1.4	1.025	0.608	0.759	0.769
1307	AGNYAATVIIQR	AUR62041343-RA	adenosine kinase 2 [Beta vulgaris subsp. vulgaris]	2	638.854	-1.6016	5.9611e-08	136.93	no	1.427	1.4	1.19	0.552	0.748	0.682
1308	AGNYAATVIIQR	AUR62041343-RA	adenosine kinase 2 [Beta vulgaris subsp. vulgaris]	3	426.238	-0.02944	5.9122e-10	96.229	no	1.416	1.138	1.233	0.616	0.667	0.93
1309	AGPGILGVNLGK	AUR62030167-RA	dihydroorotate dehydrogenase (quinone), mitochondrial isoform X3 [Beta vulgaris subsp. vulgaris]	3	365.889	0.69901	0.00019508	67.334	yes	NA	NA	NA	NA	NA	NA
1310	AGPLASVLK	AUR62029614-RA	leucine--tRNA ligase, cytoplasmic isoform X1 [Beta vulgaris subsp. vulgaris]	2	428.269	-0.59043	0.020388	52.255	no	NA	NA	NA	NA	NA	NA
1311	AGPLTSVLK	AUR62044762-RA	leucine--tRNA ligase, cytoplasmic isoform X1 [Beta vulgaris subsp. vulgaris]	2	443.274	-1.2505	0.027667	50.353	no	NA	NA	NA	NA	NA	NA
1312	AGPSSLGSPLK	AUR62004847-RA	serine/threonine protein phosphatase 2A regulatory subunit B''beta isoform X2 [Beta vulgaris subsp. vulgaris]	2	507.285	-2.0563	0.00087525	67.999	yes	NA	NA	NA	NA	NA	NA
1313	AGQDGLEWVALLTNDNAMSSPLAGR	AUR62002139-RA	13S globulin seed storage protein 1 [Beta vulgaris subsp. vulgaris]	3	868.09	-1.5604	6.8992e-09	48.374	yes	0.405	2.483	0.5	NA	0.627	0.985
1314	AGQDGLEWVALLTNDNAMSSPLAGR	AUR62002139-RA	13S globulin seed storage protein 1 [Beta vulgaris subsp. vulgaris]	3	868.09	-1.3249	5.7429e-29	91.618	yes	0.417	0.608	0.565	1.496	1.413	1.5
1315	AGQDGLEWVALLTNDNAMSSPLAGR	AUR62002139-RA	13S globulin seed storage protein 1 [Beta vulgaris subsp. vulgaris]	3	868.09	-1.4622	9.5795e-17	76.959	yes	0.895	0.601	0.488	1.435	0.882	1.699
1316	AGQDGLEWVALLTNDNAMSSPLAGR	AUR62002139-RA	13S globulin seed storage protein 1 [Beta vulgaris subsp. vulgaris]	3	868.09	-0.829	5.9496e-29	91.416	yes	0.329	0.272	0.315	1.688	1.675	1.72
1317	AGQDGLEWVALLTNDNAMSSPLAGR	AUR62002139-RA	13S globulin seed storage protein 1 [Beta vulgaris subsp. vulgaris]	4	651.32	-0.99586	4.934e-05	40.177	yes	NA	NA	NA	1.012	0.967	1.02
1318	AGQDGLEWVALLTNDNAMSSPLAGR	AUR62002139-RA	13S globulin seed storage protein 1 [Beta vulgaris subsp. vulgaris]	3	862.759	-0.88695	0.0011422	28.091	yes	NA	1.083	NA	NA	0.917	NA
1319	AGQDTEVLWNDAR	AUR62037481-RA	eukaryotic translation initiation factor 3 subunit B [Beta vulgaris subsp. vulgaris]	2	737.85	-1.072	5.9185e-05	69.92	no	1.215	1.162	1.083	0.852	0.882	0.806
1320	AGQDTEVLWNDAR	AUR62037481-RA	eukaryotic translation initiation factor 3 subunit B [Beta vulgaris subsp. vulgaris]	3	492.236	0.14886	8.3133e-08	83.243	no	1.743	1.578	1.518	0.385	0.413	0.363
1321	AGQGAFGNMCR	AUR62042922-RA	60S ribosomal protein L4 [Beta vulgaris subsp. vulgaris]	2	592.75	-1.3624	0.00084111	56.404	no	0.744	0.784	0.816	1.178	1.339	1.139
1322	AGQGAFGNMCR	AUR62042922-RA	60S ribosomal protein L4 [Beta vulgaris subsp. vulgaris]	2	592.75	-1.9081	0.0055984	44.639	no	1.036	0.767	0.898	1.078	1.172	1.05
1323	AGQGAFGNMCR	AUR62042922-RA	60S ribosomal protein L4 [Beta vulgaris subsp. vulgaris]	2	584.753	-1.7076	0.0014394	62.633	no	1.052	0.916	1.097	0.972	0.956	1.007
1324	AGQGAFGNMCR	AUR62042922-RA	60S ribosomal protein L4 [Beta vulgaris subsp. vulgaris]	2	584.753	-2.0647	0.039424	39.785	no	0.951	0.844	1.071	1.004	1.139	0.991
1325	AGQGSLILNILSK	AUR62030938-RA	dynamin-related protein 3A isoform X1 [Beta vulgaris subsp. vulgaris]	3	438.598	-0.43296	5.042e-08	85.271	no	1.374	0.932	1.429	0.638	0.827	0.8
1326	AGQGSLILNILSK	AUR62030938-RA	dynamin-related protein 3A isoform X1 [Beta vulgaris subsp. vulgaris]	2	657.393	-1.8185	0.02296	36.292	no	1.305	1.18	1.339	0.685	0.832	0.659
1327	AGQGVNPYVK	AUR62013073-RA	putative amidase C869.01 [Beta vulgaris subsp. vulgaris]	2	516.777	-2.5175	0.0041286	60.102	yes	NA	NA	NA	NA	NA	NA
1328	AGQQAASLSEFYEVCK	AUR62014172-RA	putative clathrin assembly protein At2g01600 isoform X1 [Beta vulgaris subsp. vulgaris]	3	596.614	-1.1884	3.367e-15	88.768	yes	1.19	1.205	1.242	0.757	0.821	0.785
1329	AGQVIALDFIESVIK	AUR62044208-RA	phosphoethanolamine N-methyltransferase [Beta vulgaris subsp. vulgaris]	3	534.975	0.22457	0.0034972	38.995	yes	1.271	1.591	1.484	0.485	0.449	0.72
1330	AGSGVATLGLPDSPGVPK	AUR62034822-RA	glutamate-1-semialdehyde 2,1-aminomutase, chloroplastic [Beta vulgaris subsp. vulgaris]	3	541.63	-0.61135	8.6028e-10	74.428	no	1.008	1.074	1.26	0.905	0.965	0.787
1331	AGSGVATLGLPDSPGVPK	AUR62034822-RA	glutamate-1-semialdehyde 2,1-aminomutase, chloroplastic [Beta vulgaris subsp. vulgaris]	2	811.941	-1.055	2.2388e-09	75.376	no	1.028	0.933	1.103	0.838	1.008	1.091
1332	AGSGVATLGLPDSPGVPK	AUR62034822-RA	glutamate-1-semialdehyde 2,1-aminomutase, chloroplastic [Beta vulgaris subsp. vulgaris]	4	406.474	0.87005	0.011851	29.099	no	NA	NA	NA	NA	NA	NA
1333	AGSMDNGDGIAVGWLGHPVFR	AUR62003335-RA	vacuolar protein sorting-associated protein 35A [Beta vulgaris subsp. vulgaris]	3	724.681	-1.336	2.3464e-32	97.271	no	1.408	1.456	1.444	0.433	0.754	0.505
1334	AGSMDNGDGIAVGWLGHPVFR	AUR62003335-RA	vacuolar protein sorting-associated protein 35A [Beta vulgaris subsp. vulgaris]	3	719.35	-1.2802	1.2911e-23	110.44	no	1.578	1.619	1.423	0.492	0.43	0.458
1335	AGSNGFEYVSFK	AUR62024716-RA	11S globulin seed storage protein 2 isoform X2 [Beta vulgaris subsp. vulgaris]	2	653.309	-1.5694	3.8832e-05	78.814	yes	0.687	0.517	0.858	1.715	1.293	0.93
1336	AGSNGFEYVSFK	AUR62024716-RA	11S globulin seed storage protein 2 isoform X2 [Beta vulgaris subsp. vulgaris]	3	435.875	0.2527	0.0005328	57.106	yes	0.825	0.842	0.854	1.237	1.166	1.074
1337	AGSNGFEYVSFK	AUR62024716-RA	11S globulin seed storage protein 2 isoform X2 [Beta vulgaris subsp. vulgaris]	2	653.309	-1.0657	4.3326e-15	107.99	yes	0.647	0.722	0.591	1.536	1.335	1.168
1338	AGSNVFVAANAFK	AUR62006994-RA	GDSL esterase/lipase At5g33370 [Beta vulgaris subsp. vulgaris]	3	432.563	0.083104	5.8778e-16	101.53	no	1.854	1.523	1.772	0.302	0.256	0.292
1339	AGSNVFVAANAFK	AUR62006994-RA	GDSL esterase/lipase At5g33370 [Beta vulgaris subsp. vulgaris]	2	648.341	-1.5967	1.5989e-05	73.927	no	1.657	1.603	1.9	0.212	0.356	0.272
1340	AGSVVTCQAIIK	AUR62004130-RA	protein STABILIZED1 [Beta vulgaris subsp. vulgaris]	2	623.845	-1.9383	0.00092601	63.091	yes	1.045	1.037	1.306	0.834	0.942	0.835
1341	AGTAGGDTIFR	AUR62042249-RA	microfibrillar-associated protein 1 [Eucalyptus grandis]	2	533.27	-1.0905	0.00068744	69.786	no	1.171	1.313	1.24	0.778	0.82	0.678
1342	AGTDYVAK	AUR62003713-RA	protein HOTHEAD-like [Beta vulgaris subsp. vulgaris]	2	412.711	-1.0324	0.042466	52.716	yes	NA	NA	NA	NA	NA	NA
1343	AGTSEIFAILPGFPDNIR	AUR62020208-RA	protein STRICTOSIDINE SYNTHASE-LIKE 3 [Beta vulgaris subsp. vulgaris]	3	640.007	-1.0138	0.0024369	39.338	yes	0.984	0.804	1.76	0.595	0.92	0.937
1344	AGTSEVFAILPGFPDNIR	AUR62001575-RA	protein STRICTOSIDINE SYNTHASE-LIKE 3 [Beta vulgaris subsp. vulgaris]	3	635.335	-0.74071	0.0062352	33.36	yes	1.114	1.099	1.116	0.867	0.983	0.822
1345	AGTSGLNPGEPKPR	AUR62039195-RA	probable bifunctional methylthioribulose-1-phosphate dehydratase/enolase-phosphatase E1 1[Beta vulgaris subsp. vulgaris]	3	460.913	-1.5474	4.1191e-09	87.863	yes	NA	NA	NA	NA	NA	NA
1346	AGTSGLNPGEPKPR	AUR62039195-RA	probable bifunctional methylthioribulose-1-phosphate dehydratase/enolase-phosphatase E1 1[Beta vulgaris subsp. vulgaris]	4	345.936	-0.70458	1.8495e-11	90.412	yes	NA	NA	NA	NA	NA	NA
1347	AGTTSNVEVTAAPTSVPVR	AUR62026402-RA	rhodanese-like domain-containing protein 15, chloroplastic [Beta vulgaris subsp. vulgaris]	3	619.662	-1.377	0.0013629	39.905	yes	NA	NA	NA	NA	NA	NA
1348	AGTTSNVEVTAIPTSVPVR	AUR62026214-RA	rhodanese-like domain-containing protein 15, chloroplastic [Beta vulgaris subsp. vulgaris]	3	633.678	-1.0314	6.809e-07	65.265	yes	NA	NA	NA	NA	NA	NA
1349	AGTVTPNVAQAVEEFK	AUR62023093-RA	50S ribosomal protein L1, chloroplastic [Beta vulgaris subsp. vulgaris]	3	554.29	-0.62321	3.5188e-06	69.331	yes	1.063	1.098	1.136	0.858	0.955	0.89
1350	AGTYDPK	AUR62019540-RA	malate dehydrogenase, mitochondrial [Beta vulgaris subsp. vulgaris]	3	251.126	-1.6343	0.01358	64.776	yes	NA	NA	NA	NA	NA	NA
1351	AGVAALGMGK	AUR62033748-RA	bifunctional aspartate aminotransferase and glutamate/aspartate-prephenate aminotransferase[Beta vulgaris subsp. vulgaris]	2	437.744	-1.7391	0.00083215	76.679	no	NA	NA	NA	NA	NA	NA
1352	AGVDPPACVELVK	AUR62015830-RA	proline synthase co-transcribed bacterial homolog protein [Beta vulgaris subsp. vulgaris]	3	452.239	-0.81447	0.013146	33.968	yes	NA	NA	NA	NA	NA	NA
1353	AGVGVTTQYVSESTR	AUR62042308-RA	seed biotin-containing protein SBP65 [Beta vulgaris subsp. vulgaris]	2	777.892	-1.6727	6.8665e-14	91.969	yes	0.286	0.305	0.321	1.725	1.551	1.811
1354	AGVGVTTQYVSESTRPVVQTAAEK	AUR62042308-RA	seed biotin-containing protein SBP65 [Beta vulgaris subsp. vulgaris]	4	620.326	-1.0716	1.664e-07	45.363	yes	0.85	0.509	1.067	1.386	1.259	0.928
1355	AGVGVTTQYVSESTRPVVQTAAEK	AUR62042308-RA	seed biotin-containing protein SBP65 [Beta vulgaris subsp. vulgaris]	3	826.766	-1.0874	0.041804	20.606	yes	0.308	0.274	0.401	1.666	1.984	1.366
1356	AGVGVTTQYVSESTRPVVQTAAEK	AUR62042308-RA	seed biotin-containing protein SBP65 [Beta vulgaris subsp. vulgaris]	4	620.326	-1.5095	1.2467e-09	57.142	yes	0.913	0.684	0.896	1.094	1.288	1.125
1357	AGVGVTTQYVSESTRPVVQTAAEK	AUR62042308-RA	seed biotin-containing protein SBP65 [Beta vulgaris subsp. vulgaris]	3	826.766	-1.9141	5.2519e-21	118.51	yes	0.175	0.186	0.187	1.658	1.837	1.957
1358	AGVIGLTK	AUR62024161-RA	3-oxoacyl-[acyl-carrier-protein] reductase 4 [Beta vulgaris subsp. vulgaris]	3	253.497	0.52011	0.0042827	67.981	yes	1.289	1.199	1.392	0.653	0.709	0.758
1359	AGVILSSVDELIGK	AUR62002111-RA	electron transfer flavoprotein subunit beta, mitochondrial [Beta vulgaris subsp. vulgaris]	3	467.605	-0.52536	3.3159e-12	95.417	yes	1.196	1.022	1.2	0.725	0.972	0.886
1360	AGVILSSVDELIGK	AUR62002111-RA	electron transfer flavoprotein subunit beta, mitochondrial [Beta vulgaris subsp. vulgaris]	3	467.605	0.38227	1.4649e-17	105.65	yes	NA	NA	NA	NA	NA	NA
1361	AGVILSSVDELIGK	AUR62002111-RA	electron transfer flavoprotein subunit beta, mitochondrial [Beta vulgaris subsp. vulgaris]	2	700.903	-1.1297	8.0307e-16	98.942	yes	NA	NA	NA	NA	NA	NA
1362	AGVIQECK	AUR62017813-RA	chloride channel protein 1 [Arachis ipaensis]	2	452.731	-1.6838	0.0083221	89.698	yes	0.885	0.845	0.908	1.098	1.079	1.185
1363	AGVPDLGAAQELAR	AUR62020042-RA	protein plastid transcriptionally active 16, chloroplastic [Beta vulgaris subsp. vulgaris]	3	456.581	-0.64273	0.00085482	49.298	yes	0.877	1.06	1.683	0.572	0.987	0.82
1364	AGVPLLEIVSEPDMR	AUR62031623-RA	glutamyl-tRNA(Gln) amidotransferase subunit B, chloroplastic/mitochondrial isoform X3 [Beta vulgaris subsp. vulgaris]	3	542.624	-0.28826	0.01057	32.702	yes	1.009	1.881	0.911	0.655	0.705	0.84
1365	AGVPLLEIVSEPDMR	AUR62031623-RA	glutamyl-tRNA(Gln) amidotransferase subunit B, chloroplastic/mitochondrial isoform X3 [Beta vulgaris subsp. vulgaris]	3	547.955	-0.44357	0.00037392	45.207	yes	NA	NA	NA	NA	NA	NA
1366	AGVPMEVMGLMLGEFVDEYTVR	AUR62041922-RA	26S proteasome non-ATPase regulatory subunit 14 homolog [Beta vulgaris subsp. vulgaris]	3	831.057	-0.79284	1.978e-09	65.149	yes	1.189	1.068	1.299	0.856	0.606	0.981
1367	AGVPTVPGSDGLLQSTDEAIK	AUR62040776-RA	biotin carboxylase 2, chloroplastic [Beta vulgaris subsp. vulgaris]	3	685.692	-1.5962	0.0047391	27.523	yes	1.532	1.324	1.337	0.491	0.761	0.555
1368	AGVPTVPGSDGLLQSTDEAIK	AUR62040776-RA	biotin carboxylase 2, chloroplastic [Beta vulgaris subsp. vulgaris]	4	514.521	-0.85243	1.9779e-06	57.366	yes	1.339	1.282	1.352	0.684	0.748	0.595
1369	AGVTHILK	AUR62000071-RA	histidinol dehydrogenase, chloroplastic isoform X1 [Beta vulgaris subsp. vulgaris]	3	280.176	-0.63142	0.0075868	60.76	yes	NA	NA	NA	NA	NA	NA
1370	AGVTLFR	AUR62032486-RA	2-C-methyl-D-erythritol 4-phosphate cytidylyltransferase, chloroplastic [Beta vulgaris subsp.vulgaris]	2	382.227	0.46886	0.033908	71.141	yes	NA	NA	NA	NA	NA	NA
1371	AGWFPTAYVENR	AUR62035807-RA	SH3 domain-containing protein 3 [Beta vulgaris subsp. vulgaris]	2	705.844	-1.4174	0.0084669	44.847	yes	1.339	1.301	1.162	0.697	0.751	0.751
1372	AGWGVMTSHR	AUR62037882-RA	enolase [Beta vulgaris subsp. vulgaris]	3	373.178	-0.02441	0.0011269	52.579	yes	1.188	1.206	1.078	0.866	0.854	0.807
1373	AGWGVMTSHR	AUR62037882-RA	enolase [Beta vulgaris subsp. vulgaris]	3	367.847	0.39143	0.0025747	52.579	yes	0.868	1.14	1.165	0.843	0.924	1.06
1374	AGWPAAEAPDLALK	AUR62029614-RA	leucine--tRNA ligase, cytoplasmic isoform X1 [Beta vulgaris subsp. vulgaris]	3	470.586	-0.31664	6.601e-06	70.089	no	NA	NA	NA	NA	NA	NA
1375	AGWPAAEAPDLALK	AUR62029614-RA	leucine--tRNA ligase, cytoplasmic isoform X1 [Beta vulgaris subsp. vulgaris]	2	705.375	-1.4652	1.0442e-07	80.96	no	1.108	1.285	1.1	0.814	0.865	0.828
1376	AGWPVAEAPDLALK	AUR62044762-RA	leucine--tRNA ligase, cytoplasmic isoform X1 [Beta vulgaris subsp. vulgaris]	2	719.39	-1.051	4.618e-20	107.65	no	0.94	1.071	1.164	0.918	1.048	0.859
1377	AGYAGEDAPK	AUR62029850-RA	actin-related protein 4 [Beta vulgaris subsp. vulgaris]	2	489.73	-1.9577	0.00011197	90.05	yes	1.362	1.401	1.266	0.618	0.646	0.708
1378	AGYDDPAIVTGLGTIDGR	AUR62041363-RA	acetyl-coenzyme A carboxylase carboxyl transferase subunit alpha, chloroplastic [Beta vulgaris subsp. vulgaris]	2	895.95	-1.0174	0.050381	26.412	no	1.299	1.447	1.362	0.594	0.645	0.652
1379	AGYDSEVR	AUR62002483-RA	outer envelope pore protein 37, chloroplastic [Beta vulgaris subsp. vulgaris]	2	448.709	-0.55308	0.0089287	74.255	no	NA	NA	NA	NA	NA	NA
1380	AHAFDPNLQFINR	AUR62032506-RA	choline monooxygenase, chloroplastic [Beta vulgaris subsp. vulgaris]	2	771.894	-1.4533	7.4324e-20	110.38	no	1.306	1.25	1.218	0.766	0.677	0.783
1381	AHAFDPNLQFINR	AUR62032506-RA	choline monooxygenase, chloroplastic [Beta vulgaris subsp. vulgaris]	4	386.451	-0.12314	3.5209e-06	75.819	no	NA	NA	NA	NA	NA	NA
1382	AHASTEGVAK	AUR62037642-RA	phosphoglycerate kinase 3, cytosolic [Beta vulgaris subsp. vulgaris]	2	485.751	-2.3438	0.00041639	83.862	no	1.093	0.894	0.92	0.97	1.038	1.085
1383	AHCTGSTLGVADSK	AUR62005026-RA	probable nucleolar protein 5-2 [Beta vulgaris subsp. vulgaris]	3	468.558	-0.8724	1.1808e-05	69.345	yes	NA	NA	NA	NA	NA	NA
1384	AHDEWLTGR	AUR62032575-RA	probable carboxylesterase 17 [Beta vulgaris subsp. vulgaris]	3	362.177	-0.043802	0.00086159	79.148	yes	1.181	1.336	1.24	0.743	0.649	0.851
1385	AHDEWLTGR	AUR62032575-RA	probable carboxylesterase 17 [Beta vulgaris subsp. vulgaris]	3	362.177	-0.20444	0.01334	46.457	yes	1.217	1.728	1.365	0.665	0.391	0.634
1386	AHDGDIVGAIMELTA	AUR62028093-RA	nascent polypeptide-associated complex subunit alpha-like protein 2 [Beta vulgaris subsp.vulgaris]	2	764.869	-1.3578	0.0021311	42.317	no	1.326	1.796	1.428	0.5	0.619	0.331
1387	AHDGGVVAVELSR	AUR62018429-RA	Transducin/WD40 repeat-like superfamily protein [Arabidopsis thaliana]	3	437.233	-0.052273	6.1658e-05	66.706	yes	1.071	1.067	1.299	0.824	0.939	0.799
1388	AHDLSTLEGYSGYGAEQGEK	AUR62033638-RA	LL-diaminopimelate aminotransferase, chloroplastic [Beta vulgaris subsp. vulgaris]	3	704.655	-1.5391	4.9421e-06	60.062	yes	1.145	1.764	0.868	0.645	0.668	0.91
1389	AHDVDHGLNLEK	AUR62033334-RA	K(+) efflux antiporter 2, chloroplastic [Beta vulgaris subsp. vulgaris]	3	449.893	-1.0993	1.2172e-11	98.105	no	1.205	1.128	1.256	0.715	0.784	0.912
1390	AHDVVTGQTGPHGAR	AUR62022650-RA	late embryogenesis abundant protein (LEA) family protein [Medicago truncatula]	4	376.442	-0.35172	0.010574	32.925	yes	NA	NA	NA	NA	NA	NA
1391	AHDVVTGQTGPHGAR	AUR62022650-RA	late embryogenesis abundant protein (LEA) family protein [Medicago truncatula]	3	501.587	-0.85938	0.00077107	47.037	yes	NA	NA	NA	NA	NA	NA
1392	AHDVVTGQTGPHGAR	AUR62022650-RA	late embryogenesis abundant protein (LEA) family protein [Medicago truncatula]	4	376.442	-0.022492	4.7224e-08	132.06	yes	0.465	0.514	0.484	1.335	1.385	1.817
1393	AHDVVTGQTGPHGAR	AUR62022650-RA	late embryogenesis abundant protein (LEA) family protein [Medicago truncatula]	3	501.587	-0.23166	3.2372e-19	97.273	yes	NA	0.345	NA	1.218	0.824	1.614
1394	AHDVVTGQTGPHGAR	AUR62022650-RA	late embryogenesis abundant protein (LEA) family protein [Medicago truncatula]	2	751.877	-1.0297	1.1315e-13	88.561	yes	0.312	0.37	0.301	1.536	1.39	2.091
1395	AHDVVTGQTGPHGARPR	AUR62022650-RA	late embryogenesis abundant protein (LEA) family protein [Medicago truncatula]	5	351.986	-0.1585	9.4868e-13	117.08	yes	NA	NA	NA	NA	NA	NA
1396	AHDVVTGQTGPHGDRPR	AUR62004613-RA	late embryogenesis abundant protein (LEA) family protein [Medicago truncatula]	5	360.784	-1.2124	2.2587e-18	93.424	yes	NA	0.269	0.182	1.455	1.348	1.745
1397	AHEAILK	AUR62032341-RA	CTP synthase isoform X1 [Beta vulgaris subsp. vulgaris]	3	261.157	0.22722	0.013568	64.803	yes	1.276	1.116	1.305	0.724	0.87	0.71
1398	AHEELLR	AUR62001387-RA	methyltransferase-like protein 2 isoform X1 [Beta vulgaris subsp. vulgaris]	3	289.828	0.055515	0.0077052	84.699	yes	1.099	1.256	1.097	0.722	0.952	0.874
1399	AHEELLR	AUR62001387-RA	methyltransferase-like protein 2 isoform X1 [Beta vulgaris subsp. vulgaris]	2	434.238	-0.45109	0.025587	87.323	yes	0.961	0.921	1.14	0.965	0.968	1.045
1400	AHEIAGLR	AUR62042432-RA	alpha-1,4 glucan phosphorylase L isozyme, chloroplastic/amyloplastic [Beta vulgaris subsp.vulgaris]	3	289.5		8.0575e-06	89.142	yes	NA	NA	NA	NA	NA	NA
1401	AHEIAGLR	AUR62042432-RA	alpha-1,4 glucan phosphorylase L isozyme, chloroplastic/amyloplastic [Beta vulgaris subsp.vulgaris]	3	289.5	0.45403	0.0039415	68.787	yes	1.287	1.553	1.451	0.28	0.669	0.761
1402	AHEIAGLR	AUR62042432-RA	alpha-1,4 glucan phosphorylase L isozyme, chloroplastic/amyloplastic [Beta vulgaris subsp.vulgaris]	2	433.746	-0.024293	0.0077596	81.642	yes	1	0.977	1.082	0.973	1.03	0.939
1403	AHEIAGLR	AUR62042432-RA	alpha-1,4 glucan phosphorylase L isozyme, chloroplastic/amyloplastic [Beta vulgaris subsp.vulgaris]	3	289.5		0.00071581	80.229	yes	NA	NA	NA	NA	NA	NA
1404	AHEIAGLRK	AUR62042432-RA	alpha-1,4 glucan phosphorylase L isozyme, chloroplastic/amyloplastic [Beta vulgaris subsp.vulgaris]	4	249.4	0.39709	0.015984	48.794	yes	0.939	1.464	1.344	0.648	0.777	0.827
1405	AHELDKGEAVNILK	AUR62006085-RA	starch synthase 1, chloroplastic/amyloplastic [Beta vulgaris subsp. vulgaris]	3	512.951		2.4423e-09	67.019	no	NA	NA	NA	NA	NA	NA
1407	AHELKEEGNKR	AUR62012766-RA	HSP-interacting protein [Beta vulgaris subsp. vulgaris]	5	262.942	0.21555	0.0028246	50.354	yes	NA	NA	NA	NA	NA	NA
1408	AHENIVEHVAWHPK	AUR62010041-RA	WD-40 repeat-containing protein MSI2 [Beta vulgaris subsp. vulgaris]	5	334.175	0.17721	0.010997	35.657	yes	NA	NA	NA	NA	NA	NA
1409	AHEVLKDEQER	AUR62033187-RA	chaperone protein dnaJ GFA2, mitochondrial [Beta vulgaris subsp. vulgaris]	3	451.897	-1.0813	0.01283	42.843	yes	1.214	0.943	0.952	0.916	0.885	1.089
1410	AHEVLKDEQER	AUR62033187-RA	chaperone protein dnaJ GFA2, mitochondrial [Beta vulgaris subsp. vulgaris]	4	339.174	-0.34403	0.0034842	49.934	yes	0.935	1.016	1.226	0.929	0.982	0.912
1411	AHEVLKDEQER	AUR62033187-RA	chaperone protein dnaJ GFA2, mitochondrial [Beta vulgaris subsp. vulgaris]	4	339.174	-0.82746	0.0011568	55.261	yes	1.163	0.915	1.31	0.826	0.948	0.838
1412	AHEVLKDEQER	AUR62033187-RA	chaperone protein dnaJ GFA2, mitochondrial [Beta vulgaris subsp. vulgaris]	3	451.897	-1.1999	7.7766e-05	78.324	yes	NA	NA	NA	NA	NA	NA
1413	AHEVMNQFFEKPISQK	AUR62033388-RA	gibberellin 20 oxidase 1 [Beta vulgaris subsp. vulgaris]	4	483.996	-1.1699	2.7972e-12	86.497	yes	1.05	1.175	1.244	0.775	0.91	0.845
1414	AHFETER	AUR62038540-RA	eukaryotic peptide chain release factor GTP-binding subunit ERF3A isoform X1 [Beta vulgaris subsp. vulgaris]	3	297.144	-0.20055	0.049434	46.426	yes	1.121	0.994	1.061	0.588	0.736	1.501
1415	AHFETER	AUR62038540-RA	eukaryotic peptide chain release factor GTP-binding subunit ERF3A isoform X1 [Beta vulgaris subsp. vulgaris]	2	445.212		0.011944	77.923	yes	NA	NA	NA	NA	NA	NA
1416	AHFPNPPESFNPDAATLR	AUR62031108-RA	LIX1-like protein [Ananas comosus]	3	660.99	-0.95092	0.0085785	31.41	yes	NA	NA	NA	NA	NA	NA
1417	AHGEGGLGTQALVLALER	AUR62010889-RA	probable 3-hydroxyisobutyrate dehydrogenase-like 1, mitochondrial [Beta vulgaris subsp. vulgaris]	3	597.995	-0.045618	0.0056199	33.872	yes	1.371	0.965	1.081	0.583	1.198	0.802
1418	AHGGFSVFAGVGER	AUR62014124-RA	ATP synthase subunit beta, mitochondrial [Beta vulgaris subsp. vulgaris]	3	464.234	0.52084	0.0062645	35.118	yes	NA	NA	NA	NA	NA	NA
1419	AHGGFSVFAGVGER	AUR62014124-RA	ATP synthase subunit beta, mitochondrial [Beta vulgaris subsp. vulgaris]	3	464.234	0.60038	0.00037732	57.434	yes	1.233	1.558	0.988	0.582	0.917	0.722
1420	AHGGVSVFGGVGER	AUR62004683-RA	ATP synthase subunit beta, chloroplastic-like [Gossypium hirsutum]	3	443.562	0.12229	0.00078281	50.897	yes	0.553	2.665	NA	NA	0.389	0.393
1421	AHGGVSVFGGVGER	AUR62004683-RA	ATP synthase subunit beta, chloroplastic-like [Gossypium hirsutum]	3	443.562	0.74338	0.00078281	50.897	yes	NA	NA	NA	NA	NA	NA
1422	AHGPLPDPPQDENDK	AUR62039931-RA	monocopper oxidase-like protein SKU5 [Beta vulgaris subsp. vulgaris]	3	543.922	-1.4637	0.052632	23.881	yes	NA	NA	NA	NA	NA	NA
1423	AHGQQELR	AUR62016335-RA	SNF1-related protein kinase regulatory subunit gamma-like PV42a [Beta vulgaris subsp. vulgaris]	2	469.744	-1.5277	0.0011345	104.06	no	0.209	0.233	0.245	1.658	1.814	1.841
1424	AHGQQELR	AUR62016335-RA	SNF1-related protein kinase regulatory subunit gamma-like PV42a [Beta vulgaris subsp. vulgaris]	3	313.498	-0.88565	0.0027316	86.794	no	0.229	NA	0.536	1.637	1.227	1.372
1425	AHGQQELR	AUR62016335-RA	SNF1-related protein kinase regulatory subunit gamma-like PV42a [Beta vulgaris subsp. vulgaris]	3	313.498	0.20213	0.052952	38.16	no	NA	NA	NA	NA	NA	NA
1426	AHGVQANPR	AUR62013350-RA	phospholipase D alpha 1 [Beta vulgaris subsp. vulgaris]	3	317.17	-0.9203	0.0026125	64.207	no	1.488	0.751	2.199	0.899	0.337	0.327
1427	AHGWETDNVEEIAIK	AUR62041343-RA	adenosine kinase 2 [Beta vulgaris subsp. vulgaris]	4	428.713	-0.27295	4.1917e-08	73.927	yes	NA	NA	NA	NA	NA	NA
1428	AHGWETDNVEEIAIK	AUR62041343-RA	adenosine kinase 2 [Beta vulgaris subsp. vulgaris]	4	428.713	0.45395	4.9478e-11	83.204	yes	1.436	1.369	1.186	0.617	0.702	0.69
1429	AHGWETDNVEEIAIK	AUR62041343-RA	adenosine kinase 2 [Beta vulgaris subsp. vulgaris]	2	856.418	-1.1044	0.011334	150.39	yes	1.187	1.228	1.388	0.73	0.71	0.757
1430	AHGWETDNVEEIAIK	AUR62041343-RA	adenosine kinase 2 [Beta vulgaris subsp. vulgaris]	3	571.281	-0.96681	8.0313e-15	95.264	yes	1.33	1.149	1.511	0.789	0.556	0.665
1431	AHIEIDTEAAR	AUR62015882-RA	65-kDa microtubule-associated protein 1 [Beta vulgaris subsp. vulgaris]	3	409.211	-0.3663	0.014003	38.783	no	0.524	0.681	1.796	NA	NA	NA
1432	AHIEIDTEAAR	AUR62015882-RA	65-kDa microtubule-associated protein 1 [Beta vulgaris subsp. vulgaris]	2	613.312	-1.4086	8.1461e-15	115.29	no	1.709	1.383	1.662	0.455	0.432	0.358
1433	AHLFGLGEHSK	AUR62021100-RA	alpha-glucosidase [Beta vulgaris subsp. vulgaris]	4	299.661	-0.60739	1.4748e-11	110.39	yes	0.445	0.89	0.392	1.28	1.308	1.685
1434	AHLLDGR	AUR62038984-RA	26S proteasome non-ATPase regulatory subunit 2 homolog A [Beta vulgaris subsp. vulgaris]	2	391.219	-0.40108	0.045553	63.301	no	NA	NA	NA	NA	NA	NA
1435	AHLLPLIEK	AUR62033118-RA	nucleolar protein 16 [Beta vulgaris subsp. vulgaris]	3	345.218	-0.28166	0.0046106	56.258	yes	NA	NA	NA	NA	NA	NA
1436	AHPDVFNMMLQILEDGR	AUR62009520-RA	ATP-dependent Clp protease ATP-binding subunit ClpA homolog CD4B, chloroplastic [Beta vulgaris subsp. vulgaris]	3	673.321	-0.8582	0.00025596	44.998	no	NA	NA	NA	NA	NA	NA
1437	AHPDVFNMMLQILEDGR	AUR62009520-RA	ATP-dependent Clp protease ATP-binding subunit ClpA homolog CD4B, chloroplastic [Beta vulgaris subsp. vulgaris]	3	673.321	-0.72775	9.5742e-14	83.758	no	1.14	1.181	1.344	0.819	0.757	0.759
1438	AHPDVFNMMLQILEDGR	AUR62009520-RA	ATP-dependent Clp protease ATP-binding subunit ClpA homolog CD4B, chloroplastic [Beta vulgaris subsp. vulgaris]	3	673.321	-0.88437	2.1509e-19	89.358	no	1.39	1.091	1.232	0.683	0.898	0.706
1439	AHPDVFNMMLQILEDGR	AUR62009520-RA	ATP-dependent Clp protease ATP-binding subunit ClpA homolog CD4B, chloroplastic [Beta vulgaris subsp. vulgaris]	3	667.989	-0.89052	2.4148e-19	90.561	no	1.541	1.384	0.957	0.54	1.17	0.407
1440	AHPEIPTLPYAPLR	AUR62006285-RA	protein transport protein SEC23 [Beta vulgaris subsp. vulgaris]	3	525.628	-0.48604	5.8056e-05	62.732	no	1.218	1.36	1.552	0.498	0.676	0.696
1441	AHPNELK	AUR62016767-RA	diaminopimelate decarboxylase 2, chloroplastic [Beta vulgaris subsp. vulgaris]	3	270.149	-0.085061	0.010205	72.138	yes	NA	NA	NA	NA	NA	NA
1442	AHPQYAK	AUR62029198-RA	serine carboxypeptidase-like [Beta vulgaris subsp. vulgaris]	3	272.145	-0.73322	0.012523	67.035	yes	NA	NA	NA	NA	NA	NA
1443	AHPQYAK	AUR62029198-RA	serine carboxypeptidase-like [Beta vulgaris subsp. vulgaris]	3	272.145	-1.4944	0.01358	64.776	yes	1.357	0.883	1.384	0.876	0.879	0.622
1444	AHPVSSEPR	AUR62020168-RA	serrate RNA effector molecule [Beta vulgaris subsp. vulgaris]	3	327.17	-0.24609	0.0042696	57.59	no	1.024	1.708	0.352	0.866	0.617	1.434
1445	AHPYDAPR	AUR62026923-RA	glycine-rich RNA-binding protein RZ1C [Beta vulgaris subsp. vulgaris]	3	309.487	-0.86535	0.0077683	60.478	yes	1.089	1.066	1.343	0.793	0.875	0.834
1446	AHPYDAPR	AUR62026923-RA	glycine-rich RNA-binding protein RZ1C [Beta vulgaris subsp. vulgaris]	2	463.728	-1.2352	0.0074	79.713	yes	NA	NA	NA	NA	NA	NA
1447	AHQAPFR	AUR62007576-RA	ATPase family AAA domain-containing protein 3 [Beta vulgaris subsp. vulgaris]	3	276.149	0.20177	0.007402	92.692	no	1.2	1.125	0.958	0.892	0.964	0.863
1448	AHQLVMEGFNWAHDQK	AUR62019189-RA	serine/threonine-protein phosphatase PP2A catalytic subunit [Beta vulgaris subsp. vulgaris]	4	478.48	-0.4568	0.00073107	47.537	yes	NA	NA	NA	NA	NA	NA
1449	AHQLVMEGFNWAHDQK	AUR62019189-RA	serine/threonine-protein phosphatase PP2A catalytic subunit [Beta vulgaris subsp. vulgaris]	3	637.637	-2.0105	1.8995e-08	75.018	yes	0.926	1.018	0.988	0.98	1.11	0.977
1450	AHQLVMEGFNWCQDK	AUR62039444-RA	serine/threonine-protein phosphatase PP2A-2 catalytic subunit [Beta vulgaris subsp. vulgaris]	3	626.947	-1.0905	1.8798e-11	83.692	yes	NA	NA	NA	NA	NA	NA
1451	AHQLVMEGFNWCQDK	AUR62039444-RA	serine/threonine-protein phosphatase PP2A-2 catalytic subunit [Beta vulgaris subsp. vulgaris]	3	626.947	-1.6195	1.0741e-05	64.244	yes	NA	NA	NA	NA	NA	NA
1452	AHQLVMEGFNWCQDK	AUR62039444-RA	serine/threonine-protein phosphatase PP2A-2 catalytic subunit [Beta vulgaris subsp. vulgaris]	3	621.615	-1.5409	4.2949e-11	83.692	yes	1.168	1.243	1.242	0.629	0.906	0.812
1453	AHQLVQEGLK	AUR62032900-RA	phytochrome-associated serine/threonine-protein phosphatase [Beta vulgaris subsp. vulgaris]	3	374.88	-0.4202	0.00024473	77.662	yes	1.07	1.052	1.19	0.813	0.933	0.941
1454	AHSAVLLK	AUR62032458-RA	dynamin-2B-like protein [Medicago truncatula]	3	280.176	0.082599	0.0026318	89.55	yes	1.417	1.296	1.312	0.589	0.667	0.719
1455	AHSIVLEPK	AUR62003938-RA	putative oxidoreductase TDA3 [Beta vulgaris subsp. vulgaris]	3	331.862	-0.5413	0.015867	44.349	yes	0.698	1.026	0.969	1.048	1.122	1.138
1456	AHSVYYR	AUR62024108-RA	dolichyl-diphosphooligosaccharide--protein glycosyltransferase subunit 1A [Beta vulgaris subsp.vulgaris]	3	299.152	-0.47964	0.0073129	81.381	no	NA	NA	NA	NA	NA	NA
1457	AHSYYDGMTK	AUR62016220-RA	probable enoyl-CoA hydratase 1, peroxisomal [Beta vulgaris subsp. vulgaris]	3	391.506	-0.030527	0.00082669	64.82	yes	NA	NA	NA	NA	NA	NA
1458	AHSYYDGMTK	AUR62016220-RA	probable enoyl-CoA hydratase 1, peroxisomal [Beta vulgaris subsp. vulgaris]	3	391.506	-1.4593	0.00059735	67.704	yes	NA	NA	NA	NA	NA	NA
1459	AHSYYDGMTK	AUR62016220-RA	probable enoyl-CoA hydratase 1, peroxisomal [Beta vulgaris subsp. vulgaris]	3	396.838	-0.96854	0.00041875	63.184	yes	NA	NA	NA	NA	NA	NA
1460	AHSYYDGMTK	AUR62016220-RA	probable enoyl-CoA hydratase 1, peroxisomal [Beta vulgaris subsp. vulgaris]	3	396.838	-1.1139	0.0026179	48.091	yes	NA	NA	NA	NA	NA	NA
1461	AHTDMVTAIATPIDNSDMIVTASR	AUR62029956-RA	guanine nucleotide-binding protein subunit beta-like protein [Beta vulgaris subsp. vulgaris]	3	854.744	-1.3031	3.5718e-16	76.668	no	0.992	0.613	0.731	1.003	1.326	1.335
1462	AHTDMVTAIATPIDNSDMIVTASR	AUR62029956-RA	guanine nucleotide-binding protein subunit beta-like protein [Beta vulgaris subsp. vulgaris]	3	854.744	-1.6511	5.2845e-12	62.193	no	0.99	1.016	0.845	0.988	0.867	1.294
1463	AHTDMVTAIATPIDNSDMIVTASR	AUR62029956-RA	guanine nucleotide-binding protein subunit beta-like protein [Beta vulgaris subsp. vulgaris]	3	854.744	-1.1249	4.5517e-12	63.376	no	1.029	1.11	0.974	0.835	1.007	1.045
1464	AHTDMVTAIATPIDNSDMIVTASR	AUR62029956-RA	guanine nucleotide-binding protein subunit beta-like protein [Beta vulgaris subsp. vulgaris]	3	854.744	-2.1919	1.6009e-28	92.565	no	1.209	0.957	0.947	0.793	0.999	1.095
1465	AHTDMVTAIATPIDNSDMIVTASR	AUR62029956-RA	guanine nucleotide-binding protein subunit beta-like protein [Beta vulgaris subsp. vulgaris]	3	854.744	-2.0359	1.4705e-28	110.1	no	1.018	1.281	1.092	0.808	0.718	1.083
1466	AHTDMVTAIATPIDNSDMIVTASR	AUR62029956-RA	guanine nucleotide-binding protein subunit beta-like protein [Beta vulgaris subsp. vulgaris]	3	849.412	-1.4222	6.0737e-10	53.998	no	1.127	0.644	1.105	1.243	1.012	0.869
1467	AHTDMVTAIATPIDNSDMIVTASR	AUR62029956-RA	guanine nucleotide-binding protein subunit beta-like protein [Beta vulgaris subsp. vulgaris]	3	849.412	-1.4551	3.2454e-16	77.576	no	1.003	1.389	1.116	0.79	0.764	0.938
1468	AHTDMVTAIATPIDNSDMIVTASR	AUR62029956-RA	guanine nucleotide-binding protein subunit beta-like protein [Beta vulgaris subsp. vulgaris]	3	849.412	-1.8827	1.636e-21	119.41	no	1.189	1.165	1.012	0.797	0.935	0.902
1469	AHTDMVTAIATPIDNSDMIVTASR	AUR62029956-RA	guanine nucleotide-binding protein subunit beta-like protein [Beta vulgaris subsp. vulgaris]	3	849.412	-2.8147	6.0737e-10	53.998	no	1.339	1.196	1.254	0.461	0.889	0.861
1470	AHTDMVTAIATPIDNSDMIVTASR	AUR62029956-RA	guanine nucleotide-binding protein subunit beta-like protein [Beta vulgaris subsp. vulgaris]	3	844.081	-1.4471	7.4413e-21	82.885	no	1.205	1.366	1.039	0.786	0.811	0.793
1471	AHTLNDER	AUR62003389-RA	hydroxyproline-rich glycoprotein family protein [Medicago truncatula]	3	319.158	-0.42197	0.0023605	80.438	yes	0.891	1.101	1.375	0.951	0.62	1.062
1472	AHTQEEFIR	AUR62023153-RA	auxin transport protein BIG [Beta vulgaris subsp. vulgaris]	2	565.783	-1.364	0.011606	60.064	no	1.125	1.045	1.412	0.685	0.807	0.927
1473	AHTYLGNPAK	AUR62034831-RA	acetolactate synthase 1, chloroplastic [Beta vulgaris subsp. vulgaris]	3	357.858	-0.54279	0.02043	38.567	yes	NA	NA	NA	NA	NA	NA
1474	AHTYLGNPAK	AUR62034831-RA	acetolactate synthase 1, chloroplastic [Beta vulgaris subsp. vulgaris]	3	357.858	-0.2355	0.0080487	45.368	yes	NA	NA	NA	NA	NA	NA
1475	AHVEGQLK	AUR62023651-RA	5'-nucleotidase domain-containing protein 4 [Beta vulgaris subsp. vulgaris]	2	441.246	-1.9007	0.028657	58.596	yes	NA	NA	NA	NA	NA	NA
1476	AHVEIDTR	AUR62002250-RA	ureidoglycolate hydrolase [Beta vulgaris subsp. vulgaris]	3	314.166	-0.30409	0.0022473	91.853	no	1.495	1.54	0.973	0.417	0.907	0.669
1477	AHVIVMGATNRPNSIDPALR	AUR62042049-RA	cell division cycle protein 48 homolog [Beta vulgaris subsp. vulgaris]	3	716.716	-2.2997	4.7298e-05	54.103	no	1.101	1.179	0.894	0.872	0.922	1.032
1478	AHVIVMGATNRPNSIDPALR	AUR62042049-RA	cell division cycle protein 48 homolog [Beta vulgaris subsp. vulgaris]	4	533.79	-1.1962	0.00036312	42.633	no	1.009	1.154	1.096	0.889	1.084	0.768
1479	AHVIVMGATNRPNSIDPALR	AUR62042049-RA	cell division cycle protein 48 homolog [Beta vulgaris subsp. vulgaris]	3	711.385	-2.5008	0.0012122	38.227	no	1.155	1.348	1.02	0.812	0.851	0.814
1480	AHWEEYDATCLVSK	AUR62026096-RA	S-formylglutathione hydrolase [Beta vulgaris subsp. vulgaris]	3	570.259	-1.0205	3.2712e-08	80.96	yes	NA	NA	NA	NA	NA	NA
1481	AHWEEYDATCLVSK	AUR62026096-RA	S-formylglutathione hydrolase [Beta vulgaris subsp. vulgaris]	4	427.946	0.37076	0.0017619	43.03	yes	NA	NA	NA	NA	NA	NA
1482	AHWEEYDATCLVSK	AUR62026096-RA	S-formylglutathione hydrolase [Beta vulgaris subsp. vulgaris]	3	570.259	-3.1107	2.7833e-08	82.069	yes	1.226	1.356	1.198	0.726	0.671	0.824
1483	AHWEEYDATCLVSK	AUR62026096-RA	S-formylglutathione hydrolase [Beta vulgaris subsp. vulgaris]	4	427.946	-2.4045	0.00081703	50.897	yes	NA	NA	NA	NA	NA	NA
1484	AHYGHAHTGQAETS	AUR62039312-RA	patatin-like protein 2 [Eucalyptus grandis]	3	489.552	-0.91384	1.2111e-11	90.614	yes	0.752	1.05	0.8	0.859	1.165	1.374
1485	AHYGLLLSGR	AUR62038562-RA	alcohol dehydrogenase-like 6 isoform X4 [Beta vulgaris subsp. vulgaris]	3	362.873	-0.10011	0.024612	36.514	yes	NA	NA	NA	NA	NA	NA
1486	AIAAGSGMLVK	AUR62010055-RA	protein EARLY-RESPONSIVE TO DEHYDRATION 7, chloroplastic [Beta vulgaris subsp. vulgaris]	3	345.195	-0.50271	9.0352e-05	70.056	yes	NA	NA	NA	NA	NA	NA
1487	AIAAPVIAVASPSAVR	AUR62022458-RA	uroporphyrinogen-III synthase, chloroplastic isoform X1 [Beta vulgaris subsp. vulgaris]	3	498.3	-2.0222	0.00037238	53.3	yes	NA	NA	NA	NA	NA	NA
1488	AIADAGFPDGEGSDK	AUR62024953-RA	methylesterase 17 [Pyrus x bretschneideri]	2	725.328	-1.425	0.0024614	47.037	yes	1.357	1.937	1.418	0.46	0.453	0.375
1489	AIADAGFPDGEGSDKVPR	AUR62024953-RA	methylesterase 17 [Pyrus x bretschneideri]	3	601.295	-1.9205	2.3426e-09	71.601	yes	1.345	1.21	1.416	0.65	0.68	0.698
1490	AIADAGFPDGEGSDKVPR	AUR62024953-RA	methylesterase 17 [Pyrus x bretschneideri]	4	451.223	-0.39375	0.0032646	40.014	yes	NA	NA	NA	NA	NA	NA
1491	AIADAGFPDGEGSDKVPR	AUR62024953-RA	methylesterase 17 [Pyrus x bretschneideri]	3	601.295	-1.5065	0.0019249	43.208	yes	NA	NA	NA	NA	NA	NA
1492	AIADAYSK	AUR62017532-RA	26S proteasome non-ATPase regulatory subunit 11 homolog [Beta vulgaris subsp. vulgaris]	2	419.719	-1.4056	0.0010678	104.2	yes	1.249	1.2	1.174	0.772	0.777	0.828
1493	AIAELIPNEVPAIQK	AUR62012233-RA	clathrin light chain 2 [Beta vulgaris subsp. vulgaris]	3	535.979		0.010048	35.118	yes	NA	NA	NA	NA	NA	NA
1494	AIALAPIAK	AUR62036915-RA	H/ACA ribonucleoprotein complex subunit 2-like protein [Beta vulgaris subsp. vulgaris]	2	434.287	-1.8595	0.0021532	83.206	yes	NA	NA	NA	NA	NA	NA
1495	AIALSEDHKPNR	AUR62006135-RA	probable protein phosphatase 2C 76 [Beta vulgaris subsp. vulgaris]	4	338.434	0.064954	0.0016903	51.252	yes	NA	NA	NA	NA	NA	NA
1496	AIALTLGK	AUR62029827-RA	3-oxoacyl-[acyl-carrier-protein] reductase 4 [Beta vulgaris subsp. vulgaris]	3	262.841	-0.74007	0.0023498	79.116	yes	NA	NA	NA	NA	NA	NA
1497	AIALTVDTPR	AUR62037949-RA	peroxisomal (S)-2-hydroxy-acid oxidase GLO1 isoform X1 [Daucus carota subsp. sativus]	2	528.806	-0.9387	0.034392	43.308	yes	1.407	1.374	1.269	0.753	0.689	0.508
1498	AIANECQANFISVK	AUR62042049-RA	cell division cycle protein 48 homolog [Beta vulgaris subsp. vulgaris]	3	522.264	-1.0175	0.0004382	56.569	no	NA	NA	NA	NA	NA	NA
1499	AIANECQANFISVK	AUR62042049-RA	cell division cycle protein 48 homolog [Beta vulgaris subsp. vulgaris]	2	782.893	-1.6001	0.0017742	54.898	no	1.416	1.191	1.236	0.733	0.75	0.674
1500	AIASFSGETIVK	AUR62014404-RA	protein RCC2 homolog [Beta vulgaris subsp. vulgaris]	3	408.227	0.040683	8.8687e-16	110.39	no	1.279	1.259	1.372	0.786	0.731	0.573
1501	AIASFSGETIVK	AUR62014404-RA	protein RCC2 homolog [Beta vulgaris subsp. vulgaris]	2	611.838	-1.2971	2.0036e-06	145.31	no	1.348	1.231	1.326	0.673	0.75	0.671
1502	AIASNIDANFLK	AUR62013343-RA	26S protease regulatory subunit 10B homolog A [Beta vulgaris subsp. vulgaris]	3	426.235	-2.6094	2.075e-09	133.05	no	1.332	1.101	1.277	0.645	0.911	0.734
1503	AIASNIDANFLK	AUR62013343-RA	26S protease regulatory subunit 10B homolog A [Beta vulgaris subsp. vulgaris]	2	638.848	-3.8914	4.797e-11	130.1	no	1.332	1.024	1.25	0.763	0.812	0.819
1504	AIATGSSSLLK	AUR62024869-RA	cytochrome b-c1 complex subunit 7-2 [Beta vulgaris subsp. vulgaris]	2	524.306	-1.5956	3.7248e-08	97.734	yes	1.156	1.069	1.254	0.808	0.834	0.879
1505	AIATGSSSLLK	AUR62024869-RA	cytochrome b-c1 complex subunit 7-2 [Beta vulgaris subsp. vulgaris]	3	349.873	0.23439	0.00060534	59.067	yes	1.16	1.005	1.298	0.782	0.809	0.947
1506	AIAVQADVSDETQVK	AUR62026091-RA	short-chain type dehydrogenase/reductase [Beta vulgaris subsp. vulgaris]	3	525.274	-1.746	0.016064	29.912	yes	NA	NA	NA	NA	NA	NA
1507	AIAYTNHTVLPEALEK	AUR62020083-RA	alpha-glucan phosphorylase, H isozyme [Beta vulgaris subsp. vulgaris]	3	590.653	-0.81822	2.941e-16	96.489	no	1.247	1.715	1.009	0.593	0.65	0.786
1508	AICSEYR	AUR62029910-RA	developmentally-regulated G-protein 3 [Arachis ipaensis]	2	449.708	-0.95516	0.022689	94.401	yes	NA	NA	NA	NA	NA	NA
1509	AIDDAEGLVK	AUR62030011-RA	dihydrolipoyl dehydrogenase, mitochondrial [Beta vulgaris subsp. vulgaris]	3	344.185	0.1104	0.031939	34.692	yes	1.176	1.098	1.235	0.747	0.844	0.9
1510	AIDDAEGLVK	AUR62030011-RA	dihydrolipoyl dehydrogenase, mitochondrial [Beta vulgaris subsp. vulgaris]	2	515.774	-1.7247	3.7053e-12	118.28	yes	1.238	1.122	1.338	0.717	0.827	0.758
1511	AIDDAPPAR	AUR62014541-RA	indole-3-glycerol phosphate synthase, chloroplastic [Beta vulgaris subsp. vulgaris]	2	463.241	-1.0675	0.013662	57.55	yes	1.272	1.088	1.153	0.793	0.887	0.807
1512	AIDEEIAMIEK	AUR62040009-RA	phosphoglycerate kinase, cytosolic-like isoform X2 [Fragaria vesca subsp. vesca]	3	421.216	0.31696	0.014003	38.783	yes	1.144	0.71	1.552	1.004	1.051	0.54
1513	AIDEITEK	AUR62033275-RA	mitochondrial-processing peptidase subunit alpha isoform X1 [Beta vulgaris subsp. vulgaris]	2	459.743	-0.13513	0.0042153	97.431	yes	1.125	1.25	1.184	0.798	0.874	0.769
1514	AIDEITEKDITSIAQK	AUR62033275-RA	mitochondrial-processing peptidase subunit alpha isoform X1 [Beta vulgaris subsp. vulgaris]	3	592.319	-0.50121	1.5972e-13	115.8	yes	NA	NA	NA	NA	NA	NA
1515	AIDEITENDITSIAQK	AUR62021363-RA	mitochondrial-processing peptidase subunit alpha isoform X1 [Beta vulgaris subsp. vulgaris]	3	587.635	-1.1205	7.672e-05	60.549	yes	1.35	1.191	1.262	0.678	0.805	0.714
1516	AIDEITENDITSIAQK	AUR62021363-RA	mitochondrial-processing peptidase subunit alpha isoform X1 [Beta vulgaris subsp. vulgaris]	3	587.635	-1.0983	4.6746e-12	83.692	yes	1.222	1.002	1.223	0.887	0.976	0.69
1517	AIDFVGAGAK	AUR62011714-RA	Niemann-Pick C1 protein [Beta vulgaris subsp. vulgaris]	2	474.761	-1.4846	1.1005e-17	135.86	no	1.36	1.117	1.259	0.729	0.817	0.717
1518	AIDHEDDLKDEK	AUR62025604-RA	26S protease regulatory subunit 7 [Beta vulgaris subsp. vulgaris]	3	476.56	-1.9667	2.4355e-06	83.137	yes	NA	NA	NA	NA	NA	NA
1519	AIDHEDDLKDEKNPR	AUR62025604-RA	26S protease regulatory subunit 7 [Beta vulgaris subsp. vulgaris]	4	449.471	-0.71779	2.0329e-14	92.65	yes	1.201	0.987	1.168	0.858	0.856	0.931
1520	AIDILADILQNSK	AUR62037753-RA	probable mitochondrial-processing peptidase subunit beta, mitochondrial [Beta vulgaris subsp.vulgaris]	3	471.936	-0.060504	0.0014444	46.069	yes	0.845	1.556	1.597	0.462	0.967	0.573
1521	AIDILADILQNSK	AUR62037753-RA	probable mitochondrial-processing peptidase subunit beta, mitochondrial [Beta vulgaris subsp.vulgaris]	2	707.401	-1.4777	4.3216e-14	121.24	yes	NA	NA	NA	NA	NA	NA
1522	AIDILESK	AUR62003782-RA	protein SCO1 homolog 2, mitochondrial [Beta vulgaris subsp. vulgaris]	2	444.755	-0.42209	0.0062168	93.649	yes	NA	NA	NA	NA	NA	NA
1523	AIDILSDILQNSK	AUR62018251-RA	probable mitochondrial-processing peptidase subunit beta, mitochondrial [Beta vulgaris subsp.vulgaris]	3	477.268	-0.25874	1.0324e-15	98.105	yes	1.106	0.859	1.003	1.065	1.005	0.961
1524	AIDILSDILQNSK	AUR62018251-RA	probable mitochondrial-processing peptidase subunit beta, mitochondrial [Beta vulgaris subsp.vulgaris]	2	715.398	-0.78785	1.8847e-05	72.891	yes	1.139	0.966	1.034	1.008	0.825	1.029
1525	AIDLAESR	AUR62022704-RA	probable alkaline/neutral invertase D [Beta vulgaris subsp. vulgaris]	2	437.735	-0.089218	0.015666	66.504	yes	1.369	1.259	1.335	0.713	0.678	0.645
1526	AIDLELPLIVK	AUR62029764-RA	elongation factor P-like [Gossypium hirsutum]	3	408.592		0.0039862	48.284	yes	NA	NA	NA	NA	NA	NA
1527	AIDLIDEAGSR	AUR62009520-RA	ATP-dependent Clp protease ATP-binding subunit ClpA homolog CD4B, chloroplastic [Beta vulgaris subsp. vulgaris]	2	580.301	-1.269	2.9369e-08	99.5	yes	1.234	1.256	1.163	0.757	0.796	0.795
1528	AIDLIDEAGSR	AUR62009520-RA	ATP-dependent Clp protease ATP-binding subunit ClpA homolog CD4B, chloroplastic [Beta vulgaris subsp. vulgaris]	2	580.301	-0.45596	2.3838e-05	85.973	yes	1.275	1.221	1.218	0.66	0.765	0.861
1529	AIDLIDEAGSR	AUR62009520-RA	ATP-dependent Clp protease ATP-binding subunit ClpA homolog CD4B, chloroplastic [Beta vulgaris subsp. vulgaris]	3	387.203	0.26863	0.049957	30.889	yes	1.584	0.922	1.132	NA	0.882	0.479
1530	AIDLILSK	AUR62041795-RA	protein BTR1 isoform X1 [Beta vulgaris subsp. vulgaris]	2	436.776	-0.45666	0.0078797	82.287	yes	NA	NA	NA	NA	NA	NA
1531	AIDLLITECK	AUR62027250-RA		3	392.55	0.8497	0.037893	33.875	yes	NA	NA	NA	NA	NA	NA
1532	AIDLVDEACANVR	AUR62008514-RA	chaperone protein ClpB1 isoform X1 [Beta vulgaris subsp. vulgaris]	2	723.356	-1.6865	3.4674e-15	97.69	no	0.813	0.806	0.872	1.11	1.275	1.124
1533	AIDLVDEACANVR	AUR62008514-RA	chaperone protein ClpB1 isoform X1 [Beta vulgaris subsp. vulgaris]	3	482.573	-0.37231	6.8204e-08	84.169	no	0.843	0.788	1.095	1.052	1.307	0.916
1534	AIDNAEGLVK	AUR62002588-RA	dihydrolipoyl dehydrogenase, mitochondrial [Beta vulgaris subsp. vulgaris]	2	515.282	-0.91021	2.953e-12	119.39	yes	1.192	1.221	1.293	0.793	0.776	0.726
1535	AIDRPAAAVRPDR	AUR62021834-RA	eukaryotic translation initiation factor 4G [Beta vulgaris subsp. vulgaris]	4	352.701	-0.51005	0.0088423	35.3	yes	1.171	1.221	1.308	0.868	0.708	0.724
1536	AIDSLINYETVK	AUR62027443-RA	ABC transporter B family member 25, mitochondrial isoform X2 [Beta vulgaris subsp. vulgaris]	2	683.367	-0.50847	3.398e-06	84.365	yes	1.139	1.12	1.195	0.837	0.867	0.842
1537	AIDSLINYETVK	AUR62027443-RA	ABC transporter B family member 25, mitochondrial isoform X2 [Beta vulgaris subsp. vulgaris]	3	455.914	0.010119	1.7076e-06	81.92	yes	1.089	1.13	1.252	0.863	0.867	0.798
1538	AIDSLINYETVK	AUR62027443-RA	ABC transporter B family member 25, mitochondrial isoform X2 [Beta vulgaris subsp. vulgaris]	2	683.367	-0.83251	1.1069e-16	116.19	yes	1.039	1.077	1.247	0.909	0.892	0.837
1539	AIDSQNLQFK	AUR62010729-RA		3	388.54	0.01263	0.0034351	51.445	yes	NA	NA	NA	NA	NA	NA
1540	AIDVLNFTPLNSR	AUR62013237-RA	polyadenylate-binding protein 2 [Beta vulgaris subsp. vulgaris]	2	730.399	-1.1111	2.9483e-15	98.943	yes	1.14	1.088	1.067	0.85	0.953	0.902
1541	AIDVLNFTPLNSR	AUR62013237-RA	polyadenylate-binding protein 2 [Beta vulgaris subsp. vulgaris]	3	487.268	0.25407	5.3697e-11	89.231	yes	1.375	1.19	1.139	0.806	0.667	0.824
1542	AIDVLNFTPLNSR	AUR62013237-RA	polyadenylate-binding protein 2 [Beta vulgaris subsp. vulgaris]	3	487.268	0.3005	2.9239e-20	109	yes	1.098	1.146	1.144	0.84	0.871	0.901
1543	AIDVLNFTPLNSR	AUR62013237-RA	polyadenylate-binding protein 2 [Beta vulgaris subsp. vulgaris]	2	730.399	-1.0283	5.4464e-09	132.24	yes	1.187	1.106	1.102	0.875	0.891	0.84
1544	AIEDAAQK	AUR62009096-RA	omega-amidase, chloroplastic [Beta vulgaris subsp. vulgaris]	2	423.222	-0.40016	0.017358	65.252	no	0.935	1.351	1.028	0.774	0.885	1.028
1545	AIEDCVR	AUR62041749-RA	adenosine kinase 2 [Beta vulgaris subsp. vulgaris]	2	431.708	-0.59847	0.00091784	107.59	yes	1.367	1.276	1.222	0.687	0.785	0.663
1546	AIEDLIPR	AUR62011760-RA	long chain acyl-CoA synthetase 1 [Beta vulgaris subsp. vulgaris]	2	463.769	0.73037	0.034648	55.676	yes	NA	NA	NA	NA	NA	NA
1547	AIEEATASK	AUR62009108-RA	myosin-11 [Beta vulgaris subsp. vulgaris]	2	460.24	-0.65419	0.0030577	74.841	no	1.232	1.104	1.247	0.731	0.823	0.863
1548	AIEEGKDPVPVTR	AUR62043051-RA	core-2/I-branching enzyme [Medicago truncatula]	3	470.924	-1.3294	0.043573	30.858	yes	NA	NA	NA	NA	NA	NA
1549	AIEELVR	AUR62036786-RA	alkylated DNA repair protein alkB homolog 8 [Beta vulgaris subsp. vulgaris]	2	415.243	0.90154	0.024305	78.324	yes	1.146	1.131	1.239	0.856	0.897	0.731
1550	AIEETLEQYQVPR	AUR62036484-RA	ABC transporter C family member 2-like isoform X2 [Populus euphratica]	3	525.939	-0.12642	1.448e-14	121.68	no	1.077	1.22	1.29	0.729	0.889	0.794
1551	AIEETLEQYQVPR	AUR62036484-RA	ABC transporter C family member 2-like isoform X2 [Populus euphratica]	2	788.404	-1.3955	0.00094466	60.157	no	1.189	1.281	1.086	0.678	0.706	1.061
1552	AIEEWGQPINK	AUR62042828-RA	chalcone synthase [Beta vulgaris subsp. vulgaris]	3	428.891	-0.028445	0.00010854	74.841	yes	NA	NA	NA	NA	NA	NA
1553	AIEEWGQPINK	AUR62042828-RA	chalcone synthase [Beta vulgaris subsp. vulgaris]	3	428.891	-0.70307	0.00037889	64.82	yes	NA	NA	NA	NA	NA	NA
1554	AIEEWGQPINK	AUR62042828-RA	chalcone synthase [Beta vulgaris subsp. vulgaris]	2	642.833	-1.7593	4.1927e-15	119.39	yes	1.243	1.142	1.248	0.775	0.843	0.749
1555	AIEGDVLNEYK	AUR62021481-RA	MLP-like protein 34 [Beta vulgaris subsp. vulgaris]	2	625.817		1.7475e-12	84.479	yes	NA	NA	NA	NA	NA	NA
1556	AIEIEHAEKDR	AUR62011777-RA	LOW QUALITY PROTEIN: stachyose synthase-like [Beta vulgaris subsp. vulgaris]	4	328.423	-0.21728	7.1279e-06	87.184	yes	1.129	0.84	0.998	1.072	0.935	1.027
1557	AIEIYEDIGR	AUR62012330-RA	alpha-soluble NSF attachment protein 2 [Beta vulgaris subsp. vulgaris]	2	589.806	-0.75957	0.00028619	85.963	yes	1.196	1.175	1.137	0.777	0.938	0.777
1558	AIELADPMENAGAALIR	AUR62022776-RA	ruBisCO large subunit-binding protein subunit alpha [Beta vulgaris subsp. vulgaris]	2	877.959	-0.9938	0.01604	35.473	no	1.206	1.04	1.004	0.805	1.023	0.923
1559	AIELAESR	AUR62013098-RA	probable alkaline/neutral invertase B [Beta vulgaris subsp. vulgaris]	2	444.743	-0.22626	0.02391	60.91	yes	1.484	1.373	1.444	0.493	0.626	0.581
1560	AIELGYINIGGK	AUR62003092-RA	ras GTPase-activating protein-binding protein 1 [Beta vulgaris subsp. vulgaris]	3	416.571	0.75652	0.00016816	68.536	yes	NA	NA	NA	NA	NA	NA
1561	AIELGYINIGGK	AUR62003092-RA	ras GTPase-activating protein-binding protein 1 [Beta vulgaris subsp. vulgaris]	2	624.353	-0.5315	0.00053679	68.536	yes	NA	NA	NA	NA	NA	NA
1562	AIELIATHLR	AUR62004893-RA	flowering locus K homology domain [Beta vulgaris subsp. vulgaris]	3	379.564	0.64441	6.676e-10	114.39	yes	1.218	1.045	1.116	0.766	0.942	0.913
1563	AIELIATHLR	AUR62004893-RA	flowering locus K homology domain [Beta vulgaris subsp. vulgaris]	2	568.843	-0.43079	0.00069585	79.311	yes	NA	NA	NA	NA	NA	NA
1564	AIELIATHLR	AUR62004893-RA	flowering locus K homology domain [Beta vulgaris subsp. vulgaris]	2	568.843	-0.93406	0.0047435	58.63	yes	1.239	1.043	1.068	0.849	0.905	0.895
1565	AIELLTYDTVNK	AUR62030636-RA	adenine nucleotide transporter BT1, chloroplastic/mitochondrial [Beta vulgaris subsp. vulgaris]	2	690.374	-1.0912	1.6165e-12	123.95	yes	1.187	1.25	1.093	0.83	0.812	0.829
1566	AIELLTYDTVNK	AUR62030636-RA	adenine nucleotide transporter BT1, chloroplastic/mitochondrial [Beta vulgaris subsp. vulgaris]	3	460.585	-0.0027039	0.0034314	43.68	yes	NA	NA	NA	NA	NA	NA
1567	AIELLTYDTVNK	AUR62030636-RA	adenine nucleotide transporter BT1, chloroplastic/mitochondrial [Beta vulgaris subsp. vulgaris]	3	460.585	0.30594	0.0027075	44.614	yes	NA	NA	NA	NA	NA	NA
1568	AIELTEAR	AUR62041914-RA	probable alkaline/neutral invertase B [Beta vulgaris subsp. vulgaris]	2	451.751	-0.215	0.0084675	75.825	yes	NA	NA	NA	NA	NA	NA
1569	AIELVAGK	AUR62030675-RA	uncharacterized LOC8278573 precursor [Ricinus communis]	3	267.501	-0.0074559	0.008858	58.782	yes	1.175	1.101	1.21	0.804	0.916	0.793
1570	AIENTCAPISSSPEER	AUR62021171-RA	tripeptidyl-peptidase 2 [Beta vulgaris subsp. vulgaris]	2	880.91	-1.1139	0.042952	31.089	no	1.284	1.072	0.899	0.915	0.832	0.997
1571	AIEQLVTEETYSR	AUR62009051-RA	protein KAKU4 isoform X2 [Beta vulgaris subsp. vulgaris]	2	769.888	-1.2363	0.0023323	55.724	yes	1.124	1.251	1.132	0.784	0.909	0.8
1572	AIETEDDEPVKQK	AUR62043444-RA	DNA (cytosine-5)-methyltransferase 1B isoform X3 [Beta vulgaris subsp. vulgaris]	3	501.251	-2.1903	3.0179e-20	111.79	yes	1.418	1.024	1.444	0.703	0.738	0.672
1573	AIETYGTPASR	AUR62006009-RA	granule-bound starch synthase 1, chloroplastic/amyloplastic [Beta vulgaris subsp. vulgaris]	2	583.296	-1.3264	4.1927e-15	119.39	yes	1.31	1.354	1.205	0.728	0.694	0.709
1574	AIETYGTPASR	AUR62006009-RA	granule-bound starch synthase 1, chloroplastic/amyloplastic [Beta vulgaris subsp. vulgaris]	2	583.296	-1.3145	0.0002871	75.849	yes	1.381	0.826	1.418	0.881	0.849	0.646
1575	AIEVCVK	AUR62022530-RA	glutathione S-transferase DHAR2 [Beta vulgaris subsp. vulgaris]	3	273.486	0.68773	0.0078461	85.89	yes	1.026	0.85	0.939	1.028	1.103	1.054
1576	AIEVVDLDQQK	AUR62012123-RA	pumilio homolog 1 [Beta vulgaris subsp. vulgaris]	3	419.894	-0.093427	4.9747e-09	102.52	yes	0.969	0.918	0.937	1.086	1.053	1.037
1577	AIEVVDLDQQK	AUR62012123-RA	pumilio homolog 1 [Beta vulgaris subsp. vulgaris]	2	629.338		0.007191	47.302	yes	NA	NA	NA	NA	NA	NA
1578	AIEWGEPK	AUR62039990-RA	xylose isomerase [Beta vulgaris subsp. vulgaris]	2	465.24	-3.6026	0.0088468	87.476	no	1.125	1.157	1.165	0.806	0.862	0.886
1579	AIEYFLK	AUR62001143-RA	adenylosuccinate lyase-like [Citrus sinensis]	2	442.25	-1	0.023496	81.784	yes	1.305	1.188	1.135	0.797	0.813	0.761
1580	AIFASGSPFDPVEYEGK	AUR62021422-RA	NADP-dependent malic enzyme [Beta vulgaris subsp. vulgaris]	3	605.293	-0.67038	1.711e-24	102.64	no	1.168	1.256	1.168	0.765	0.831	0.812
1581	AIFASGSPFDPVEYGGR	AUR62022202-RA	NADP-dependent malic enzyme [Beta vulgaris subsp. vulgaris]	2	885.428	-1.215	1.1707e-12	82.529	yes	1.898	1.832	1.811	0.135	0.167	0.156
1582	AIFNSVGVDADDER	AUR62028575-RA	60S acidic ribosomal protein P2A [Beta vulgaris subsp. vulgaris]	2	754.355	-1.6736	8.515e-09	125.5	yes	1.168	1.185	1.155	0.795	0.85	0.848
1583	AIFPDTNIVITR	AUR62011520-RA	uncharacterized LOC107830728 [Nicotiana tabacum]	3	453.926	-0.019711	0.0061287	41.383	yes	NA	NA	NA	NA	NA	NA
1584	AIGAELDLR	AUR62033591-RA	peroxiredoxin-2E, chloroplastic [Beta vulgaris subsp. vulgaris]	2	479.272	-0.50799	0.0017688	85.676	yes	0.802	0.897	0.796	1.131	1.245	1.129
1585	AIGDAAALPK	AUR62025806-RA	mitochondrial uncoupling protein 1 isoform X2 [Jatropha curcas]	2	463.769	-1.0851	0.0020569	67.113	yes	NA	NA	NA	NA	NA	NA
1586	AIGDAVALPK	AUR62041355-RA	mitochondrial uncoupling protein 1 isoform X2 [Jatropha curcas]	2	477.785	-1.6463	0.00085551	76.228	yes	NA	NA	NA	NA	NA	NA
1587	AIGDLIGVVK	AUR62025995-RA	adenylosuccinate synthetase 2, chloroplastic [Beta vulgaris subsp. vulgaris]	3	328.874	0.75308	0.0088461	44.318	yes	1.149	1.257	1.092	0.856	0.909	0.737
1588	AIGESNDPIPVK	AUR62018271-RA	SKP1-like protein 1A isoform X5 [Vitis vinifera]	2	620.333	-0.79633	0.0050001	49.448	yes	1.401	1.348	1.52	0.526	0.62	0.585
1589	AIGESNDPIPVK	AUR62018271-RA	SKP1-like protein 1A isoform X5 [Vitis vinifera]	3	413.891	0.35181	0.0031767	43.897	yes	1.31	1.518	1.349	0.536	0.509	0.777
1590	AIGESTEGGIPVWR	AUR62006669-RA	CBS domain-containing protein CBSX6 [Beta vulgaris subsp. vulgaris]	3	491.256	-0.16563	1.1932e-06	87.831	yes	NA	NA	NA	NA	NA	NA
1591	AIGFYGEAIK	AUR62025790-RA	outer envelope protein 64, chloroplastic [Ziziphus jujuba]	3	356.862	0.81451	0.0037229	51.066	yes	NA	NA	NA	NA	NA	NA
1592	AIGHPLAK	AUR62004284-RA	carbamoyl-phosphate synthase large chain, chloroplastic [Beta vulgaris subsp. vulgaris]	3	269.501	-0.43936	0.041224	41.652	no	1.28	1.102	1.51	0.603	0.721	0.784
1593	AIGITNQR	AUR62011496-RA	glycerol kinase [Beta vulgaris subsp. vulgaris]	2	436.751	-0.50943	0.021608	62.107	no	NA	NA	NA	NA	NA	NA
1594	AIGIYTDDEAK	AUR62020547-RA	chalcone--flavonone isomerase [Beta vulgaris subsp. vulgaris]	2	598.296	-1.8742	0.034464	40.727	yes	1.147	1.056	1.374	0.784	0.861	0.778
1595	AIGIYTDEEAK	AUR62015655-RA	chalcone--flavonone isomerase [Beta vulgaris subsp. vulgaris]	2	605.304	-1.9876	0.0019866	58.699	no	1.208	1.373	1.217	0.703	0.758	0.741
1596	AIGLMPMIDQGEKDDK	AUR62040325-RA	soluble inorganic pyrophosphatase 1 [Beta vulgaris subsp. vulgaris]	4	448.967	-1.1597	0.00072742	47.037	no	NA	NA	NA	NA	NA	NA
1597	AIGLMPMIDQGEKDDK	AUR62040325-RA	soluble inorganic pyrophosphatase 1 [Beta vulgaris subsp. vulgaris]	4	448.967	-0.67788	1.1209e-05	66.246	no	NA	NA	NA	NA	NA	NA
1598	AIGLMPMIDQGEKDDK	AUR62040325-RA	soluble inorganic pyrophosphatase 1 [Beta vulgaris subsp. vulgaris]	4	448.967	-1.6201	0.00011071	59.709	no	1.124	1.061	1.32	0.911	0.844	0.74
1599	AIGLMPMIDQGEKDDK	AUR62040325-RA	soluble inorganic pyrophosphatase 1 [Beta vulgaris subsp. vulgaris]	4	444.968	-0.041456	0.0040396	44.252	no	NA	NA	NA	NA	NA	NA
1600	AIGLMPMIDQGEKDDK	AUR62040325-RA	soluble inorganic pyrophosphatase 1 [Beta vulgaris subsp. vulgaris]	4	444.968	-0.049178	0.012801	40.983	no	NA	NA	NA	NA	NA	NA
1601	AIGLMPMIDQGEKDDK	AUR62040325-RA	soluble inorganic pyrophosphatase 1 [Beta vulgaris subsp. vulgaris]	3	587.623	-1.0465	3.3282e-05	63.16	no	NA	NA	NA	NA	NA	NA
1602	AIGPLEIR	AUR62033165-RA	putative indole-3-acetic acid-amido synthetase GH3.9 isoform X1 [Beta vulgaris subsp. vulgaris]	2	434.766	-0.24563	0.017358	65.252	no	NA	NA	NA	NA	NA	NA
1603	AIGPLEIR	AUR62033165-RA	putative indole-3-acetic acid-amido synthetase GH3.9 isoform X1 [Beta vulgaris subsp. vulgaris]	2	434.766	-0.22627	0.024378	60.682	no	1.376	1.22	1.328	0.633	0.718	0.725
1604	AIGPLVYQK	AUR62003682-RA	probable glycosyltransferase At5g03795 [Beta vulgaris subsp. vulgaris]	2	494.795		2.3233e-16	106.04	yes	NA	NA	NA	NA	NA	NA
1605	AIGSGSEGADSNLQEQYR	AUR62035123-RA	proteasome subunit alpha type-5 [Beta vulgaris subsp. vulgaris]	2	941.432	-2.1879	3.8844e-05	136.39	no	1.513	1.561	1.189	0.548	0.664	0.526
1606	AIGSGSEGADSNLQEQYR	AUR62035123-RA	proteasome subunit alpha type-5 [Beta vulgaris subsp. vulgaris]	3	627.957	-2.3624	3.8901e-14	79.837	no	1.594	1.223	1.185	0.658	0.688	0.652
1607	AIGSGSEGADSNLQEQYR	AUR62035123-RA	proteasome subunit alpha type-5 [Beta vulgaris subsp. vulgaris]	3	627.957	-2.0893	0.00097942	166.04	no	1.197	0.98	1.396	0.795	0.872	0.759
1608	AIGSGSEGADSSLQEQYR	AUR62015501-RA	proteasome subunit alpha type-5 [Beta vulgaris subsp. vulgaris]	2	927.927	-2.9582	0.0004981	173.37	yes	0.991	1.099	1.005	0.909	0.969	1.027
1609	AIGSGSEGADSSLQEQYR	AUR62015501-RA	proteasome subunit alpha type-5 [Beta vulgaris subsp. vulgaris]	3	618.954	-2.9637	1.3568e-25	97.904	yes	1.122	1.003	0.996	1.081	0.792	1.007
1610	AIGSGSEGADSSLQEQYR	AUR62015501-RA	proteasome subunit alpha type-5 [Beta vulgaris subsp. vulgaris]	2	927.927	-1.7701	8.8681e-14	117.18	yes	1.122	1.014	0.891	0.982	1.019	0.973
1611	AIGSGSEGADSSLQEQYR	AUR62015501-RA	proteasome subunit alpha type-5 [Beta vulgaris subsp. vulgaris]	3	618.954	-1.4968	0.0009846	43.532	yes	NA	NA	NA	NA	NA	NA
1612	AIGSYGASCFESQLNDAK	AUR62028271-RA	methylthioribose-1-phosphate isomerase [Beta vulgaris subsp. vulgaris]	3	639.96	-1.3821	0.0012851	150.39	yes	NA	NA	NA	NA	NA	NA
1613	AIGTEIEWCPGK	AUR62017778-RA	nucleosome assembly protein 1;2 [Beta vulgaris subsp. vulgaris]	3	454.224	0.27676	0.0027243	44.543	yes	1.116	1.26	1.105	0.772	0.915	0.832
1614	AIGTEIEWHQGK	AUR62038152-RA	nucleosome assembly protein 1;4 [Vitis vinifera]	3	456.902	-0.18291	1.274e-11	97.734	yes	1.264	1.015	1.191	0.792	0.811	0.927
1615	AIGTEIEWHQGK	AUR62038152-RA	nucleosome assembly protein 1;4 [Vitis vinifera]	4	342.928	0.30292	9.2565e-16	110.39	yes	NA	NA	NA	NA	NA	NA
1616	AIGTEIEWHQGK	AUR62038152-RA	nucleosome assembly protein 1;4 [Vitis vinifera]	2	684.849	-1.6432	5.4509e-06	81.92	yes	NA	NA	NA	NA	NA	NA
1617	AIGTVIEWCPGK	AUR62003471-RA	nucleosome assembly protein 1;4 isoform X3 [Nelumbo nucifera]	3	444.232	-0.23844	0.00069251	53.567	yes	1.24	1.093	1.265	0.664	0.827	0.91
1618	AIGTVIEWCPGK	AUR62003471-RA	nucleosome assembly protein 1;4 isoform X3 [Nelumbo nucifera]	2	665.845	-1.4012	5.0297e-16	120.77	yes	1.241	1.087	1.123	0.792	0.887	0.87
1619	AIGVDAK	AUR62015876-RA	chloroplast stem-loop binding protein of 41 kDa a, chloroplastic [Beta vulgaris subsp. vulgaris]	2	337.198	0.31625	0.023496	81.784	yes	1.52	1.354	1.5	0.478	0.487	0.661
1620	AIGVQQSR	AUR62041324-RA	cyclin-dependent kinases regulatory subunit 1 [Ananas comosus]	2	429.743	-1.0152	0.0091291	73.573	yes	NA	NA	NA	NA	NA	NA
1621	AIGVSNFSIK	AUR62030709-RA	aldo-keto reductase family 4 member C9 [Beta vulgaris subsp. vulgaris]	3	345.866	0.41337	0.00016713	81.972	yes	1.323	1.08	1.311	0.777	0.782	0.727
1622	AIHADGILR	AUR62007201-RA	vacuolar protein sorting protein [Medicago truncatula]	3	322.522	-0.23582	8.6512e-11	123.16	yes	1.042	0.847	1.173	0.944	1.076	0.918
1623	AIHAEEESVSGPWELCTGR	AUR62028658-RA	serine carboxypeptidase-like 20 [Beta vulgaris subsp. vulgaris]	3	709.997	-0.92624	5.3536e-22	106.57	yes	NA	NA	NA	NA	NA	NA
1624	AIHDEALNEVCR	AUR62009716-RA	RNA-directed DNA methylation 4 [Beta vulgaris subsp. vulgaris]	3	476.23	-0.95253	2.2598e-09	93.345	yes	NA	NA	NA	NA	NA	NA
1625	AIHDQNFTGK	AUR62032532-RA	ribonuclease TUDOR 2 [Beta vulgaris subsp. vulgaris]	3	377.524	-0.98627	0.001477	58.699	no	NA	NA	NA	NA	NA	NA
1626	AIHDQNFTGK	AUR62032532-RA	ribonuclease TUDOR 2 [Beta vulgaris subsp. vulgaris]	3	377.524	-1.1287	0.00072842	66.056	no	1.214	1.083	1.375	0.66	0.757	0.91
1627	AIHIPTHR	AUR62015864-RA	mitogen-activated protein kinase kinase 3 [Beta vulgaris subsp. vulgaris]	3	315.519	-0.24566	0.0088367	58.815	yes	NA	NA	NA	NA	NA	NA
1628	AIHLDPVPFDLER	AUR62019835-RA	long chain acyl-CoA synthetase 4 [Beta vulgaris subsp. vulgaris]	3	507.94	-0.13945	0.00049781	58.098	yes	1.054	0.93	1.3	0.794	1.142	0.781
1629	AIHLDPVPFDLER	AUR62019835-RA	long chain acyl-CoA synthetase 4 [Beta vulgaris subsp. vulgaris]	2	761.407	-0.91981	0.00021023	66.393	yes	1.182	0.98	1.323	0.82	0.96	0.734
1630	AIHLGNAR	AUR62025287-RA	oligouridylate-binding protein 1 [Beta vulgaris subsp. vulgaris]	3	284.5		0.01122	58.819	yes	NA	NA	NA	NA	NA	NA
1631	AIHSEPNFR	AUR62005429-RA	alpha-glucan water dikinase, chloroplastic isoform X1 [Beta vulgaris subsp. vulgaris]	3	357.517	-0.44831	0.025319	40.352	no	NA	NA	NA	NA	NA	NA
1632	AIIEVLGR	AUR62006993-RA	eIF-2-alpha kinase activator GCN1 [Beta vulgaris subsp. vulgaris]	2	435.774	0.83551	0.0099272	70.856	no	1.149	1.121	1.03	0.836	1.033	0.83
1633	AIIGTIGDVDSYQLPDAK	AUR62011441-RA	presequence protease 2, chloroplastic/mitochondrial isoform X1 [Beta vulgaris subsp. vulgaris]	3	625.995	-0.96708	1.2095e-21	106.6	no	NA	NA	NA	NA	NA	NA
1634	AIIGTIGDVDSYQLPDAK	AUR62011441-RA	presequence protease 2, chloroplastic/mitochondrial isoform X1 [Beta vulgaris subsp. vulgaris]	4	469.748	0.52911	3.8027e-26	103.88	no	1.094	1.111	1.052	0.853	1.045	0.846
1635	AIISDFISSLSSTNIQAK	AUR62018948-RA	protein EXORDIUM [Beta vulgaris subsp. vulgaris]	3	632.342	-1.3453	0.011355	29.099	yes	NA	NA	NA	NA	NA	NA
1636	AIISNPITNTSTK	AUR62011002-RA	basic 7S globulin [Beta vulgaris subsp. vulgaris]	3	453.921	-0.19757	2.0858e-11	94.122	no	1.025	0.88	1.111	0.961	1.086	0.936
1637	AIISNPITNTSTK	AUR62011002-RA	basic 7S globulin [Beta vulgaris subsp. vulgaris]	2	680.378	-1.2312	1.1902e-11	96.673	no	0.914	0.857	0.949	1.122	1.126	1.032
1638	AIKEEISK	AUR62036261-RA	5-methyltetrahydropteroyltriglutamate--homocysteine methyltransferase [Beta vulgaris subsp.vulgaris]	3	306.515	-0.13949	0.015325	58.981	no	1.509	0.98	1.439	0.685	0.805	0.582
1639	AIKEEISK	AUR62036261-RA	5-methyltetrahydropteroyltriglutamate--homocysteine methyltransferase [Beta vulgaris subsp.vulgaris]	4	230.138	0.25818	0.015365	56.432	no	NA	NA	NA	NA	NA	NA
1640	AIKEELGSVIFR	AUR62028079-RA	RING-H2 zinc finger protein [Arabidopsis thaliana]	3	454.598	0.21491	0.0063893	43.502	yes	NA	NA	NA	NA	NA	NA
1641	AILAEFDLPYK	AUR62028904-RA	probable DNA primase large subunit [Daucus carota subsp. sativus]	3	427.236		0.013203	37.696	yes	NA	NA	NA	NA	NA	NA
1642	AILAHTK	AUR62034544-RA	glucose-induced degradation protein 8 homolog [Beta vulgaris subsp. vulgaris]	3	251.825	-0.00087466	0.011424	69.383	yes	NA	NA	NA	NA	NA	NA
1643	AILDDLLAK	AUR62007445-RA	pectin acetylesterase 8 isoform X1 [Beta vulgaris subsp. vulgaris]	2	486.292	-0.7458	9.5517e-10	121.73	yes	1.358	1.152	1.394	0.692	0.76	0.644
1644	AILDDLLAK	AUR62007445-RA	pectin acetylesterase 8 isoform X1 [Beta vulgaris subsp. vulgaris]	3	324.531	0.97501	0.0035405	60.436	yes	1.371	1.36	1.342	0.571	0.682	0.674
1645	AILDELLAK	AUR62027291-RA	pectin acetylesterase 8 isoform X1 [Beta vulgaris subsp. vulgaris]	2	493.3	-0.96219	9.5517e-10	121.73	yes	1.127	0.962	1.248	0.887	0.961	0.815
1646	AILDELLAK	AUR62027291-RA	pectin acetylesterase 8 isoform X1 [Beta vulgaris subsp. vulgaris]	3	329.202	1.1683	0.0039133	58.981	yes	1.209	1.113	1.165	0.952	0.93	0.631
1647	AILEDGTTVVVK	AUR62029793-RA	probable inactive receptor kinase At5g58300 isoform X2 [Beta vulgaris subsp. vulgaris]	3	415.575	0.47091	0.00070739	53.237	yes	NA	NA	NA	NA	NA	NA
1648	AILENPKDK	AUR62037329-RA	UDP-glucose:glycoprotein glucosyltransferase isoform X1 [Beta vulgaris subsp. vulgaris]	3	343.198	1.5587	0.0021354	70.028	no	NA	NA	NA	NA	NA	NA
1649	AILENPSDK	AUR62001601-RA	NADH--cytochrome b5 reductase 1 [Beta vulgaris subsp. vulgaris]	2	493.761	-1.8994	0.003883	70.028	yes	1.305	1.284	1.353	0.7	0.692	0.666
1650	AILETTLR	AUR62016839-RA	ubiquitin fusion degradation protein 1 homolog [Pyrus x bretschneideri]	2	458.777	-0.37988	0.0063634	93.374	no	NA	NA	NA	NA	NA	NA
1651	AILETTLR	AUR62016839-RA	ubiquitin fusion degradation protein 1 homolog [Pyrus x bretschneideri]	2	458.777	-1.4812	0.010233	70.525	no	NA	NA	NA	NA	NA	NA
1652	AILGQSIPFQSLK	AUR62032663-RA	inosine triphosphate pyrophosphatase [Beta vulgaris subsp. vulgaris]	3	467.942	-0.29704	9.3658e-21	113.61	yes	1.335	1.26	1.312	0.64	0.819	0.634
1653	AILGQSIPFQSLK	AUR62032663-RA	inosine triphosphate pyrophosphatase [Beta vulgaris subsp. vulgaris]	2	701.409	-1.2583	6.9303e-07	133.16	yes	1.251	1.22	1.491	0.703	0.684	0.652
1654	AILGSQALR	AUR62012072-RA	FT-interacting protein 1 [Beta vulgaris subsp. vulgaris]	2	464.782	-0.31847	0.0031724	73.233	no	1.146	1.258	1.247	0.856	0.891	0.602
1655	AILHQVVESAK	AUR62027347-RA	embryo defective 2016 protein [Medicago truncatula]	3	398.9	0.1382	0.00072799	56.404	yes	NA	NA	NA	NA	NA	NA
1656	AILISDAMETGTVQINSAPAR	AUR62031595-RA	NADP-dependent glyceraldehyde-3-phosphate dehydrogenase [Beta vulgaris subsp. vulgaris]	3	720.044	-1.1119	0.0020363	32.515	no	NA	NA	NA	NA	NA	NA
1657	AILLERPR	AUR62007904-RA	ubiquinone biosynthesis protein COQ4 homolog, mitochondrial [Beta vulgaris subsp. vulgaris]	3	323.206	0.098744	3.1876e-05	112.37	yes	NA	NA	NA	NA	NA	NA
1658	AILLNTPHNPTGK	AUR62004721-RA	probable N-succinyldiaminopimelate aminotransferase DapC [Solanum pennellii]	3	459.261	-0.35609	3.1545e-06	76.073	yes	1.191	1.087	1.258	0.85	0.757	0.857
1659	AILNDLDDLKR	AUR62029613-RA	ubiquitin-like modifier-activating enzyme 5 [Beta vulgaris subsp. vulgaris]	3	429.242	0.11002	0.00038151	70.942	yes	1.138	1.098	1.504	0.805	0.806	0.649
1660	AILPLLQAEEDER	AUR62035332-RA	NADH dehydrogenase [ubiquinone] 1 alpha subcomplex subunit 13-B [Beta vulgaris subsp. vulgaris]	2	748.901	-1.0868	0.0040946	48.568	yes	1.232	0.939	1.002	1.187	0.83	0.811
1661	AILPLLQAEEDER	AUR62035332-RA	NADH dehydrogenase [ubiquinone] 1 alpha subcomplex subunit 13-B [Beta vulgaris subsp. vulgaris]	3	499.603	0.4979	1.0324e-15	98.105	yes	0.798	1.652	1.718	0.624	0.655	0.552
1662	AILQLNGQDPTGFDDSVVSR	AUR62039221-RA	poly [ADP-ribose] polymerase 3 [Beta vulgaris subsp. vulgaris]	3	711.359	-0.98258	1.421e-21	114.55	no	1.02	0.933	1.15	1.016	1.051	0.831
1663	AILVNATDK	AUR62032726-RA	importin-5 [Beta vulgaris subsp. vulgaris]	2	472.774	-1.7133	4.9366e-06	105.98	no	1.326	1.166	1.324	0.669	0.751	0.763
1664	AILVQPDR	AUR62010449-RA	pyruvate decarboxylase 2 [Beta vulgaris subsp. vulgaris]	2	456.269	0.32242	0.0092245	73.248	yes	NA	NA	NA	NA	NA	NA
1665	AIMADAGSSLMGIGTATGK	AUR62028533-RA	cell division protein FtsZ homolog 2-1, chloroplastic [Beta vulgaris subsp. vulgaris]	3	595.29	-1.5593	7.0676e-05	50.178	no	1.207	1.328	1.4	0.673	0.8	0.591
1666	AIMLVELK	AUR62016287-RA	protein TOPLESS [Beta vulgaris subsp. vulgaris]	2	458.78	-0.66257	6.759e-05	111.95	yes	NA	NA	NA	NA	NA	NA
1667	AIMLVELK	AUR62016287-RA	protein TOPLESS [Beta vulgaris subsp. vulgaris]	2	466.778	-1.006	0.033839	45.68	yes	NA	NA	NA	NA	NA	NA
1668	AINEFSIGIYTK	AUR62030976-RA	polyamine oxidase-like [Beta vulgaris subsp. vulgaris]	3	452.578	-0.55915	0.00019093	67.519	yes	NA	NA	NA	NA	NA	NA
1669	AINEIPNDALK	AUR62028981-RA	12-oxophytodienoate reductase 3 [Beta vulgaris subsp. vulgaris]	2	599.327	-1.7177	0.0027894	53.237	yes	1.404	1.359	1.514	0.648	0.53	0.543
1670	AINFDAQAVQR	AUR62014001-RA	AP-1 complex subunit gamma-2 [Nelumbo nucifera]	3	411.551	-0.24253	0.045177	31.597	yes	NA	NA	NA	NA	NA	NA
1671	AINFDLPHIIR	AUR62021178-RA	caffeic acid 3-O-methyltransferase [Beta vulgaris subsp. vulgaris]	3	436.919	0.68015	3.9682e-06	87.568	yes	0.777	0.735	0.837	1.23	1.328	1.093
1672	AINLGTYAPGSTDR	AUR62036471-RA	E3 ubiquitin-protein ligase UPL1 [Camelina sativa]	2	718.362		0.0022164	42.317	yes	NA	NA	NA	NA	NA	NA
1673	AINLVHSR	AUR62009479-RA	AUGMIN subunit 5 isoform X1 [Beta vulgaris subsp. vulgaris]	3	303.847	-0.21942	0.012076	53.775	yes	NA	NA	NA	NA	NA	NA
1674	AIPDLGDEDYK	AUR62028427-RA	putative glucose-6-phosphate 1-epimerase [Beta vulgaris subsp. vulgaris]	2	618.293	-1.6775	2.4961e-05	85.813	yes	1.25	1.294	1.313	0.645	0.792	0.706
1675	AIPDYNQLFVK	AUR62040191-RA	DEAD-box ATP-dependent RNA helicase 38 [Beta vulgaris subsp. vulgaris]	3	436.571	0.18469	0.00077819	55.314	yes	1.184	1.302	1.147	0.831	0.812	0.725
1676	AIPENLDNPTHTPINK	AUR62040191-RA	DEAD-box ATP-dependent RNA helicase 38 [Beta vulgaris subsp. vulgaris]	3	591.976	-1.4306	0.0010389	142.45	no	1.178	1.06	1.132	0.835	0.953	0.843
1677	AIPENLDNPTHTPINK	AUR62040191-RA	DEAD-box ATP-dependent RNA helicase 38 [Beta vulgaris subsp. vulgaris]	4	444.234	-0.37954	0.021703	26.771	no	1.007	1.078	1.148	0.874	0.931	0.961
1678	AIPENLDNPTHTPINK	AUR62040191-RA	DEAD-box ATP-dependent RNA helicase 38 [Beta vulgaris subsp. vulgaris]	3	591.976	-1.7985	0.033978	25.365	no	1.106	0.981	1.001	0.985	0.877	1.05
1679	AIPGDPFPLDGSR	AUR62013789-RA	protein TRIGALACTOSYLDIACYLGLYCEROL 4, chloroplastic [Beta vulgaris subsp. vulgaris]	3	447.898	-0.014039	0.0014954	45.28	yes	NA	NA	NA	NA	NA	NA
1680	AIPHYLR	AUR62007752-RA	phosphoenolpyruvate carboxylase 4 [Beta vulgaris subsp. vulgaris]	3	290.505	-0.36444	0.020175	58.246	yes	NA	NA	NA	NA	NA	NA
1681	AIPNQQIIGK	AUR62019579-RA	multiprotein-bridging factor 1a-like isoform X2 [Camelina sativa]	3	361.217	0.25811	0.0088461	44.318	yes	NA	NA	NA	NA	NA	NA
1682	AIPNQQIIGK	AUR62019579-RA	multiprotein-bridging factor 1a-like isoform X2 [Camelina sativa]	2	541.322	-1.4969	0.00017199	87.806	yes	NA	NA	NA	NA	NA	NA
1683	AIPSCCLK	AUR62006132-RA	spermine synthase isoform X1 [Beta vulgaris subsp. vulgaris]	2	474.736	-1.6462	0.008051	83.206	no	1.399	1.392	1.453	0.651	0.586	0.519
1684	AIQAFSPLK	AUR62013261-RA	heparanase-like protein 3 [Beta vulgaris subsp. vulgaris]	2	487.787	-1.0296	0.0015785	86.898	yes	NA	NA	NA	NA	NA	NA
1685	AIQAFSPLK	AUR62013261-RA	heparanase-like protein 3 [Beta vulgaris subsp. vulgaris]	3	325.527	0.83447	0.027837	39.305	yes	NA	NA	NA	NA	NA	NA
1686	AIQEAYELLIDPQKR	AUR62027776-RA	LOW QUALITY PROTEIN: dnaJ homolog subfamily C member 2-like [Beta vulgaris subsp. vulgaris]	3	596.328	-1.391	0.054012	26.292	yes	1.205	1.223	1.204	0.675	0.795	0.897
1687	AIQESPDWPK	AUR62005895-RA	probable cytosolic oligopeptidase A [Beta vulgaris subsp. vulgaris]	2	585.793	-0.85012	0.0052019	57.532	yes	1.135	1.151	1.222	0.863	0.842	0.787
1688	AIQESPDWPK	AUR62005895-RA	probable cytosolic oligopeptidase A [Beta vulgaris subsp. vulgaris]	3	390.865	1.4169	0.0002905	74.841	yes	NA	NA	NA	NA	NA	NA
1689	AIQESSGGVVR	AUR62020633-RA	RNA-binding KH domain-containing protein PEPPER [Beta vulgaris subsp. vulgaris]	2	551.796	-1.3688	0.031756	41.242	no	NA	NA	NA	NA	NA	NA
1690	AIQESTCNALLLK	AUR62001709-RA	cytosolic enolase 3 [Beta vulgaris subsp. vulgaris]	2	730.893	-2.6688	3.9805e-05	70.373	no	NA	NA	NA	NA	NA	NA
1691	AIQGEIVGTIIGGQR	AUR62023045-RA	uridylate kinase [Theobroma cacao]	3	504.623	-0.078359	3.7141e-20	109.83	yes	0.988	1.242	0.964	0.753	1.001	1.052
1692	AIQLDSSMAK	AUR62031443-RA	protein SGT1 homolog B [Beta vulgaris subsp. vulgaris]	2	540.274	-1.9086	0.018521	40.727	no	1.229	1.161	1.307	0.805	0.789	0.709
1693	AIQLDSSMAK	AUR62031443-RA	protein SGT1 homolog B [Beta vulgaris subsp. vulgaris]	2	532.276	-1.8375	7.0278e-13	122.7	no	1.284	1.18	1.253	0.744	0.779	0.761
1694	AIQPGGPCYVQDDPK	AUR62003110-RA	PLASMODESMATA CALLOSE-BINDING PROTEIN 1 [Beta vulgaris subsp. vulgaris]	3	548.928	-1.6735	0.00080381	46.318	yes	NA	NA	NA	NA	NA	NA
1695	AIQQSIEEK	AUR62003581-RA	SAL1 phosphatase-like [Beta vulgaris subsp. vulgaris]	2	523.28	-1.6116	8.6e-20	136.02	yes	1.27	1.003	1.205	0.797	0.925	0.8
1696	AIQQSIEEK	AUR62003581-RA	SAL1 phosphatase-like [Beta vulgaris subsp. vulgaris]	3	349.189	0.22989	0.0009663	74.464	yes	1.224	1.181	1.125	0.798	0.85	0.822
1697	AIQSVITEVK	AUR62012216-RA	caffeine synthase 1 [Beta vulgaris subsp. vulgaris]	2	544.322	-1.7335	2.2028e-15	161.99	yes	1.225	1.083	1.129	0.777	0.923	0.861
1698	AIQSVITEVK	AUR62012216-RA	caffeine synthase 1 [Beta vulgaris subsp. vulgaris]	3	363.217	0.82006	1.1812e-06	102.52	yes	1.15	1.307	1.08	0.732	0.907	0.825
1699	AISAWYDAK	AUR62012712-RA	starch synthase 3, chloroplastic/amyloplastic [Beta vulgaris subsp. vulgaris]	2	512.759	-1.3519	4.9366e-06	105.98	no	NA	NA	NA	NA	NA	NA
1700	AISAWYDAK	AUR62012712-RA	starch synthase 3, chloroplastic/amyloplastic [Beta vulgaris subsp. vulgaris]	3	342.175	0.55626	0.0046106	56.258	no	NA	NA	NA	NA	NA	NA
1701	AISESSEVLK	AUR62044264-RA	cadmium-induced protein AS8 [Beta vulgaris subsp. vulgaris]	2	531.788	-1.0409	0.0020008	67.334	yes	NA	NA	NA	NA	NA	NA
1702	AISFLEK	AUR62033165-RA	putative indole-3-acetic acid-amido synthetase GH3.9 isoform X1 [Beta vulgaris subsp. vulgaris]	3	269.825	0.47548	0.0082326	76.847	yes	NA	NA	NA	NA	NA	NA
1703	AISFPSGTSK	AUR62013929-RA	protein FREE1 [Beta vulgaris subsp. vulgaris]	2	497.764	-1.7032	7.1712e-05	92.866	yes	NA	NA	NA	NA	NA	NA
1704	AISGINYGK	AUR62006382-RA	non-specific lipid-transfer protein [Beta vulgaris subsp. vulgaris]	2	461.753	-1.7931	0.00089272	91.867	yes	1.287	1.144	1.102	0.71	0.923	0.835
1705	AISGINYGK	AUR62006382-RA	non-specific lipid-transfer protein [Beta vulgaris subsp. vulgaris]	2	461.753	-1.468	0.0026162	80.231	yes	1.237	1.108	1.173	0.833	0.82	0.829
1706	AISLDSLLVGK	AUR62006611-RA	sister chromatid cohesion 1 protein 4 [Beta vulgaris subsp. vulgaris]	3	372.561	0.1529	8.2962e-05	76.228	yes	NA	NA	NA	NA	NA	NA
1707	AISLTQQLGYYK	AUR62037923-RA	GDSL esterase/lipase At5g03820 [Beta vulgaris subsp. vulgaris]	3	462.254	-0.097082	0.0013526	50.354	yes	NA	NA	NA	NA	NA	NA
1708	AISNEVSEASGVSPR	AUR62000121-RA	heterogeneous nuclear ribonucleoprotein H [Beta vulgaris subsp. vulgaris]	2	751.876	-1.7736	0.040579	31.614	yes	1.044	0.927	1	0.865	1.027	1.136
1709	AISSAPTYKPAER	AUR62041451-RA	peptidyl-prolyl cis-trans isomerase CYP28, chloroplastic [Beta vulgaris subsp. vulgaris]	3	464.249	-0.79763	2.856e-05	70.089	yes	NA	NA	NA	NA	NA	NA
1710	AISSEVNVESK	AUR62014369-RA	E3 ubiquitin-protein ligase UPL1-like [Brassica oleracea var. oleracea]	3	388.203	-0.14138	8.1045e-05	76.332	yes	NA	NA	NA	NA	NA	NA
1711	AISSSDAYNHQFR	AUR62028839-RA	transaldolase family protein [Populus trichocarpa]	3	499.236	-0.54881	9.6328e-05	64.121	yes	NA	NA	NA	NA	NA	NA
1712	AISTILESVSR	AUR62037083-RA	importin beta-like SAD2 [Beta vulgaris subsp. vulgaris]	2	588.335	-0.53399	5.3936e-05	81.676	yes	1.197	1.083	1.168	0.846	0.88	0.826
1713	AISTILESVSR	AUR62037083-RA	importin beta-like SAD2 [Beta vulgaris subsp. vulgaris]	3	392.559	0.71112	0.015345	37.968	yes	NA	1	NA	NA	NA	NA
1714	AISVIPMLTAPVMEK	AUR62037730-RA	probable voltage-gated potassium channel subunit beta [Beta vulgaris subsp. vulgaris]	3	539.298	-0.50619	0.00037952	44.925	yes	NA	NA	NA	NA	NA	NA
1715	AISYLFTHIER	AUR62001362-RA	coatomer subunit beta-1 [Beta vulgaris subsp. vulgaris]	3	450.579	0.5071	9.5331e-12	111.86	yes	0.98	1.679	0.778	0.663	0.761	1.139
1716	AISYNFATLMR	AUR62031299-RA	beta-xylosidase/alpha-L-arabinofuranosidase 2 [Beta vulgaris subsp. vulgaris]	3	434.889	-0.6915	0.003632	42.243	yes	NA	NA	NA	NA	NA	NA
1717	AITANDGKPLPLYQK	AUR62032722-RA	mitochondrial dicarboxylate/tricarboxylate transporter DTC [Beta vulgaris subsp. vulgaris]	3	543.638		8.6866e-44	103.79	yes	NA	NA	NA	NA	NA	NA
1718	AITELFVK	AUR62035634-RA	proteasome activator subunit 4 [Beta vulgaris subsp. vulgaris]	2	460.776	-0.6329	0.0063634	93.374	yes	NA	NA	NA	NA	NA	NA
1719	AITELSGVTSR	AUR62011332-RA	coatomer subunit gamma [Beta vulgaris subsp. vulgaris]	2	567.312	-1.0041	3.9453e-06	92.19	no	1.357	1.268	1.341	0.676	0.73	0.628
1720	AITLGELVNSK	AUR62019225-RA	selenoprotein O [Jatropha curcas]	3	382.224	0.36533	0.00045092	62.633	yes	1.193	1.155	1.22	0.733	0.855	0.843
1721	AITLVAMATPEDMR	AUR62022354-RA	acetyl-CoA carboxylase 1 isoform X3 [Beta vulgaris subsp. vulgaris]	3	506.927	0.28043	0.00053483	55.196	no	NA	NA	NA	NA	NA	NA
1722	AITMFEDDER	AUR62034362-RA	pre-mRNA-processing protein 40A isoform X1 [Beta vulgaris subsp. vulgaris]	2	613.772	-1.0094	7.3164e-17	125.23	yes	1.27	1.106	1.195	0.798	0.807	0.824
1723	AITSAYYR	AUR62035385-RA	ras-related protein RABA1f [Beta vulgaris subsp. vulgaris]	2	472.745	-0.57707	2.2956e-07	118.32	no	1.259	1.428	1.079	0.71	0.668	0.856
1724	AIVASNLNFK	AUR62000010-RA	glucan endo-1,3-beta-glucosidase 4 [Beta vulgaris subsp. vulgaris]	3	359.541	0.80029	0.0017735	56.432	yes	NA	NA	NA	NA	NA	NA
1725	AIVCSDAAAEAAR	AUR62039221-RA	poly [ADP-ribose] polymerase 3 [Beta vulgaris subsp. vulgaris]	2	652.817	-1.4444	6.148e-20	111.31	yes	0.5	0.526	0.569	1.515	1.515	1.374
1726	AIVCSDAAAEAAR	AUR62039221-RA	poly [ADP-ribose] polymerase 3 [Beta vulgaris subsp. vulgaris]	3	435.547	0.22278	0.00059508	57.106	yes	NA	NA	NA	NA	NA	NA
1727	AIVCSDAASEAAR	AUR62009776-RA	poly [ADP-ribose] polymerase 3 [Beta vulgaris subsp. vulgaris]	2	660.814	-1.4755	6.8102e-07	133.15	yes	0.517	0.452	0.521	1.431	1.57	1.509
1728	AIVCSDAASEAAR	AUR62009776-RA	poly [ADP-ribose] polymerase 3 [Beta vulgaris subsp. vulgaris]	3	440.879	0.43473	4.3208e-11	90.793	yes	0.552	0.876	0.75	1.435	1.205	1.182
1729	AIVEAVR	AUR62016458-RA	pyridoxal 5'-phosphate synthase-like subunit PDX1.2 [Beta vulgaris subsp. vulgaris]	2	379.232	-0.33934	0.04643	62.714	no	1.101	1.07	1.291	0.766	0.913	0.858
1730	AIVEGCGGLFPAGK	AUR62004195-RA	3-phosphoshikimate 1-carboxyvinyltransferase 2 [Beta vulgaris subsp. vulgaris]	3	459.239	-0.55026	9.2254e-12	92.19	no	NA	NA	NA	NA	NA	NA
1731	AIVEGCGGLFPAGK	AUR62004195-RA	3-phosphoshikimate 1-carboxyvinyltransferase 2 [Beta vulgaris subsp. vulgaris]	2	688.356	-2.1129	0.00083468	143.98	no	1.535	1.27	1.485	0.525	0.6	0.585
1732	AIVGANAFK	AUR62002418-RA	2-isopropylmalate synthase A isoform X2 [Beta vulgaris subsp. vulgaris]	2	445.758	-0.7239	0.00069612	93.374	no	NA	NA	NA	NA	NA	NA
1733	AIVGGGYDGFDGVGR	AUR62029078-RA	caffeic acid 3-O-methyltransferase [Beta vulgaris subsp. vulgaris]	3	480.569	-0.58311	6.7888e-11	80.96	yes	NA	NA	NA	NA	NA	NA
1734	AIVKPGCSQDILK	AUR62043319-RA	pyrophosphate--fructose 6-phosphate 1-phosphotransferase subunit alpha [Beta vulgaris subsp.vulgaris]	3	476.934		2.5109e-08	65.842	yes	NA	NA	NA	NA	NA	NA
1735	AIVQGNSFQK	AUR62026043-RA	villin-2 isoform X2 [Beta vulgaris subsp. vulgaris]	2	546.296	-2.2529	0.00022827	86.898	no	1.345	1.349	1.21	0.655	0.756	0.685
1736	AIVQGNSFQK	AUR62026043-RA	villin-2 isoform X2 [Beta vulgaris subsp. vulgaris]	3	364.533	-0.45146	0.0019631	54.982	no	1.332	1.524	1.368	0.6	0.555	0.621
1737	AIVSSPLGLNPK	AUR62036342-RA	ribosome-recycling factor [Theobroma cacao]	3	399.24	0.6825	1.9451e-06	81.017	yes	1.064	1.038	1.271	0.914	0.85	0.865
1738	AIVTTNPNNYK	AUR62032926-RA	protein synthesis inhibitor PD-S2 isoform X1 [Beta vulgaris subsp. vulgaris]	3	412.219	-0.18165	2.4095e-11	107.21	yes	1.214	1.044	1.282	0.875	0.833	0.753
1739	AIVTTNPNNYK	AUR62032926-RA	protein synthesis inhibitor PD-S2 isoform X1 [Beta vulgaris subsp. vulgaris]	2	617.825	-2.3371	0.0099865	48.284	yes	1.059	0.889	1.257	1.092	0.887	0.816
1740	AIVTTNPNNYK	AUR62032926-RA	protein synthesis inhibitor PD-S2 isoform X1 [Beta vulgaris subsp. vulgaris]	2	617.825	-2.5557	0.0099865	48.284	yes	0.5	2.91	0.496	0.396	1.028	0.67
1741	AIVTTNPNNYK	AUR62032926-RA	protein synthesis inhibitor PD-S2 isoform X1 [Beta vulgaris subsp. vulgaris]	2	617.825	-2.0058	0.0023238	56.404	yes	1.014	0.458	1.156	1.285	1.235	0.852
1742	AIVTTNPNNYK	AUR62032926-RA	protein synthesis inhibitor PD-S2 isoform X1 [Beta vulgaris subsp. vulgaris]	3	412.219	-1.0266	1.6396e-11	109.66	yes	1.182	0.583	1.197	1.071	1.192	0.774
1743	AIVTTVIPLPPAEEK	AUR62009382-RA	ATP synthase subunit O, mitochondrial [Beta vulgaris subsp. vulgaris]	3	526.643		0.0092973	35.657	no	NA	NA	NA	NA	NA	NA
1744	AIVVHADPDDLGR	AUR62032030-RA	superoxide dismutase [Cu-Zn] 2 [Beta vulgaris subsp. vulgaris]	3	459.909	-1.1405	0.00047677	58.313	yes	NA	NA	NA	NA	NA	NA
1745	AIVVTGAK	AUR62018092-RA	peroxisomal fatty acid beta-oxidation multifunctional protein MFP2 [Beta vulgaris subsp. vulgaris]	3	253.497	0.038014	0.0098226	57.281	no	0.923	0.829	0.717	1.058	1.315	1.158
1746	AIVVTQR	AUR62019311-RA	sulfite reductase 1 [ferredoxin], chloroplastic [Beta vulgaris subsp. vulgaris]	2	393.745	-0.016956	0.00031913	112.37	yes	1.446	1.305	1.369	0.554	0.747	0.58
1747	AIVYAGVPGK	AUR62017503-RA	alanine--tRNA ligase [Beta vulgaris subsp. vulgaris]	3	325.527	-0.50787	0.0014401	58.981	no	NA	NA	NA	NA	NA	NA
1748	AIVYAGVPSK	AUR62028574-RA	alanine--tRNA ligase [Beta vulgaris subsp. vulgaris]	2	502.792	-2.2243	0.00059267	81.017	no	1.371	1.231	1.203	0.747	0.727	0.721
1749	AIWEEGAAIK	AUR62008924-RA	5-oxoprolinase [Beta vulgaris subsp. vulgaris]	2	544.293	-1.305	0.00022827	86.898	no	NA	NA	NA	NA	NA	NA
1750	AIWMLDPGIK	AUR62027310-RA	alpha-glucosidase 2 [Ziziphus jujuba]	2	572.315	-1.3923	0.023042	46.462	yes	1.321	1.05	1.1	0.938	0.916	0.675
1751	AIWMLDPGIK	AUR62027310-RA	alpha-glucosidase 2 [Ziziphus jujuba]	3	387.211	0.075032	0.0031592	46.462	yes	NA	NA	NA	NA	NA	NA
1752	AIYAGVNFR	AUR62037882-RA	enolase [Beta vulgaris subsp. vulgaris]	3	337.519	-0.54318	2.4013e-10	122.13	yes	1.076	1.014	1.242	0.747	0.931	0.99
1753	AIYDIPSVK	AUR62038363-RA	26S proteasome non-ATPase regulatory subunit 12 homolog A [Beta vulgaris subsp. vulgaris]	2	503.284	-1.0887	0.003883	70.028	no	NA	NA	NA	NA	NA	NA
1754	AIYDIPSVK	AUR62038363-RA	26S proteasome non-ATPase regulatory subunit 12 homolog A [Beta vulgaris subsp. vulgaris]	3	335.859	-0.011537	0.027837	39.305	no	NA	NA	NA	NA	NA	NA
1755	AIYDIPSVKEDPEQWTPILR	AUR62038363-RA	26S proteasome non-ATPase regulatory subunit 12 homolog A [Beta vulgaris subsp. vulgaris]	3	790.75	-0.94438	0.0026774	34.649	no	1.271	0.975	1.14	0.857	0.857	0.899
1756	AIYGGFAAALK	AUR62013456-RA	probable methyltransferase PMT26 [Beta vulgaris subsp. vulgaris]	2	541.306	-1.2689	3.5649e-10	147.2	yes	NA	NA	NA	NA	NA	NA
1757	AIYGGFAAALK	AUR62013456-RA	probable methyltransferase PMT26 [Beta vulgaris subsp. vulgaris]	3	361.206		0.00015981	61.161	yes	NA	NA	NA	NA	NA	NA
1758	AIYSPFETFK	AUR62012299-RA	conserved oligomeric Golgi complex subunit 7 [Beta vulgaris subsp. vulgaris]	2	601.808	-1.1641	0.0047147	58.699	yes	1.349	1.327	1.32	0.68	0.645	0.679
1759	AKDAVASAAHK	AUR62037387-RA	seed biotin-containing protein SBP65 [Beta vulgaris subsp. vulgaris]	3	356.865	-2.5019	0.00036049	70.089	yes	0.588	0.769	0.604	0.733	0.789	2.517
1760	AKDAVASAAHK	AUR62037387-RA	seed biotin-containing protein SBP65 [Beta vulgaris subsp. vulgaris]	4	267.9	-0.91654	0.0012731	53.557	yes	NA	NA	NA	NA	NA	NA
1761	AKDAVIALIDVER	AUR62004467-RA	cullin-1 isoform X2 [Beta vulgaris subsp. vulgaris]	3	471.608	-0.36029	2.9986e-06	77.746	no	1.086	1.038	1.212	0.83	0.962	0.872
1762	AKDDAPDPEIIFK	AUR62005328-RA	MLP-like protein 423 [Beta vulgaris subsp. vulgaris]	4	365.442	-0.80745	0.0001792	62.287	yes	1.699	1.137	1.636	0.545	0.514	0.469
1763	AKDDAPDPEIIFK	AUR62005328-RA	MLP-like protein 423 [Beta vulgaris subsp. vulgaris]	2	729.877	-2.5847	9.7967e-16	104.95	yes	1.794	1.094	1.682	0.509	0.462	0.458
1764	AKDDAPDPEIIFK	AUR62005328-RA	MLP-like protein 423 [Beta vulgaris subsp. vulgaris]	2	729.877	-2.0613	1.9608e-10	92.939	yes	1.673	0.905	1.777	0.499	0.663	0.483
1765	AKDDLVIPSHDASFK	AUR62016668-RA	allene oxide synthase-like [Beta vulgaris subsp. vulgaris]	4	411.466	-0.070882	0.0077799	35.473	yes	NA	NA	NA	NA	NA	NA
1766	AKDFLENLK	AUR62017444-RA	probable glutathione S-transferase parA [Beta vulgaris subsp. vulgaris]	3	359.869	-0.23123	0.0048316	63.624	yes	1.497	0.873	1.395	0.687	0.86	0.689
1767	AKDFLPFLTR	AUR62017463-RA	ribonuclease TUDOR 2 [Beta vulgaris subsp. vulgaris]	3	403.233	1.4272	0.00021852	84.169	yes	1.224	1.032	1.308	0.788	0.801	0.846
1768	AKDIEVGGDHR	AUR62042003-RA	aquaporin PIP2-1 [Beta vulgaris subsp. vulgaris]	4	299.906	-0.51735	0.00073658	61.419	yes	0.931	0.736	0.976	1.022	1.224	1.112
1769	AKDIEVGGDHR	AUR62042003-RA	aquaporin PIP2-1 [Beta vulgaris subsp. vulgaris]	3	399.539	-0.92295	0.00027312	72.29	yes	1.1	0.716	1.019	1.004	1.089	1.072
1770	AKDPDAAVPPLDEALK	AUR62004221-RA	ATP-dependent DNA helicase 2 subunit KU80 [Beta vulgaris subsp. vulgaris]	3	550.63	-1.6447	0.00049289	55.546	yes	1.23	1.284	1.239	0.736	0.675	0.836
1771	AKEDQEVQAR	AUR62024231-RA	protein GLE1 [Beta vulgaris subsp. vulgaris]	3	391.867	-0.69169	0.0038527	53.211	yes	NA	NA	NA	NA	NA	NA
1772	AKEEALSR	AUR62015882-RA	65-kDa microtubule-associated protein 1 [Beta vulgaris subsp. vulgaris]	2	452.248	-2.1482	0.041166	63.816	no	1.878	1.294	1.76	0.318	0.375	0.374
1773	AKEEDWK	AUR62006523-RA	vicilin-like seed storage protein At2g28490 isoform X2 [Beta vulgaris subsp. vulgaris]	4	227.115	-0.66758	0.012069	77.058	yes	0.639	0.409	0.661	1.452	1.558	1.281
1774	AKEEEVSLR	AUR62010954-RA	nuclear cap-binding protein subunit 1 [Beta vulgaris subsp. vulgaris]	3	354.193	-0.57651	0.0018311	71.03	yes	1.362	0.85	1.518	0.742	0.791	0.737
1775	AKEEGWWLVVGDTK	AUR62024846-RA	DExH-box ATP-dependent RNA helicase DExH12-like [Beta vulgaris subsp. vulgaris]	3	539.947	-1.2167	2.0901e-05	69.331	no	1.239	0.797	1.289	0.878	0.941	0.857
1776	AKEEQLSLVDR	AUR62011627-RA	MAR-binding filament-like protein 1-1 [Beta vulgaris subsp. vulgaris]	3	429.902	-1.3276	0.001517	53.448	yes	NA	NA	NA	NA	NA	NA
1777	AKEFGIAAK	AUR62011260-RA	anthocyanin 3'-O-beta-glucosyltransferase-like [Beta vulgaris subsp. vulgaris]	3	312.183	-0.18877	0.015215	50.353	no	NA	NA	NA	NA	NA	NA
1778	AKEFGIAANK	AUR62041447-RA	anthocyanin 3'-O-beta-glucosyltransferase-like [Beta vulgaris subsp. vulgaris]	3	350.198	-1.8989	0.025736	41.399	yes	1.588	1.079	1.703	0.499	0.624	0.507
1779	AKEILMDESNVQPVK	AUR62019189-RA	serine/threonine-protein phosphatase PP2A catalytic subunit [Beta vulgaris subsp. vulgaris]	3	572.966	-1.9123	0.0013678	51.03	yes	NA	NA	NA	NA	NA	NA
1780	AKEILMDESNVQPVK	AUR62019189-RA	serine/threonine-protein phosphatase PP2A catalytic subunit [Beta vulgaris subsp. vulgaris]	3	572.966	-2.3882	0.006635	40.278	yes	NA	NA	NA	NA	NA	NA
1781	AKENAFEIIFVSSDR	AUR62014053-RA	probable nucleoredoxin 1 [Beta vulgaris subsp. vulgaris]	3	575.965	-0.21356	4.0335e-08	76.341	yes	NA	NA	NA	NA	NA	NA
1782	AKENLQYVQHK	AUR62040213-RA	oleosin 1 [Vitis vinifera]	4	340.186	0.55438	0.020751	38.783	yes	0.815	0.43	0.595	1.365	1.464	1.331
1783	AKENLQYVQHK	AUR62040213-RA	oleosin 1 [Vitis vinifera]	3	453.246	-0.65111	0.0022145	52.247	yes	0.618	0.403	0.589	1.313	1.631	1.446
1784	AKENLQYVQHK	AUR62040213-RA	oleosin 1 [Vitis vinifera]	3	453.246	-2.4511	0.024581	38.783	yes	0.624	0.464	0.657	1.423	1.312	1.518
1785	AKEQGADLVELR	AUR62005055-RA	bifunctional 3-dehydroquinate dehydratase/shikimate dehydrogenase, chloroplastic isoform X1[Beta vulgaris subsp. vulgaris]	3	443.577	-0.32694	9.2168e-05	75.764	yes	1.354	0.852	1.381	0.778	0.814	0.821
1786	AKEQQAAILAK	AUR62029194-RA	E3 ubiquitin-protein ligase PRT6 [Beta vulgaris subsp. vulgaris]	3	390.9		0.015658	36.417	yes	NA	NA	NA	NA	NA	NA
1787	AKETAEGVRDDVEAK	AUR62004613-RA	late embryogenesis abundant protein (LEA) family protein [Medicago truncatula]	4	405.207	-0.62276	2.1525e-14	92.38	yes	0.332	0.273	0.376	1.584	1.909	1.526
1788	AKETAEGVRDDVEAK	AUR62004613-RA	late embryogenesis abundant protein (LEA) family protein [Medicago truncatula]	3	539.941	-1.983	0.00026993	62.861	yes	0.387	0.244	0.361	1.704	1.803	1.5
1789	AKEVEEFFSSR	AUR62039154-RA	aminopeptidase M1 [Beta vulgaris subsp. vulgaris]	3	443.554	-0.060239	6.19e-05	78.814	no	1.297	0.661	1.28	0.847	1.062	0.853
1790	AKEVEEFFSSR	AUR62039154-RA	aminopeptidase M1 [Beta vulgaris subsp. vulgaris]	2	664.828	-1.0131	0.0060653	53.034	no	1.23	0.678	1.24	1.044	1.054	0.754
1791	AKEVIAAVQK	AUR62014837-RA	30S ribosomal protein S5, chloroplastic [Beta vulgaris subsp. vulgaris]	3	352.885		1.1547e-06	69.721	yes	NA	NA	NA	NA	NA	NA
1792	AKEYDTQTR	AUR62040856-RA	jasmonate-induced protein homolog [Beta vulgaris subsp. vulgaris]	3	371.184	-0.81125	0.036017	42.348	yes	1.553	1.266	1.755	0.465	0.524	0.437
1793	AKEYDTQTR	AUR62040856-RA	jasmonate-induced protein homolog [Beta vulgaris subsp. vulgaris]	3	371.184	-0.274	0.057141	37.344	yes	NA	NA	NA	NA	NA	NA
1794	AKEYVSLLK	AUR62018553-RA	photosystem I reaction center subunit V, chloroplastic [Beta vulgaris subsp. vulgaris]	3	350.878		3.2507e-05	73.499	yes	NA	NA	NA	NA	NA	NA
1795	AKEYVSLLK	AUR62018553-RA	photosystem I reaction center subunit V, chloroplastic [Beta vulgaris subsp. vulgaris]	3	350.878		4.2879e-05	70.942	yes	NA	NA	NA	NA	NA	NA
1796	AKFEELCSDLLDR	AUR62023527-RA	stromal 70 kDa heat shock-related protein, chloroplastic-like [Sesamum indicum]	3	532.596	-1.189	0.029899	32.933	no	1.037	0.799	0.995	0.997	1.169	1.003
1797	AKFEELCSDLLDR	AUR62023527-RA	stromal 70 kDa heat shock-related protein, chloroplastic-like [Sesamum indicum]	2	798.39	-1.231	4.6161e-05	71.879	no	1.045	0.615	1.109	1.041	1.156	1.036
1798	AKFEELCSDLLDR	AUR62023527-RA	stromal 70 kDa heat shock-related protein, chloroplastic-like [Sesamum indicum]	2	798.39	-1.3493	9.5239e-14	121.45	no	0.987	0.684	1.148	1.115	1.039	1.028
1799	AKFPTSLCK	AUR62004491-RA	O-acyltransferase WSD1-like isoform X1 [Beta vulgaris subsp. vulgaris]	3	351.192	-1.0993	0.0048316	63.624	yes	NA	NA	NA	NA	NA	NA
1800	AKGNAAFSSGNYADAIK	AUR62007466-RA	hsp70-Hsp90 organizing protein 3 [Beta vulgaris subsp. vulgaris]	3	562.281	-2.5464	0.00080688	50.305	no	1.142	1.045	1.058	0.884	0.889	0.982
1801	AKGPGLYSDIGK	AUR62031639-RA	mitochondrial outer membrane protein porin of 34 kDa [Theobroma cacao]	3	402.556	-1.2064	0.0077486	42.843	no	0.876	0.656	0.865	1.18	1.142	1.28
1802	AKGPGLYSDIGK	AUR62031639-RA	mitochondrial outer membrane protein porin of 34 kDa [Theobroma cacao]	2	603.33	-2.3558	0.0021282	62.088	no	0.876	0.735	0.817	1.085	1.348	1.139
1803	AKIEAELSK	AUR62035262-RA	14-3-3-like protein [Beta vulgaris subsp. vulgaris]	3	330.194	0.52885	0.00063886	89.805	yes	NA	NA	NA	NA	NA	NA
1804	AKIEAELSK	AUR62035262-RA	14-3-3-like protein [Beta vulgaris subsp. vulgaris]	2	494.787	-1.5752	0.018741	63.624	yes	1.306	0.828	1.303	0.876	0.82	0.866
1805	AKLDENQNLLDFVQK	AUR62036622-RA	isocitrate dehydrogenase [NADP] [Beta vulgaris subsp. vulgaris]	4	444.489	-0.33791	3.8856e-19	98.943	no	1.132	0.733	1.143	0.988	1.129	0.875
1806	AKLDENQNLLDFVQK	AUR62036622-RA	isocitrate dehydrogenase [NADP] [Beta vulgaris subsp. vulgaris]	3	592.316	-1.6688	0.0061392	38.995	no	1.208	0.556	1.108	1.242	0.912	0.973
1807	AKLDPLDLEQR	AUR62029475-RA	2-oxoglutarate dehydrogenase, mitochondrial [Beta vulgaris subsp. vulgaris]	3	433.242	-0.21389	0.0085858	44.543	no	NA	NA	NA	NA	NA	NA
1808	AKMPTEDPTDEEWK	AUR62019248-RA	linoleate 13S-lipoxygenase 2-1, chloroplastic [Beta vulgaris subsp. vulgaris]	3	564.919	-1.2888	0.0071712	40.278	yes	1.738	0.89	1.783	0.534	0.583	0.473
1809	AKNPNVVILDAPESIER	AUR62018694-RA	inositol-tetrakisphosphate 1-kinase 1 [Beta vulgaris subsp. vulgaris]	3	622.342	-1.4593	3.1962e-08	70.783	yes	1.288	0.813	1.339	0.868	0.945	0.747
1810	AKPAAVSSADDELAK	AUR62004407-RA	chlorophyll a-b binding protein CP26, chloroplastic-like [Elaeis guineensis]	4	368.945	-1.2507	9.1514e-11	81.632	yes	NA	NA	NA	NA	NA	NA
1811	AKPAAVSSADDELAK	AUR62004407-RA	chlorophyll a-b binding protein CP26, chloroplastic-like [Elaeis guineensis]	3	491.591	-2.6913	5.0763e-08	129.05	yes	1.852	1.252	1.844	0.338	0.351	0.363
1812	AKPAAVSSADDELAK	AUR62004407-RA	chlorophyll a-b binding protein CP26, chloroplastic-like [Elaeis guineensis]	3	491.591	-2.3608	5.9728e-08	74.789	yes	1.539	1.26	1.445	0.495	0.6	0.66
1813	AKQEQEEIAR	AUR62009716-RA	RNA-directed DNA methylation 4 [Beta vulgaris subsp. vulgaris]	3	401.211	-0.8747	0.034765	38.875	yes	1.124	0.732	1.18	1.041	0.922	1.002
1814	AKSEATNYESTYGEAVPVK	AUR62018109-RA	proteasome subunit alpha type-3-like [Populus euphratica]	3	682	-1.8121	0.00012009	56.817	no	1.163	0.784	1.071	0.974	0.94	1.068
1815	AKVDALDVAK	AUR62032414-RA	transmembrane protein [Arabidopsis thaliana]	3	343.869	-0.71977	0.02072	42.802	yes	NA	NA	NA	NA	NA	NA
1816	AKVEEEAQQATAR	AUR62007271-RA	late embryogenesis abundant protein 18 [Beta vulgaris subsp. vulgaris]	3	477.579	-0.57663	1.1926e-14	118.08	no	0.555	0.326	0.568	1.65	1.687	1.214
1817	AKVEEEAQQATAR	AUR62007271-RA	late embryogenesis abundant protein 18 [Beta vulgaris subsp. vulgaris]	2	715.865	-1.6553	8.2299e-08	87.647	no	0.425	0.278	0.452	1.682	1.872	1.29
1818	AKWEGTPLLLEAGELLSR	AUR62042597-RA	UDP-glucose:glycoprotein glucosyltransferase isoform X1 [Beta vulgaris subsp. vulgaris]	3	661.702	-1.6257	0.0008767	48.354	no	NA	NA	NA	NA	NA	NA
1819	AKYEAEEER	AUR62039371-RA	serine/arginine-rich SC35-like splicing factor SCL30 isoform X1 [Beta vulgaris subsp. vulgaris]	3	375.512	-0.49138	0.0085006	55.353	yes	1.219	0.793	1.304	0.879	0.916	0.889
1820	ALAAEMAPK	AUR62012777-RA	tropinone reductase-like 3 [Beta vulgaris subsp. vulgaris]	2	459.242	-2.2126	0.0060047	53.968	yes	1.358	1.17	1.346	0.754	0.751	0.621
1821	ALAAEMAPK	AUR62012777-RA	tropinone reductase-like 3 [Beta vulgaris subsp. vulgaris]	3	301.165	-0.62203	0.019916	42.599	yes	NA	NA	NA	NA	NA	NA
1822	ALAAHPMK	AUR62000307-RA	putative 4-hydroxy-4-methyl-2-oxoglutarate aldolase 2 [Beta vulgaris subsp. vulgaris]	3	285.49	-0.011857	0.0091608	49.358	yes	0.976	1.193	1.01	0.843	0.887	1.092
1823	ALAAHPMK	AUR62000307-RA	putative 4-hydroxy-4-methyl-2-oxoglutarate aldolase 2 [Beta vulgaris subsp. vulgaris]	2	427.731	-1.5925	0.053642	40.103	yes	1.134	0.937	0.972	0.945	0.949	1.063
1824	ALAALFVHTPAGELQR	AUR62003657-RA	kinesin-like protein KIN-14B [Beta vulgaris subsp. vulgaris]	3	565.318	-0.4794	0.018225	28.283	no	1.193	0.844	1.206	1.09	0.865	0.802
1825	ALAAQEASSNLPGQGTTINVADAAGNQR	AUR62041949-RA	ras-related protein Rab2BV [Beta vulgaris subsp. vulgaris]	4	682.093	-1.1977	5.8732e-06	35.198	yes	NA	NA	NA	NA	NA	NA
1826	ALAAQEASSNLPGQGTTINVADAAGNQR	AUR62041949-RA	ras-related protein Rab2BV [Beta vulgaris subsp. vulgaris]	3	909.122	-1.0956	1.5964e-42	103.36	yes	1.295	1.595	1.499	0.294	0.641	0.676
1827	ALAAQEASSNLPGQGTTINVADAAGNQR	AUR62041949-RA	ras-related protein Rab2BV [Beta vulgaris subsp. vulgaris]	4	682.093	-1.5365	7.7778e-07	36.319	yes	NA	NA	NA	NA	NA	NA
1828	ALAAQEASSNLPGQGTTINVADAAGNQR	AUR62041949-RA	ras-related protein Rab2BV [Beta vulgaris subsp. vulgaris]	3	909.122	-1.5626	0.00011093	31.173	yes	NA	NA	NA	NA	NA	NA
1829	ALAAVPWK	AUR62033998-RA	LOW QUALITY PROTEIN: phosphoribosylaminoimidazole carboxylase, chloroplastic-like [Beta vulgaris subsp. vulgaris]	3	285.841	-0.39974	0.020931	49.358	yes	NA	NA	NA	NA	NA	NA
1830	ALACYIK	AUR62039154-RA	aminopeptidase M1 [Beta vulgaris subsp. vulgaris]	3	280.155	-0.27083	0.011421	69.39	no	1.119	1.112	1.098	0.86	0.903	0.908
1831	ALACYIK	AUR62039154-RA	aminopeptidase M1 [Beta vulgaris subsp. vulgaris]	2	419.728	-1.484	0.036458	69.39	no	1.112	1.058	1.183	0.77	0.973	0.905
1832	ALADFGDDEYK	AUR62021321-RA	putative glucose-6-phosphate 1-epimerase [Beta vulgaris subsp. vulgaris]	2	622.278	-1.336	3.0496e-06	93.345	no	1.084	1.286	1.223	0.807	0.833	0.766
1833	ALADSDVSR	AUR62007431-RA	UBP1-associated protein 2C [Beta vulgaris subsp. vulgaris]	2	467.235	-0.25269	0.0028253	78.098	yes	NA	NA	NA	NA	NA	NA
1834	ALADYVHAK	AUR62030631-RA	alpha-galactosidase 3 [Beta vulgaris subsp. vulgaris]	3	329.847	-2.8537	0.044988	34.387	yes	NA	NA	NA	NA	NA	NA
1835	ALAEACGATEANVK	AUR62029176-RA	DNA ligase 1-like [Beta vulgaris subsp. vulgaris]	3	468.898	-0.30526	1.6948e-06	72.705	yes	1.288	1.217	1.415	0.675	0.713	0.692
1836	ALAEAGLAK	AUR62025278-RA	3-oxoacyl-[acyl-carrier-protein] synthase II, chloroplastic [Beta vulgaris subsp. vulgaris]	2	422.25	-0.88244	0.00066024	93.649	yes	1.422	1.192	1.316	0.67	0.731	0.669
1837	ALAEFDHVK	AUR62040239-RA	peptidyl-prolyl cis-trans isomerase CYP65 [Beta vulgaris subsp. vulgaris]	3	343.85	0.36518	0.0061149	52.482	no	NA	NA	NA	NA	NA	NA
1838	ALAEFMSSK	AUR62043004-RA	haloacid dehalogenase-like hydrolase domain-containing protein At3g48420 [Beta vulgaris subsp.vulgaris]	2	492.247	-1.3838	0.003883	70.028	no	NA	NA	NA	NA	NA	NA
1839	ALAEFMSSK	AUR62043004-RA	haloacid dehalogenase-like hydrolase domain-containing protein At3g48420 [Beta vulgaris subsp.vulgaris]	3	328.5	0.65234	0.013333	46.462	no	NA	NA	NA	NA	NA	NA
1840	ALAENEAEGLAK	AUR62041407-RA	dihydrolipoyl dehydrogenase 1, chloroplastic [Beta vulgaris subsp. vulgaris]	2	608.314	-1.8298	5.0564e-12	105.03	yes	1.342	1.314	1.401	0.65	0.655	0.638
1841	ALAENEAEGLAK	AUR62041407-RA	dihydrolipoyl dehydrogenase 1, chloroplastic [Beta vulgaris subsp. vulgaris]	3	405.879	-0.10131	8.331e-05	73.435	yes	NA	NA	NA	NA	NA	NA
1842	ALAETGGDLEQAQEYLR	AUR62010941-RA	Elongation factor Ts [Morus notabilis]	2	932.458	-0.95533	1.1734e-19	109.36	no	NA	NA	NA	NA	NA	NA
1843	ALAEVVQSWAR	AUR62035874-RA	ketose-bisphosphate aldolase class-II family protein [Arabidopsis thaliana]	2	615.335	-0.87014	2.9767e-12	134.75	yes	NA	NA	NA	NA	NA	NA
1844	ALAEVVQSWAR	AUR62035874-RA	ketose-bisphosphate aldolase class-II family protein [Arabidopsis thaliana]	3	410.559	0.27315	1.2101e-05	83.862	yes	NA	NA	NA	NA	NA	NA
1845	ALAGADK	AUR62035152-RA	transmembrane protein, putative [Medicago truncatula]	2	323.182	-0.9819	0.03998	67.032	yes	1.16	1.977	1.304	0.543	0.492	0.525
1846	ALAGADKK	AUR62035152-RA	transmembrane protein, putative [Medicago truncatula]	2	387.229	-3.1091	0.0095875	86.794	yes	1.532	0.994	1.3	0.71	0.665	0.8
1847	ALAGDHSGQAALFK	AUR62014193-RA	transmembrane protein 214 [Nelumbo nucifera]	2	693.362	-2.0322	0.00059281	60.157	no	1.322	1.386	1.29	0.498	0.71	0.794
1848	ALAGDHSGQAALFK	AUR62014193-RA	transmembrane protein 214 [Nelumbo nucifera]	3	462.577	-0.90011	1.6518e-16	101.39	no	1.184	1.368	1.634	0.583	0.678	0.552
1849	ALAGYLFNTENALVR	AUR62012466-RA	chaperone protein ClpB4, mitochondrial [Beta vulgaris subsp. vulgaris]	3	551.298	0.077933	4.2502e-20	110.38	yes	0.937	1.66	1.08	0.662	0.735	0.926
1850	ALAGYLFNTENALVR	AUR62012466-RA	chaperone protein ClpB4, mitochondrial [Beta vulgaris subsp. vulgaris]	2	826.444	-0.33262	0.011147	39.006	yes	NA	NA	NA	NA	NA	NA
1851	ALAHGMPR	AUR62033661-RA	vicilin-like antimicrobial peptides 2-2 [Beta vulgaris subsp. vulgaris]	3	290.153	-0.11117	0.0054574	53.163	yes	0.988	0.954	1.045	0.888	1.077	1.048
1852	ALAHGMPR	AUR62033661-RA	vicilin-like antimicrobial peptides 2-2 [Beta vulgaris subsp. vulgaris]	3	290.153	-0.31957	0.0091608	49.358	yes	NA	NA	NA	NA	NA	NA
1853	ALAHGMPR	AUR62033661-RA	vicilin-like antimicrobial peptides 2-2 [Beta vulgaris subsp. vulgaris]	3	284.822	0.070416	0.008771	58.917	yes	NA	NA	NA	NA	NA	NA
1854	ALAHGMSR	AUR62034727-RA	vicilin-like antimicrobial peptides 2-2 [Beta vulgaris subsp. vulgaris]	2	429.716	-0.4343	0.014116	53.554	yes	0.214	0.911	0.108	0.876	1.067	2.824
1855	ALAHGMSR	AUR62034727-RA	vicilin-like antimicrobial peptides 2-2 [Beta vulgaris subsp. vulgaris]	3	286.813	-0.44838	0.0017013	68.915	yes	0.553	1.094	0.458	0.952	0.91	2.032
1856	ALAHGMSR	AUR62034727-RA	vicilin-like antimicrobial peptides 2-2 [Beta vulgaris subsp. vulgaris]	3	286.813	-0.26424	0.00238	65.252	yes	0.417	0.971	0.399	0.875	1.088	2.249
1857	ALAHGMSR	AUR62034727-RA	vicilin-like antimicrobial peptides 2-2 [Beta vulgaris subsp. vulgaris]	2	429.716	-0.69006	0.049433	41.188	yes	0.323	0.928	0.215	0.835	0.887	2.811
1858	ALAHGMSR	AUR62034727-RA	vicilin-like antimicrobial peptides 2-2 [Beta vulgaris subsp. vulgaris]	3	281.482	-0.28332	0.0074901	60.91	yes	0.464	0.779	0.314	0.788	1.221	2.435
1859	ALAILETLVEPDNR	AUR62003232-RA	NASP-related protein sim3 isoform X2 [Beta vulgaris subsp. vulgaris]	3	518.623	-0.20259	2.7833e-08	82.069	yes	0.849	2.265	1.088	0.691	0.775	0.332
1860	ALAIYTPHEGGYEGR	AUR62027864-RA	NAD(P)H-quinone oxidoreductase subunit N, chloroplastic [Beta vulgaris subsp. vulgaris]	3	545.27	-0.90005	0.002529	40.941	yes	NA	NA	NA	NA	NA	NA
1861	ALALQPELAEAQEDR	AUR62013448-RA	tetratricopeptide repeat protein 33 [Beta vulgaris subsp. vulgaris]	3	551.953	-0.023946	0.00052133	52.527	yes	1.317	0.931	1.366	0.693	0.829	0.864
1862	ALALQPELAEAQEDR	AUR62013448-RA	tetratricopeptide repeat protein 33 [Beta vulgaris subsp. vulgaris]	2	827.426	-1.027	2.2626e-10	80.632	yes	0.901	1.149	1.156	0.931	1.039	0.826
1863	ALALWETLK	AUR62015998-RA	membrane steroid-binding protein 2 [Beta vulgaris subsp. vulgaris]	2	522.808	-1.7886	1.1437e-19	134.25	yes	1.299	1.26	1.306	0.713	0.761	0.661
1864	ALANEAK	AUR62008663-RA	translocase of chloroplast 159, chloroplastic [Beta vulgaris subsp. vulgaris]	2	358.701	-1.5392	0.023312	81.296	yes	1.135	1.144	1.227	0.778	0.867	0.849
1865	ALANTNPK	AUR62019473-RA	26S proteasome non-ATPase regulatory subunit 5 [Medicago truncatula]	3	276.824	-0.51558	0.010854	55.676	no	NA	NA	NA	NA	NA	NA
1866	ALANYFDAK	AUR62031451-RA	nuclear valosin-containing protein-like [Juglans regia]	2	506.759	-2.8448	0.00052415	94.692	yes	NA	NA	NA	NA	NA	NA
1867	ALANYFGAK	AUR62025922-RA	P-loop nucleoside triphosphate hydrolase superfamily protein, putative [Medicago truncatula]	2	477.756	-1.3883	1.7083e-09	120.15	yes	1.395	1.383	1.36	0.532	0.619	0.711
1868	ALAPTYEK	AUR62005272-RA	protein disulfide-isomerase like 2-1 [Beta vulgaris subsp. vulgaris]	2	446.742	-0.17321	0.018089	64.711	no	1.342	1.266	1.222	0.66	0.727	0.783
1869	ALASHPMK	AUR62006652-RA	putative 4-hydroxy-4-methyl-2-oxoglutarate aldolase 2 [Beta vulgaris subsp. vulgaris]	3	285.49	-0.52307	0.041224	41.652	yes	NA	NA	NA	NA	NA	NA
1870	ALAVQESILEK	AUR62001985-RA	transmembrane protein [Arabidopsis thaliana]	2	600.845	-0.76614	2.9369e-08	99.5	no	1.449	1.295	1.432	0.582	0.659	0.583
1871	ALAYQTR	AUR62019195-RA	basic proline-rich protein isoform X1 [Beta vulgaris subsp. vulgaris]	2	411.727	-1.3276	0.041392	66.087	yes	NA	NA	NA	NA	NA	NA
1872	ALAYSCLA	AUR62002137-RA	malate dehydrogenase [Solanum pennellii]	2	434.715	0.26926	0.0086186	75.311	yes	1.56	1.4	1.677	0.356	0.211	0.795
1873	ALCAEHNVNLLTVPSAK	AUR62030151-RA	40S ribosomal protein S12 [Beta vulgaris subsp. vulgaris]	3	612.993	-0.95701	1.3028e-08	73.279	yes	NA	NA	NA	NA	NA	NA
1874	ALCAEHNVNLLTVPSAK	AUR62030151-RA	40S ribosomal protein S12 [Beta vulgaris subsp. vulgaris]	3	612.993	-1.4377	6.5127e-19	89.358	yes	1.299	0.968	1.323	0.749	0.814	0.846
1875	ALCAEHNVNLLTVPSAK	AUR62030151-RA	40S ribosomal protein S12 [Beta vulgaris subsp. vulgaris]	4	459.996	-0.39624	0.00073137	46.249	yes	NA	NA	NA	NA	NA	NA
1876	ALCAEHNVNLLTVPSAK	AUR62030151-RA	40S ribosomal protein S12 [Beta vulgaris subsp. vulgaris]	4	459.996	-0.75964	0.00026806	54.281	yes	1.214	1.03	0.956	0.804	1.064	0.933
1877	ALCAEHNVNLLTVPSAK	AUR62030151-RA	40S ribosomal protein S12 [Beta vulgaris subsp. vulgaris]	3	612.993	-1.6628	6.408e-19	89.484	yes	1.119	0.989	1.127	0.898	0.848	1.019
1878	ALCALPVTQHDR	AUR62034479-RA	pre-mRNA-splicing factor SYF1 [Beta vulgaris subsp. vulgaris]	3	460.907	0.32045	0.010998	37.236	yes	NA	NA	NA	NA	NA	NA
1879	ALCECMK	AUR62029726-RA	non-specific lipid-transfer protein [Beta vulgaris subsp. vulgaris]	2	456.193	-1.7249	0.025587	87.323	yes	NA	NA	NA	NA	NA	NA
1880	ALCEVVQK	AUR62004464-RA	hydroquinone glucosyltransferase [Beta vulgaris subsp. vulgaris]	2	473.755		0.0011985	80.165	yes	NA	NA	NA	NA	NA	NA
1881	ALCHAVSDADGK	AUR62043231-RA	nodal modulator 1 [Beta vulgaris subsp. vulgaris]	3	415.196	-1.6785	0.00021898	66.267	no	NA	NA	NA	NA	NA	NA
1882	ALCLVTTGK	AUR62019225-RA	selenoprotein O [Jatropha curcas]	2	481.771	-1.4258	0.0017688	85.676	yes	1.189	1.088	1.201	0.906	0.809	0.807
1883	ALCPGEWVDR	AUR62039759-RA	cytochrome c oxidase subunit 6b-2 [Beta vulgaris subsp. vulgaris]	2	601.785	-1.3889	0.0042099	59.908	yes	NA	NA	NA	NA	NA	NA
1884	ALCTGEK	AUR62013085-RA	peptidyl-prolyl cis-trans isomerase 1 [Populus euphratica]	3	260.13	-0.80684	0.0082326	76.847	no	NA	NA	NA	NA	NA	NA
1885	ALDATAPSLEEK	AUR62035764-RA	xylulose kinase [Beta vulgaris subsp. vulgaris]	2	622.822	-1.5561	3.387e-09	95.417	no	1.178	1.289	1.288	0.758	0.72	0.767
1886	ALDATAPSLEEK	AUR62035764-RA	xylulose kinase [Beta vulgaris subsp. vulgaris]	3	415.55	0.12455	3.0604e-09	91.961	no	1.092	1.163	1.081	0.908	0.839	0.917
1887	ALDATDLSAASVR	AUR62023267-RA	lisH domain and HEAT repeat-containing protein KIAA1468 homolog [Beta vulgaris subsp. vulgaris]	2	645.338	-0.88071	0.0023323	55.724	yes	NA	NA	NA	NA	NA	NA
1888	ALDATNLSK	AUR62021238-RA	serine/arginine-rich splicing factor RS41 isoform X2 [Beta vulgaris subsp. vulgaris]	2	466.756	-1.7676	2.1304e-06	108.7	yes	1.333	1.193	1.3	0.706	0.726	0.742
1889	ALDDHLK	AUR62022530-RA	glutathione S-transferase DHAR2 [Beta vulgaris subsp. vulgaris]	3	271.148	1.063	0.014545	62.714	yes	NA	NA	NA	NA	NA	NA
1890	ALDDHLK	AUR62022530-RA	glutathione S-transferase DHAR2 [Beta vulgaris subsp. vulgaris]	3	271.148	0.6375	0.039034	49.59	yes	NA	NA	NA	NA	NA	NA
1891	ALDDHLK	AUR62022530-RA	glutathione S-transferase DHAR2 [Beta vulgaris subsp. vulgaris]	3	271.148		0.016337	70.912	yes	NA	NA	NA	NA	NA	NA
1892	ALDDHLK	AUR62022530-RA	glutathione S-transferase DHAR2 [Beta vulgaris subsp. vulgaris]	3	271.148	-1.0048	0.024214	55.441	yes	1.249	0.684	1.098	0.857	1.224	0.889
1893	ALDDHLK	AUR62022530-RA	glutathione S-transferase DHAR2 [Beta vulgaris subsp. vulgaris]	3	271.148	-0.66224	0.014545	62.714	yes	0.968	0.878	1.01	1.032	1.171	0.942
1894	ALDDHLK	AUR62022530-RA	glutathione S-transferase DHAR2 [Beta vulgaris subsp. vulgaris]	3	271.148	-0.52517	0.034511	50.966	yes	NA	NA	NA	NA	NA	NA
1895	ALDDHLK	AUR62022530-RA	glutathione S-transferase DHAR2 [Beta vulgaris subsp. vulgaris]	3	271.148	-0.48608	0.034511	50.966	yes	0.185	2.984	0.28	0.228	1.441	0.881
1896	ALDDQYDSK	AUR62005638-RA	calmodulin-binding transcription activator 4 [Beta vulgaris subsp. vulgaris]	2	527.738	-1.7451	0.0031534	73.499	yes	1.157	1.242	1.2	0.703	0.788	0.91
1897	ALDDTIITGVPTTIEYHK	AUR62040776-RA	biotin carboxylase 2, chloroplastic [Beta vulgaris subsp. vulgaris]	3	663.018	-0.42663	1.2298e-08	131.56	yes	1.394	1.561	1.203	0.616	0.624	0.602
1898	ALDDTIITGVPTTIEYHK	AUR62040776-RA	biotin carboxylase 2, chloroplastic [Beta vulgaris subsp. vulgaris]	4	497.515	0.59855	1.561e-20	112.67	yes	NA	NA	NA	NA	NA	NA
1899	ALDDTIITGVPTTIEYHK	AUR62040776-RA	biotin carboxylase 2, chloroplastic [Beta vulgaris subsp. vulgaris]	3	663.018	-0.74966	1.2938e-20	111.78	yes	1.117	1.315	1.34	0.715	0.771	0.742
1900	ALDDTIITGVPTTIEYHK	AUR62040776-RA	biotin carboxylase 2, chloroplastic [Beta vulgaris subsp. vulgaris]	3	663.018	-2.1372	0.00062564	46.249	yes	NA	NA	NA	NA	NA	NA
1901	ALDELIPEWK	AUR62023848-RA	electron transfer flavoprotein-ubiquinone oxidoreductase, mitochondrial isoform X1 [Vitis vinifera]	2	607.327	-1.2895	0.0042099	59.908	yes	0.859	0.976	1.036	1.025	1.074	1.031
1902	ALDETLSAFSK	AUR62029500-RA	3-dehydroquinate synthase, chloroplastic [Beta vulgaris subsp. vulgaris]	3	394.54	-0.12366	1.7555e-06	90.05	yes	1.43	1.301	1.402	0.529	0.747	0.592
1903	ALDFAMTK	AUR62004748-RA	beta-catenin-like protein 1 [Beta vulgaris subsp. vulgaris]	2	456.728	-0.68813	0.015985	52.482	yes	1.257	1.217	1.394	0.744	0.666	0.721
1904	ALDGGHK	AUR62030510-RA	ubiquitin-activating enzyme E1 1 [Beta vulgaris subsp. vulgaris]	3	233.126	0.46388	0.034511	50.966	no	0.832	1.802	0.954	0.744	0.759	0.908
1905	ALDGGHKLEDYR	AUR62009697-RA	ubiquitin-activating enzyme E1 1 [Beta vulgaris subsp. vulgaris]	4	344.176	0.0047103	0.0001486	72.152	no	NA	NA	NA	NA	NA	NA
1906	ALDGGHKVEDYR	AUR62030510-RA	ubiquitin-activating enzyme E1 1 [Beta vulgaris subsp. vulgaris]	4	340.672	-0.94981	1.5775e-06	84.365	no	1.253	0.858	1.4	0.749	0.85	0.889
1907	ALDHELR	AUR62012412-RA	structural maintenance of chromosomes protein 2-like isoform X3 [Pyrus x bretschneideri]	3	285.156	0.15027	0.0016645	104.21	yes	1.248	1.371	1.292	0.707	0.727	0.655
1909	ALDISLK	AUR62017725-RA	nicotinate-nucleotide pyrophosphorylase [carboxylating], chloroplastic [Beta vulgaris subsp.vulgaris]	3	253.825	0.54157	0.016515	60.788	yes	1.11	1.058	1.05	0.918	0.922	0.942
1910	ALDLGPQGIMFPMIESPK	AUR62019907-RA	2-keto-3-deoxy-L-rhamnonate aldolase-like [Solanum tuberosum]	3	659.334	-0.67332	4.9014e-07	65.105	yes	1.001	1.119	1.192	0.799	1.062	0.826
1911	ALDLIPK	AUR62013573-RA	fructose-1,6-bisphosphatase, cytosolic [Beta vulgaris subsp. vulgaris]	3	257.165	-1.9126	0.028866	52.683	yes	1.399	1.241	1.317	0.712	0.667	0.664
1912	ALDLLEMLK	AUR62006083-RA	PP2A regulatory subunit TAP46 [Beta vulgaris subsp. vulgaris]	2	531.299	-0.83746	0.010898	49.715	yes	NA	NA	NA	NA	NA	NA
1913	ALDLLEMLK	AUR62006083-RA	PP2A regulatory subunit TAP46 [Beta vulgaris subsp. vulgaris]	2	523.302	-1.1456	4.9366e-06	105.98	yes	NA	NA	NA	NA	NA	NA
1914	ALDLPVYFGDAGSR	AUR62033334-RA	K(+) efflux antiporter 2, chloroplastic [Beta vulgaris subsp. vulgaris]	3	494.253	0.3968	4.6196e-06	70.373	no	NA	NA	NA	NA	NA	NA
1915	ALDLVEFTGSVSQAIPGPR	AUR62017757-RA	ribosomal RNA small subunit methyltransferase J [Arabidopsis thaliana]	3	653.018	-1.0039	1.6259e-07	69.422	no	NA	NA	NA	NA	NA	NA
1916	ALDNDQNHIPFR	AUR62016459-RA	kinesin-like protein KIN-13B [Beta vulgaris subsp. vulgaris]	3	480.572	-1.0011	0.002532	45.357	yes	NA	NA	NA	NA	NA	NA
1917	ALDNYATEGK	AUR62030308-RA	pentatricopeptide repeat-containing protein At1g80270, mitochondrial [Beta vulgaris subsp.vulgaris]	2	541.262	0.19729	0.00010391	90.614	no	NA	NA	NA	NA	NA	NA
1918	ALDNYATEGK	AUR62030308-RA	pentatricopeptide repeat-containing protein At1g80270, mitochondrial [Beta vulgaris subsp.vulgaris]	2	541.262	-1.6232	2.6687e-08	108.56	no	1.148	1.086	1.091	0.83	0.916	0.929
1919	ALDNYATEGK	AUR62030308-RA	pentatricopeptide repeat-containing protein At1g80270, mitochondrial [Beta vulgaris subsp.vulgaris]	3	361.177		0.012352	47.302	no	NA	NA	NA	NA	NA	NA
1920	ALDPTIIPVPDVEGSK	AUR62005205-RA	T-box protein [Arabidopsis thaliana]	3	550.97	-0.031301	0.0066414	35.098	yes	NA	NA	NA	NA	NA	NA
1921	ALDQYVNFTEQR	AUR62001588-RA	structural maintenance of chromosomes protein 3 [Nelumbo nucifera]	2	742.362	-0.90483	4.3731e-06	83.204	no	1.24	1.332	1.169	0.718	0.761	0.78
1922	ALDQYVNFTEQR	AUR62001588-RA	structural maintenance of chromosomes protein 3 [Nelumbo nucifera]	3	495.244	0.21473	0.00094714	52.071	no	NA	NA	NA	NA	NA	NA
1923	ALDSEPPKDDR	AUR62037435-RA	adenine phosphoribosyltransferase 3 isoform X1 [Amborella trichopoda]	3	414.87	-0.82627	2.1454e-06	92.247	yes	1.246	1.187	1.217	0.768	0.783	0.798
1924	ALDSQPPKDDR	AUR62038797-RA	adenine phosphoribosyltransferase 1-like [Beta vulgaris subsp. vulgaris]	3	414.542	-1.1728	5.333e-09	103.91	yes	1.149	1.024	1.126	0.88	0.943	0.877
1925	ALDTSSLDK	AUR62006403-RA	phosphomannomutase/phosphoglucomutase isoform X1 [Prunus mume]	2	475.245	-2.0286	0.04675	45.368	yes	0.979	1.038	1.097	1.011	1.006	0.869
1926	ALDVGGDPTALPK	AUR62019512-RA	ras-related protein RABA1f [Beta vulgaris subsp. vulgaris]	3	418.563	0.020156	0.0013381	47.712	no	NA	NA	NA	NA	NA	NA
1927	ALDVGGDPTALPK	AUR62019512-RA	ras-related protein RABA1f [Beta vulgaris subsp. vulgaris]	2	627.34	-1.4051	1.6991e-10	89.301	no	1.242	1.072	1.28	0.856	0.832	0.718
1928	ALDVIEVDQK	AUR62033247-RA	pumilio homolog 6, chloroplastic isoform X1 [Beta vulgaris subsp. vulgaris]	3	377.208	0.77407	0.00024473	77.662	yes	NA	NA	NA	NA	NA	NA
1929	ALDWALNQK	AUR62017370-RA	ATP-dependent Clp protease ATP-binding subunit CLPT2, chloroplastic [Beta vulgaris subsp.vulgaris]	2	529.785	-1.6126	1.927e-06	109.29	yes	1.509	1.264	1.412	0.64	0.591	0.584
1930	ALDWAVDQK	AUR62016099-RA	ATP-dependent Clp protease ATP-binding subunit CLPT1, chloroplastic [Beta vulgaris subsp.vulgaris]	2	523.269	-0.73925	0.0027503	79.148	yes	NA	NA	NA	NA	NA	NA
1931	ALDWAVDQK	AUR62016099-RA	ATP-dependent Clp protease ATP-binding subunit CLPT1, chloroplastic [Beta vulgaris subsp.vulgaris]	2	523.269	-1.0857	2.8807e-09	117.7	yes	NA	NA	NA	NA	NA	NA
1932	ALDWAVDQK	AUR62016099-RA	ATP-dependent Clp protease ATP-binding subunit CLPT1, chloroplastic [Beta vulgaris subsp.vulgaris]	3	349.182	0.59009	0.0020166	66.692	yes	1.069	0.919	1.225	0.93	0.946	0.91
1933	ALEAEMILR	AUR62001762-RA	sucrose synthase-like [Beta vulgaris subsp. vulgaris]	3	354.527	-2.5642	0.00014504	90.601	no	0.864	0.921	1.002	0.816	1.246	1.152
1934	ALEAEMILR	AUR62001762-RA	sucrose synthase-like [Beta vulgaris subsp. vulgaris]	3	349.195	-0.19723	6.7627e-10	119.21	no	1.002	0.953	0.72	1.078	1.083	1.165
1935	ALEAFHLDGQK	AUR62022049-RA	serine hydroxymethyltransferase 3, chloroplastic [Beta vulgaris subsp. vulgaris]	3	410.216	0.22702	3.9682e-06	87.568	yes	1.095	1.085	1.305	0.792	0.926	0.797
1936	ALEAFHLDGQK	AUR62022049-RA	serine hydroxymethyltransferase 3, chloroplastic [Beta vulgaris subsp. vulgaris]	2	614.82	-1.3149	3.0496e-06	93.345	yes	1.272	1.244	1.28	0.734	0.744	0.726
1937	ALEAFHLDGQK	AUR62022049-RA	serine hydroxymethyltransferase 3, chloroplastic [Beta vulgaris subsp. vulgaris]	3	410.216		0.00018068	60.255	yes	NA	NA	NA	NA	NA	NA
1938	ALEAFQLDPAK	AUR62019129-RA	serine hydroxymethyltransferase 2, mitochondrial [Beta vulgaris subsp. vulgaris]	2	601.824	-1.0337	0.00069429	69.721	no	1.169	1.313	1.339	0.658	0.826	0.696
1939	ALEAGDDPAAVPK	AUR62035385-RA	ras-related protein RABA1f [Beta vulgaris subsp. vulgaris]	2	627.322	-0.87228	1.1288e-10	91.961	yes	1.201	1.283	1.168	0.745	0.801	0.802
1940	ALEALKPELR	AUR62027526-RA	malate dehydrogenase, chloroplastic-like [Beta vulgaris subsp. vulgaris]	3	380.564	-0.25407	0.00050713	74.941	yes	1.186	1.043	1.448	0.824	0.796	0.703
1941	ALEAVQFLK	AUR62024454-RA	villin-3 [Ricinus communis]	2	509.8	-0.8765	2.8807e-09	117.7	yes	1.215	1.239	1.305	0.722	0.796	0.723
1942	ALECYGEYVSGAITDEQR	AUR62010687-RA	dihydroxy-acid dehydratase-like [Solanum lycopersicum]	3	687.646	-0.97725	6.1162e-07	68.41	no	NA	NA	NA	NA	NA	NA
1943	ALEDAIAVIDK	AUR62006927-RA	T-complex protein 1 subunit gamma [Beta vulgaris subsp. vulgaris]	3	386.552	0.50356	2.1323e-05	79.659	yes	1.118	1.239	1.111	0.71	0.833	0.989
1944	ALEDAIAVIDK	AUR62006927-RA	T-complex protein 1 subunit gamma [Beta vulgaris subsp. vulgaris]	2	579.324	-1.8055	0.048984	37.968	yes	1.127	1.112	1.039	0.881	0.927	0.914
1945	ALEDAITVIDK	AUR62000573-RA	T-complex protein 1 subunit gamma [Beta vulgaris subsp. vulgaris]	3	396.555	0.73131	2.1323e-05	79.659	yes	1.01	0.916	1.23	0.989	0.945	0.909
1946	ALEDAITVIDK	AUR62000573-RA	T-complex protein 1 subunit gamma [Beta vulgaris subsp. vulgaris]	2	594.33	-0.80089	0.00021569	77.062	yes	1.103	0.987	1.091	0.91	1.089	0.82
1947	ALEDINAK	AUR62034627-RA	probable phosphoribosylformylglycinamidine synthase, chloroplastic/mitochondrial [Beta vulgaris subsp. vulgaris]	2	437.237	-1.8304	0.007677	78.516	no	1.389	1.264	1.368	0.689	0.716	0.575
1948	ALEEAEALK	AUR62000293-RA	U1 snRNP-associated protein usp106-like isoform X2 [Ipomoea nil]	2	487.264	-1.6137	0.023523	51.436	yes	NA	NA	NA	NA	NA	NA
1949	ALEEAEALKR	AUR62000293-RA	U1 snRNP-associated protein usp106-like isoform X2 [Ipomoea nil]	3	377.212	-0.38174	0.017825	44.863	yes	NA	NA	NA	NA	NA	NA
1950	ALEEDVFVVEKPK	AUR62019432-RA	proton pump-interactor 1-like [Beta vulgaris subsp. vulgaris]	3	501.608	-2.1713	2.6813e-09	131.35	yes	1.517	1.377	1.524	0.511	0.58	0.491
1951	ALEEDVFVVEKPK	AUR62019432-RA	proton pump-interactor 1-like [Beta vulgaris subsp. vulgaris]	4	376.458	-0.91566	6.5704e-05	67.997	yes	NA	NA	NA	NA	NA	NA
1952	ALEEHVPESPAR	AUR62038374-RA	elongator complex protein 1 [Beta vulgaris subsp. vulgaris]	3	445.561		0.0083431	33.207	yes	NA	NA	NA	NA	NA	NA
1953	ALEEPHK	AUR62020954-RA	UBP1-associated protein 2A [Beta vulgaris subsp. vulgaris]	3	275.148	-0.68479	0.028866	52.683	yes	1.214	1.541	1.21	0.756	0.717	0.562
1954	ALEEQYGGEEELPQTNPGFNNTPFK	AUR62020196-RA	ubiquitin carboxyl-terminal hydrolase 12 [Beta vulgaris subsp. vulgaris]	3	937.103	-1.0421	4.3496e-06	39.645	no	1.335	0.859	1.405	0.908	0.65	0.843
1958	ALEFNSIIEK	AUR62014001-RA	AP-1 complex subunit gamma-2 [Nelumbo nucifera]	3	388.548	-0.4849	1.1812e-06	102.52	yes	1.346	1.309	1.288	0.665	0.708	0.683
1959	ALEGEIVR	AUR62021360-RA	AP-4 complex subunit sigma [Beta vulgaris subsp. vulgaris]	2	443.753	-0.93369	0.027111	59.35	yes	NA	NA	NA	NA	NA	NA
1960	ALEGEIVR	AUR62021360-RA	AP-4 complex subunit sigma [Beta vulgaris subsp. vulgaris]	2	443.753	1.1089	0.0089152	74.301	yes	NA	NA	NA	NA	NA	NA
1961	ALEGSDVVIIPAGVPR	AUR62036097-RA	malate dehydrogenase, mitochondrial [Beta vulgaris subsp. vulgaris]	3	531.638	0.77417	3.6196e-12	84.753	no	1.548	1.648	1.216	0.63	0.625	0.333
1962	ALEGSDVVIIPAGVPR	AUR62036097-RA	malate dehydrogenase, mitochondrial [Beta vulgaris subsp. vulgaris]	2	796.954	-0.20984	2.9065e-19	110.97	no	1.103	1.244	1.224	0.794	0.833	0.802
1963	ALEGSDVVIIPAGVPR	AUR62036097-RA	malate dehydrogenase, mitochondrial [Beta vulgaris subsp. vulgaris]	3	531.638	0.28975	4.4087e-09	78.505	no	1.464	1.098	1.37	0.614	0.543	0.91
1964	ALEGSDVVIIPAGVPR	AUR62036097-RA	malate dehydrogenase, mitochondrial [Beta vulgaris subsp. vulgaris]	2	796.954	-0.95738	2.8359e-07	131.96	no	1.171	1.151	1.125	0.792	0.942	0.819
1965	ALEHEMLQR	AUR62008699-RA	sucrose synthase [Beta vulgaris subsp. vulgaris]	2	563.787	-1.5762	0.038196	47.603	no	NA	NA	NA	NA	NA	NA
1966	ALEHIDHIIR	AUR62023046-RA	DNA-directed RNA polymerases IV and V subunit 2 [Beta vulgaris subsp. vulgaris]	4	304.925	-0.14468	4.2643e-08	105.98	yes	1.328	1.371	1.652	0.597	0.552	0.501
1967	ALEIDPDNR	AUR62022158-RA	peptidyl-prolyl cis-trans isomerase FKBP62-like [Jatropha curcas]	3	348.177	-0.090913	0.00050562	86.67	no	1.058	1.114	1.125	0.744	1.135	0.825
1968	ALELCNDEQK	AUR62035678-RA	farnesyl pyrophosphate synthase 1 [Beta vulgaris subsp. vulgaris]	3	407.192	-0.4547	0.0006369	67.207	no	NA	NA	NA	NA	NA	NA
1969	ALELCNDEQK	AUR62035678-RA	farnesyl pyrophosphate synthase 1 [Beta vulgaris subsp. vulgaris]	2	610.285	-1.8904	0.00099682	73.499	no	1.406	1.739	1.474	0.38	0.461	0.54
1970	ALELDPNNDAVK	AUR62019083-RA	small glutamine-rich tetratricopeptide repeat-containing protein [Beta vulgaris subsp. vulgaris]	2	649.833	-2.4627	0.01409	42.843	yes	1.327	1.187	1.333	0.705	0.718	0.729
1971	ALELFLQDLCDR	AUR62031682-RA	dr1-associated corepressor [Beta vulgaris subsp. vulgaris]	2	746.877	-1.5933	0.00099773	62.088	yes	1.378	1.232	1.285	0.652	0.662	0.792
1972	ALELFLQDLCDR	AUR62031682-RA	dr1-associated corepressor [Beta vulgaris subsp. vulgaris]	3	498.254	-0.34702	9.8449e-05	72.29	yes	0.757	2.231	0.619	0.646	0.744	1.002
1973	ALELLALPDDGVPR	AUR62033248-RA	probable 18S rRNA (guanine-N(7))-methyltransferase [Beta vulgaris subsp. vulgaris]	2	739.914	-0.95066	6.8111e-06	70.889	yes	1.198	1.128	1.344	0.766	0.786	0.778
1974	ALELLALPDDGVPR	AUR62033248-RA	probable 18S rRNA (guanine-N(7))-methyltransferase [Beta vulgaris subsp. vulgaris]	3	493.612	0.27638	0.0020514	42.317	yes	NA	NA	NA	NA	NA	NA
1975	ALELSEQPLPQDLK	AUR62028651-RA	DEAD-box ATP-dependent RNA helicase 42 [Beta vulgaris subsp. vulgaris]	3	527.623	-0.94882	0.0016881	43.03	yes	NA	NA	NA	NA	NA	NA
1976	ALEMALK	AUR62035324-RA	chaperonin CPN60-2, mitochondrial [Beta vulgaris subsp. vulgaris]	3	264.483		0.012249	75.311	no	NA	NA	NA	NA	NA	NA
1977	ALEMMLTSK	AUR62032014-RA	peroxisomal fatty acid beta-oxidation multifunctional protein MFP2 [Beta vulgaris subsp. vulgaris]	3	347.177	-0.49998	0.0019985	56.432	yes	0.842	1.013	1.126	0.91	1.078	1.031
1978	ALEMMLTSK	AUR62032014-RA	peroxisomal fatty acid beta-oxidation multifunctional protein MFP2 [Beta vulgaris subsp. vulgaris]	2	520.262	-1.7673	0.01762	44.863	yes	0.978	1.107	0.978	0.858	1.126	0.952
1979	ALEMMLTSK	AUR62032014-RA	peroxisomal fatty acid beta-oxidation multifunctional protein MFP2 [Beta vulgaris subsp. vulgaris]	3	347.177	0.6281	0.002161	54.982	yes	0.868	0.905	0.936	1.132	1.035	1.125
1980	ALEMMLTSK	AUR62032014-RA	peroxisomal fatty acid beta-oxidation multifunctional protein MFP2 [Beta vulgaris subsp. vulgaris]	3	352.509	0.98593	0.0044035	46.462	yes	NA	NA	NA	NA	NA	NA
1981	ALEMMLTSK	AUR62032014-RA	peroxisomal fatty acid beta-oxidation multifunctional protein MFP2 [Beta vulgaris subsp. vulgaris]	3	341.845		0.045315	38.303	yes	NA	NA	NA	NA	NA	NA
1982	ALENGAEAVSPPEQK	AUR62001816-RA	dessication-induced 1VOC superfamily protein [Arabidopsis thaliana]	3	513.926	-1.774	0.012712	31.614	yes	NA	NA	NA	NA	NA	NA
1983	ALEPILPSDGEFPYTIR	AUR62032008-RA	probable polyribonucleotide nucleotidyltransferase 1, chloroplastic isoform X1 [Beta vulgaris subsp. vulgaris]	2	959.501	-0.50323	0.018267	34.928	yes	1.112	1.137	0.58	0.912	1.004	1.255
1984	ALEQLDDAIAK	AUR62030627-RA	superoxide dismutase [Mn], mitochondrial [Beta vulgaris subsp. vulgaris]	3	396.215	0.31944	1.162e-13	114.86	no	1.022	0.805	0.844	1.082	1.204	1.044
1985	ALEQLDDAIAK	AUR62030627-RA	superoxide dismutase [Mn], mitochondrial [Beta vulgaris subsp. vulgaris]	2	593.819	-0.99358	0.0054717	51.286	no	0.94	0.714	0.91	1.017	1.224	1.193
1986	ALEQLDDAIAK	AUR62030627-RA	superoxide dismutase [Mn], mitochondrial [Beta vulgaris subsp. vulgaris]	3	396.215	-1.0528	1.3592e-05	83.182	no	NA	NA	NA	NA	NA	NA
1987	ALEQLDDAIAK	AUR62030627-RA	superoxide dismutase [Mn], mitochondrial [Beta vulgaris subsp. vulgaris]	2	593.819	-2.8653	0.024457	42.629	no	NA	NA	NA	NA	NA	NA
1988	ALESADLAGDR	AUR62030236-RA	3-oxoacyl-[acyl-carrier-protein] synthase I, chloroplastic [Beta vulgaris subsp. vulgaris]	2	559.278	-1.4134	0.0017577	60.255	yes	1.322	1.222	1.283	0.705	0.693	0.775
1989	ALESADLSGDR	AUR62027604-RA	3-oxoacyl-[acyl-carrier-protein] synthase I, chloroplastic [Beta vulgaris subsp. vulgaris]	2	567.275	-2.0639	0.015155	44.847	yes	1.292	1.3	1.218	0.712	0.868	0.61
1990	ALESKPFHK	AUR62014230-RA	protein TPLATE [Beta vulgaris subsp. vulgaris]	4	264.901	-0.20307	0.0073169	54.982	yes	NA	NA	NA	NA	NA	NA
1991	ALETCSQTK	AUR62021495-RA	protein CfxQ [Capsicum annuum]	2	519.25	-2.8937	0.05077	44.318	yes	NA	NA	NA	NA	NA	NA
1992	ALETESPVMVQIQELYR	AUR62016417-RA	aspartate aminotransferase-like isoform X2 [Gossypium hirsutum]	3	669.347	-0.61437	9.4205e-09	75.018	yes	1.159	1.322	1.04	0.624	0.938	0.918
1993	ALETYQEGLK	AUR62007466-RA	hsp70-Hsp90 organizing protein 3 [Beta vulgaris subsp. vulgaris]	3	384.536	0.18485	0.00019203	80.688	no	1.45	1.103	1.072	0.838	0.747	0.79
1994	ALEVEHK	AUR62043611-RA	nucleolin-like isoform X2 [Beta vulgaris subsp. vulgaris]	3	275.82	-0.01654	0.026931	53.554	yes	NA	NA	NA	NA	NA	NA
1995	ALEVIHGR	AUR62029310-RA	chlorophyll a-b binding protein 13, chloroplastic [Beta vulgaris subsp. vulgaris]	3	298.843	0.3941	0.0025392	77.058	yes	1.997	1.276	1.748	0.18	0.574	0.226
1996	ALEVIHGR	AUR62029310-RA	chlorophyll a-b binding protein 13, chloroplastic [Beta vulgaris subsp. vulgaris]	2	447.761	0.01087	0.042466	52.716	yes	1.812	1.542	1.607	0.222	0.328	0.489
1997	ALEVIPR	AUR62019654-RA	T-complex protein 1 subunit eta [Beta vulgaris subsp. vulgaris]	2	399.248	-0.011972	0.061023	58.981	yes	1.003	1.061	1.203	0.905	1.058	0.769
1998	ALEVLDQVFPK	AUR62022875-RA	GDSL esterase/lipase CPRD49 [Beta vulgaris subsp. vulgaris]	3	420.24	0.61069	0.00077819	55.314	yes	NA	NA	NA	NA	NA	NA
1999	ALEVLDQVFPK	AUR62022875-RA	GDSL esterase/lipase CPRD49 [Beta vulgaris subsp. vulgaris]	3	420.24	-0.07457	0.00045641	62.466	yes	1.383	1.341	1.448	0.672	0.606	0.549
2000	ALEVVQFLK	AUR62026043-RA	villin-2 isoform X2 [Beta vulgaris subsp. vulgaris]	2	523.816	-1.0994	4.8659e-14	129.85	yes	1.452	1.277	1.355	0.64	0.639	0.636
2001	ALEVVQFLK	AUR62026043-RA	villin-2 isoform X2 [Beta vulgaris subsp. vulgaris]	3	349.546	0.57465	0.0020166	66.692	yes	1.45	1.237	1.456	0.483	0.648	0.726
2002	ALEVVQYIK	AUR62021324-RA	villin-5-like isoform X2 [Solanum tuberosum]	2	531.813	-1.2515	2.8807e-09	117.7	no	1.293	1.399	1.175	0.699	0.717	0.716
2003	ALEVVQYIK	AUR62021324-RA	villin-5-like isoform X2 [Solanum tuberosum]	3	354.878	0.77365	0.0017275	67.897	no	1.13	1.308	1.362	0.813	0.742	0.644
2004	ALEYLTNPSAGQ	AUR62020339-RA	protein HOMOLOG OF MAMMALIAN LYST-INTERACTING PROTEIN 5 [Beta vulgaris subsp. vulgaris]	2	632.314		0.00070005	49.934	yes	NA	NA	NA	NA	NA	NA
2005	ALFALLNSEQR	AUR62000581-RA	CCR4-NOT transcription complex subunit 11 isoform X1 [Beta vulgaris subsp. vulgaris]	3	421.235	0.93952	5.65e-05	77.662	yes	0.405	1.409	2.454	0.296	1.141	0.295
2006	ALFALLNSEQR	AUR62000581-RA	CCR4-NOT transcription complex subunit 11 isoform X1 [Beta vulgaris subsp. vulgaris]	2	631.349	-0.77667	0.00039887	73.951	yes	1.322	1.026	1.166	0.793	0.924	0.768
[truncated: 36,419 more rows]

## Sheet: Protein Ratio
-4.5	1
-4.1	1
-3.9	2
-3.7	1
-3.6	3
-3.5	3
-3.4	3
-3.3	4
-3.2	1
-3.1	1
-3	4
-2.9	2
-2.8	7
-2.7	6
-2.6	4
-2.5	3
-2.4	7
-2.3	8
-2.2	7
-2.1	4
-2	18
-1.9	12
-1.8	18
-1.7	11
-1.6	19
-1.5	26
-1.4	18
-1.3	18
-1.2	21
-1.1	34
-1	32
-0.9	44
-0.8	53
-0.7	66
-0.6	96
-0.5	142
-0.4	156
-0.3	229
-0.2	306
-0.1	387
0	935
0.1	381
0.2	353
0.3	263
0.4	218
0.5	168
0.6	143
0.7	95
0.8	95
0.9	50
1	64
1.1	40
1.2	42
1.3	24
1.4	15
1.5	13
1.6	22
1.7	15
1.8	8
1.9	6
2	7
2.1	10
2.2	4
2.3	2
2.4	3
2.5	3
2.6	3
2.7	2
2.9	6
3.1	1
4	1
