# Supplementary material for: TMT proteomics analysis of a pseudocereal crop, quinoa (Chenopodium quinoa Willd.), during seed maturation
Source: Front Plant Sci. 2022 Nov 8;13:975073. doi: 10.3389/fpls.2022.975073 (PMC9678934; doi:10.3389/fpls.2022.975073)
Supplement: Supplementary file 4 [file Table_3.xlsx]

## Sheet: Annotation_Combine
Protein accession	Protein description	MW [kDa]	Score	Coverage [%]	Peptides	PSMs	Unique peptides	Ratio	YP value	Subcellular localization	Biological Process	Cellular Component	Molecular Function	KEGG KO No.	KEGG Gene	KEGG pathway	IPR ID	Domain description
AUR62000010-RA	"glucan endo-1,3-beta-glucosidase 4 [Beta vulgaris subsp. vulgaris]"	79.792	39.348	9.8	6	7	6	1.19332	0.093343	chloroplast	GO:0008152 metabolic process; GO:0005975 carbohydrate metabolic process; GO:0044238 primary metabolic process; GO:0071704 organic substance metabolic process;		GO:0097159 organic cyclic compound binding; GO:1901363 heterocyclic compound binding; GO:1901265 nucleoside phosphate binding; GO:0003824 catalytic activity; GO:0005488 binding; GO:0003676 nucleic acid binding; GO:0016798 hydrolase activity, acting on glycosyl bonds; GO:0004553 hydrolase activity, hydrolyzing O-glycosyl compounds; GO:0016787 hydrolase activity; GO:0000166 nucleotide binding; GO:0…	K19892	GN4; glucan endo-1,3-beta-glucosidase 4 [EC:3.2.1.39]	soe00500 Starch and sucrose metabolism - Spinacia oleracea (spinach);	IPR000504; IPR012946; IPR012677; IPR017853; IPR013781;	RNA recognition motif domain; X8 domain; Nucleotide-binding alpha-beta plait domain; Glycoside hydrolase superfamily; Glycoside hydrolase, catalytic domain;
AUR62000035-RA	DNA (cytosine-5)-methyltransferase CMT3 [Beta vulgaris subsp. vulgaris]	89.041	1.7695	1.4	1	1	1	#DIV/0!		mitochondria			GO:0016741 transferase activity, transferring one-carbon groups; GO:0008168 methyltransferase activity; GO:0003682 chromatin binding; GO:0003824 catalytic activity; GO:0016740 transferase activity; GO:0005488 binding;	K00558	DNMT1; DNA (cytosine-5)-methyltransferase 1 [EC:2.1.1.37]	soe00270 Cysteine and methionine metabolism - Spinacia oleracea (spinach); soe01100 Metabolic pathways - Spinacia oleracea (spinach);	IPR023780; IPR029063; IPR001025; IPR000953;	Chromo domain; S-adenosyl-L-methionine-dependent methyltransferase; Bromo adjacent homology (BAH) domain; Chromo/chromo shadow domain;
AUR62000039-RA	formate--tetrahydrofolate ligase [Beta vulgaris subsp. vulgaris]	70.757	3.0143	23.4	12	25	1	0.930233	0.98432	cytoplasm	GO:0051188 cofactor biosynthetic process; GO:0042559 pteridine-containing compound biosynthetic process; GO:0006725 cellular aromatic compound metabolic process; GO:0016053 organic acid biosynthetic process; GO:0042398 cellular modified amino acid biosynthetic process; GO:0044699 single-organism process; GO:0009058 biosynthetic process; GO:1901566 organonitrogen compound biosynthetic process; GO:…		GO:0005524 ATP binding; GO:1901265 nucleoside phosphate binding; GO:0016874 ligase activity; GO:0001882 nucleoside binding; GO:0043167 ion binding; GO:0000166 nucleotide binding; GO:0016879 ligase activity, forming carbon-nitrogen bonds; GO:0097159 organic cyclic compound binding; GO:1901363 heterocyclic compound binding; GO:0032549 ribonucleoside binding; GO:0097367 carbohydrate derivative bindi…	K01938	fhs; formate--tetrahydrofolate ligase [EC:6.3.4.3]	soe00670 One carbon pool by folate - Spinacia oleracea (spinach); soe01200 Carbon metabolism - Spinacia oleracea (spinach); soe01100 Metabolic pathways - Spinacia oleracea (spinach);	IPR027417;	P-loop containing nucleoside triphosphate hydrolase;
AUR62000042-RA	"probable plastid-lipid-associated protein 12, chloroplastic [Beta vulgaris subsp. vulgaris]"	39.41	1.6543	2.5	1	1	1	0.681663	0.0038649	chloroplast							IPR006843;	Plastid lipid-associated protein/fibrillin conserved domain;
AUR62000047-RA	zinc finger CCCH domain-containing protein 31 isoform X1 [Beta vulgaris subsp. vulgaris]	31.466	22.604	36.1	10	13	9	1.34228	0.0132991	nucleus			GO:0097159 organic cyclic compound binding; GO:1901363 heterocyclic compound binding; GO:0003723 RNA binding; GO:0005488 binding; GO:0003676 nucleic acid binding; GO:0043167 ion binding; GO:0043169 cation binding; GO:0046872 metal ion binding;				IPR000571; IPR004087; IPR004088;	Zinc finger, CCCH-type; K Homology domain; K Homology domain, type 1;
AUR62000069-RA	beta-glucosidase 24-like [Beta vulgaris subsp. vulgaris]	52.345	19.896	13.7	6	7	6	1.00908	0.60824	chloroplast	GO:0008152 metabolic process; GO:0005975 carbohydrate metabolic process; GO:0044238 primary metabolic process; GO:0071704 organic substance metabolic process;		GO:0004553 hydrolase activity, hydrolyzing O-glycosyl compounds; GO:0016787 hydrolase activity; GO:0003824 catalytic activity; GO:0016798 hydrolase activity, acting on glycosyl bonds;	K01188	E3.2.1.21; beta-glucosidase [EC:3.2.1.21]	soe00460 Cyanoamino acid metabolism - Spinacia oleracea (spinach); soe01100 Metabolic pathways - Spinacia oleracea (spinach); soe00500 Starch and sucrose metabolism - Spinacia oleracea (spinach); soe00940 Phenylpropanoid biosynthesis - Spinacia oleracea (spinach); soe01110 Biosynthesis of secondary metabolites - Spinacia oleracea (spinach);	IPR017853; IPR013781;	Glycoside hydrolase superfamily; Glycoside hydrolase, catalytic domain;
AUR62000071-RA	"histidinol dehydrogenase, chloroplastic isoform X1 [Beta vulgaris subsp. vulgaris]"	49.546	54.06	29.6	9	11	9	1.10132	0.093936	extracellular	GO:0006725 cellular aromatic compound metabolic process; GO:0016053 organic acid biosynthetic process; GO:0052803 imidazole-containing compound metabolic process; GO:0044699 single-organism process; GO:0009058 biosynthetic process; GO:0000105 histidine biosynthetic process; GO:1901566 organonitrogen compound biosynthetic process; GO:0044237 cellular metabolic process; GO:0071704 organic substance…		GO:1901265 nucleoside phosphate binding; GO:0043167 ion binding; GO:0000166 nucleotide binding; GO:0008270 zinc ion binding; GO:0048037 cofactor binding; GO:0004399 histidinol dehydrogenase activity; GO:0016491 oxidoreductase activity; GO:0016614 oxidoreductase activity, acting on CH-OH group of donors; GO:1901363 heterocyclic compound binding; GO:0097159 organic cyclic compound binding; GO:00166…	K00013	hisD; histidinol dehydrogenase [EC:1.1.1.23]	soe00340 Histidine metabolism - Spinacia oleracea (spinach); soe01100 Metabolic pathways - Spinacia oleracea (spinach); soe01230 Biosynthesis of amino acids - Spinacia oleracea (spinach); soe01110 Biosynthesis of secondary metabolites - Spinacia oleracea (spinach);	IPR016161;	Aldehyde/histidinol dehydrogenase;
AUR62000076-RA	"linoleate 13S-lipoxygenase 2-1, chloroplastic [Beta vulgaris subsp. vulgaris]"	99.162	36.81	28	21	38	3	0.461894	0.000104189	chloroplast	GO:0044699 single-organism process; GO:0008152 metabolic process; GO:0055114 oxidation-reduction process; GO:0044710 single-organism metabolic process;		GO:0016702 oxidoreductase activity, acting on single donors with incorporation of molecular oxygen, incorporation of two atoms of oxygen; GO:0016701 oxidoreductase activity, acting on single donors with incorporation of molecular oxygen; GO:0003824 catalytic activity; GO:0005488 binding; GO:0051213 dioxygenase activity; GO:0043167 ion binding; GO:0043169 cation binding; GO:0046872 metal ion bindi…	K00454	LOX2S; lipoxygenase [EC:1.13.11.12]	soe00591 Linoleic acid metabolism - Spinacia oleracea (spinach); soe01100 Metabolic pathways - Spinacia oleracea (spinach); soe00592 alpha-Linolenic acid metabolism - Spinacia oleracea (spinach); soe01110 Biosynthesis of secondary metabolites - Spinacia oleracea (spinach);	IPR027433; IPR001024; IPR013819;	Lipoxygenase, domain 3; PLAT/LH2 domain; Lipoxygenase, C-terminal;
AUR62000078-RA	uncharacterized oxidoreductase C26H5.09c [Solanum pennellii]	37.26	2.466	3.2	1	1	1	#DIV/0!		vacuolar membrane	GO:0044699 single-organism process; GO:0008152 metabolic process; GO:0055114 oxidation-reduction process; GO:0044710 single-organism metabolic process;		GO:0003824 catalytic activity; GO:0016491 oxidoreductase activity;				IPR000683; IPR004104; IPR016040;	Oxidoreductase, N-terminal; Oxidoreductase, C-terminal; NAD(P)-binding domain;
AUR62000090-RA	proline-tRNA ligase (DUF1680) [Arabidopsis thaliana]	98.339	3.1888	3.4	3	4	2	0.867303	0.143255	chloroplast			GO:0003824 catalytic activity;	K09955			IPR008928;	Six-hairpin glycosidase-like;
AUR62000091-RA	"oxygen-evolving enhancer protein 1, chloroplastic [Beta vulgaris subsp. vulgaris]"	35.139	175.73	49.2	16	39	2	0.461042	0.0003197	chloroplast	GO:0050794 regulation of cellular process; GO:0043467 regulation of generation of precursor metabolites and energy; GO:0008152 metabolic process; GO:0050789 regulation of biological process; GO:0042549 photosystem II stabilization; GO:0019222 regulation of metabolic process; GO:0031323 regulation of cellular metabolic process; GO:0044237 cellular metabolic process; GO:0009987 cellular process; GO…	GO:0016020 membrane; GO:0009523 photosystem II; GO:0019898 extrinsic component of membrane; GO:0098796 membrane protein complex; GO:0009654 photosystem II oxygen evolving complex; GO:0042651 thylakoid membrane; GO:0031224 intrinsic component of membrane; GO:0032991 macromolecular complex; GO:0044424 intracellular part; GO:0005623 cell; GO:0016021 integral component of membrane; GO:0034357 photosy…	GO:0043169 cation binding; GO:0046872 metal ion binding; GO:0005509 calcium ion binding; GO:0005488 binding; GO:0043167 ion binding;	K02716	psbO; photosystem II oxygen-evolving enhancer protein 1	soe00195 Photosynthesis - Spinacia oleracea (spinach); soe01100 Metabolic pathways - Spinacia oleracea (spinach);	IPR011250;	Outer membrane protein/outer membrane enzyme PagP, beta-barrel;
AUR62000100-RA	"outer envelope protein 80, chloroplastic isoform X1 [Beta vulgaris subsp. vulgaris]"	59.435	4.0989	5.6	3	3	3	1.18624	0.033	cytoplasm		GO:0016020 membrane; GO:0019867 outer membrane;		K07277			IPR000184;	Bacterial surface antigen (D15);
AUR62000101-RA	probable copper-transporting ATPase HMA5 [Beta vulgaris subsp. vulgaris]	96.662	3.8944	2.2	2	2	2	#DIV/0!		plasma membrane	GO:0006810 transport; GO:0051179 localization; GO:0006812 cation transport; GO:0030001 metal ion transport; GO:0006811 ion transport; GO:0051234 establishment of localization;	GO:0031224 intrinsic component of membrane; GO:0016020 membrane; GO:0016021 integral component of membrane; GO:0044425 membrane part;	GO:0042625 ATPase coupled ion transmembrane transporter activity; GO:1901265 nucleoside phosphate binding; GO:0015399 primary active transmembrane transporter activity; GO:0022892 substrate-specific transporter activity; GO:0016817 hydrolase activity, acting on acid anhydrides; GO:0016787 hydrolase activity; GO:0022891 substrate-specific transmembrane transporter activity; GO:0016887 ATPase activ…	K17686	copA; Cu+-exporting ATPase [EC:3.6.3.54]	soe04016 MAPK signaling pathway - plant - Spinacia oleracea (spinach);	IPR006121; IPR023299; IPR008250; IPR023214;	Heavy metal-associated domain, HMA; P-type ATPase, cytoplasmic domain N; P-type ATPase, A domain; HAD-like domain;
AUR62000107-RA	LOW QUALITY PROTEIN: xanthine dehydrogenase 1-like [Beta vulgaris subsp. vulgaris]	147.15	53.459	9.8	11	15	4	1.15075	0.033398	endoplasmic reticulum	GO:0044699 single-organism process; GO:0008152 metabolic process; GO:0055114 oxidation-reduction process; GO:0044710 single-organism metabolic process;		GO:0051537 2 iron, 2 sulfur cluster binding; GO:1901265 nucleoside phosphate binding; GO:0005506 iron ion binding; GO:0050660 flavin adenine dinucleotide binding; GO:0043167 ion binding; GO:0000166 nucleotide binding; GO:0048037 cofactor binding; GO:0016491 oxidoreductase activity; GO:0009055 electron carrier activity; GO:0016614 oxidoreductase activity, acting on CH-OH group of donors; GO:190136…	K00106	XDH; xanthine dehydrogenase/oxidase [EC:1.17.1.4 1.17.3.2]	soe00232 Caffeine metabolism - Spinacia oleracea (spinach); soe04146 Peroxisome - Spinacia oleracea (spinach); soe00230 Purine metabolism - Spinacia oleracea (spinach); soe01100 Metabolic pathways - Spinacia oleracea (spinach); soe01110 Biosynthesis of secondary metabolites - Spinacia oleracea (spinach);	IPR001041; IPR002346; IPR012675; IPR002888; IPR016167; IPR016166; IPR005107; IPR016169; IPR000674; IPR008274;	2Fe-2S ferredoxin-type iron-sulfur binding domain; Molybdopterin dehydrogenase, FAD-binding; Beta-grasp domain; [2Fe-2S]-binding; FAD-binding, type 2, subdomain 1; FAD-binding, type 2; CO dehydrogenase flavoprotein, C-terminal; CO dehydrogenase flavoprotein-like, FAD-binding, subdomain 2; Aldehyde oxidase/xanthine dehydrogenase, a/b hammerhead; Aldehyde oxidase/xanthine dehydrogenase, molybdopter…
AUR62000117-RA	putative pentatricopeptide repeat-containing protein At1g26500 [Beta vulgaris subsp. vulgaris]	144.45	6.5622	1.7	2	2	1	0.718391	0.104305	chloroplast	GO:0030001 metal ion transport; GO:0044699 single-organism process; GO:0050896 response to stimulus; GO:0006814 sodium ion transport; GO:0051234 establishment of localization; GO:0006810 transport; GO:0055085 transmembrane transport; GO:0042493 response to drug; GO:0042221 response to chemical; GO:1902578 single-organism localization; GO:0006812 cation transport; GO:0006811 ion transport; GO:0015…	GO:0016020 membrane;	GO:0022804 active transmembrane transporter activity; GO:0015291 secondary active transmembrane transporter activity; GO:0015238 drug transmembrane transporter activity; GO:0090484 drug transporter activity; GO:0015297 antiporter activity; GO:0022857 transmembrane transporter activity; GO:0005215 transporter activity;
AUR62000121-RA	heterogeneous nuclear ribonucleoprotein H [Beta vulgaris subsp. vulgaris]	42.348	11.774	16.8	5	5	5	1.23916	0.102858	nucleus			GO:0097159 organic cyclic compound binding; GO:1901363 heterocyclic compound binding; GO:1901265 nucleoside phosphate binding; GO:0005488 binding; GO:0003676 nucleic acid binding; GO:0000166 nucleotide binding; GO:0036094 small molecule binding;	K12898			IPR000504; IPR012677;	RNA recognition motif domain; Nucleotide-binding alpha-beta plait domain;
AUR62000138-RA	stress-related ozone-induced family protein [Populus trichocarpa]	8.8542	18.076	44.3	3	6	1	0.761615	0.0044977	extracellular
AUR62000139-RA	cinnamoyl-CoA reductase 1 [Eucalyptus grandis]	94.692	10.897	6.8	5	5	4	0.542005	0.07708	cytoplasm			GO:0048037 cofactor binding; GO:0003824 catalytic activity; GO:0005488 binding; GO:0050662 coenzyme binding;				IPR001509; IPR016040;	NAD-dependent epimerase/dehydratase; NAD(P)-binding domain;
AUR62000140-RA	cinnamoyl-CoA reductase 1 isoform X2 [Beta vulgaris subsp. vulgaris]	35.384	15.543	5.9	2	6	1	1.30548	0.00594	chloroplast			GO:0048037 cofactor binding; GO:0003824 catalytic activity; GO:0005488 binding; GO:0050662 coenzyme binding;				IPR001509; IPR016040;	NAD-dependent epimerase/dehydratase; NAD(P)-binding domain;
AUR62000144-RA	"protein RETICULATA-RELATED 4, chloroplastic [Beta vulgaris subsp. vulgaris]"	40.88	15.713	12.6	5	7	5	0.668003	4.4711e-05	chloroplast
AUR62000146-RA	protein TRAUCO [Beta vulgaris subsp. vulgaris]	47.021	1.2615	2.8	1	1	1	#DIV/0!		nucleus			GO:0005515 protein binding; GO:0005488 binding;	K14964			IPR001870; IPR013320; IPR003877;	B30.2/SPRY domain; Concanavalin A-like lectin/glucanase domain; SPRY domain;
AUR62000147-RA	ABC transporter G family member 15 [Beta vulgaris subsp. vulgaris]	68.928	1.9807	4.2	2	2	2	#DIV/0!		cytoplasm			GO:0005524 ATP binding; GO:1901265 nucleoside phosphate binding; GO:0001882 nucleoside binding; GO:0043167 ion binding; GO:0016817 hydrolase activity, acting on acid anhydrides; GO:0016787 hydrolase activity; GO:0000166 nucleotide binding; GO:0017111 nucleoside-triphosphatase activity; GO:0016887 ATPase activity; GO:0097159 organic cyclic compound binding; GO:1901363 heterocyclic compound binding…				IPR003439; IPR027417;	ABC transporter-like; P-loop containing nucleoside triphosphate hydrolase;
AUR62000148-RA	"beta-amylase 1, chloroplastic [Beta vulgaris subsp. vulgaris]"	64.435	27.296	9.9	4	5	4	1.43062	0.00159648	peroxisome	GO:1901575 organic substance catabolic process; GO:0008152 metabolic process; GO:0005976 polysaccharide metabolic process; GO:0009057 macromolecule catabolic process; GO:0043170 macromolecule metabolic process; GO:0000272 polysaccharide catabolic process; GO:0044238 primary metabolic process; GO:0005975 carbohydrate metabolic process; GO:0009056 catabolic process; GO:0071704 organic substance met…		GO:0004553 hydrolase activity, hydrolyzing O-glycosyl compounds; GO:0016787 hydrolase activity; GO:0016160 amylase activity; GO:0016161 beta-amylase activity; GO:0003824 catalytic activity; GO:0016798 hydrolase activity, acting on glycosyl bonds;				IPR017853; IPR013781;	Glycoside hydrolase superfamily; Glycoside hydrolase, catalytic domain;
AUR62000150-RA	transcription initiation factor IIB [Beta vulgaris subsp. vulgaris]	34.695	1.754	5.4	2	2	2	#DIV/0!		cytoskeleton	GO:0050794 regulation of cellular process; GO:0006725 cellular aromatic compound metabolic process; GO:0097659 nucleic acid-templated transcription; GO:0060255 regulation of macromolecule metabolic process; GO:0006352 DNA-templated transcription, initiation; GO:0019219 regulation of nucleobase-containing compound metabolic process; GO:0009058 biosynthetic process; GO:0044237 cellular metabolic pr…		GO:0046914 transition metal ion binding; GO:0005488 binding; GO:0043167 ion binding; GO:0046872 metal ion binding; GO:0043169 cation binding; GO:0005515 protein binding; GO:0008270 zinc ion binding; GO:0017025 TBP-class protein binding; GO:0008134 transcription factor binding;	K03124	TFIIB; transcription initiation factor TFIIB	soe03022 Basal transcription factors - Spinacia oleracea (spinach);	IPR013150; IPR013763; IPR013137;	Transcription factor TFIIB, cyclin-like domain; Cyclin-like; Zinc finger, TFIIB-type;
AUR62000167-RA	"magnesium-chelatase subunit ChlD, chloroplastic [Beta vulgaris subsp. vulgaris]"	79.806	5.5746	4.7	2	2	1	#DIV/0!		chloroplast	GO:0051188 cofactor biosynthetic process; GO:0046148 pigment biosynthetic process; GO:0006725 cellular aromatic compound metabolic process; GO:0015994 chlorophyll metabolic process; GO:0044699 single-organism process; GO:0009058 biosynthetic process; GO:1901566 organonitrogen compound biosynthetic process; GO:0044237 cellular metabolic process; GO:0071704 organic substance metabolic process; GO:0…		GO:0005524 ATP binding; GO:1901265 nucleoside phosphate binding; GO:0016874 ligase activity; GO:0001882 nucleoside binding; GO:0043167 ion binding; GO:0016851 magnesium chelatase activity; GO:0051002 ligase activity, forming nitrogen-metal bonds; GO:0051003 ligase activity, forming nitrogen-metal bonds, forming coordination complexes; GO:0000166 nucleotide binding; GO:0097159 organic cyclic compo…	K03404	chlD; magnesium chelatase subunit D [EC:6.6.1.1]	soe01100 Metabolic pathways - Spinacia oleracea (spinach); soe00860 Porphyrin and chlorophyll metabolism - Spinacia oleracea (spinach); soe01110 Biosynthesis of secondary metabolites - Spinacia oleracea (spinach);	IPR003593; IPR000523; IPR027417; IPR002035;	AAA+ ATPase domain; Magnesium chelatase ChlI domain; P-loop containing nucleoside triphosphate hydrolase; von Willebrand factor, type A;
AUR62000172-RA	pseudouridine-5'-phosphate glycosidase [Theobroma cacao]	35.918	5.6764	7.6	2	2	2	1.7331	0.0035354	mitochondria			GO:0016787 hydrolase activity; GO:0003824 catalytic activity; GO:0016798 hydrolase activity, acting on glycosyl bonds;	K16329	psuG; pseudouridylate synthase [EC:4.2.1.70]	soe00240 Pyrimidine metabolism - Spinacia oleracea (spinach);
AUR62000173-RA	sanguinarine reductase isoform X1 [Citrus sinensis]	35.507	7.9727	5.6	2	2	2	0.736377	0.000156825	plasma membrane							IPR016040;	NAD(P)-binding domain;
AUR62000179-RA	integrator complex subunit 3 homolog [Beta vulgaris subsp. vulgaris]	166.14	3.7651	7.6	11	18	1	0.708717	0.020442	plasma membrane	GO:0072350 tricarboxylic acid metabolic process; GO:0055114 oxidation-reduction process; GO:0044281 small molecule metabolic process; GO:0044763 single-organism cellular process; GO:0006099 tricarboxylic acid cycle; GO:0044699 single-organism process; GO:0044238 primary metabolic process; GO:0045333 cellular respiration; GO:0044237 cellular metabolic process; GO:0071704 organic substance metaboli…		GO:0036440 citrate synthase activity; GO:0016746 transferase activity, transferring acyl groups; GO:0046912 transferase activity, transferring acyl groups, acyl groups converted into alkyl on transfer; GO:0003824 catalytic activity; GO:0016740 transferase activity; GO:0004108 citrate (Si)-synthase activity;	K13140			IPR016142;	Citrate synthase-like, large alpha subdomain;
AUR62000182-RA	LOW QUALITY PROTEIN: signal peptide peptidase 2 [Beta vulgaris subsp. vulgaris]	38.008	22.338	12.2	4	5	1	0.774593	0.182665	plasma membrane		GO:0031224 intrinsic component of membrane; GO:0016020 membrane; GO:0016021 integral component of membrane; GO:0044425 membrane part;	GO:0004175 endopeptidase activity; GO:0008233 peptidase activity; GO:0003824 catalytic activity; GO:0004190 aspartic-type endopeptidase activity; GO:0070011 peptidase activity, acting on L-amino acid peptides; GO:0016787 hydrolase activity; GO:0070001 aspartic-type peptidase activity;	K09595
AUR62000204-RA	"rhodanese-like/PpiC domain-containing protein 12, chloroplastic [Beta vulgaris subsp. vulgaris]"	25.329	5.7495	10.6	2	2	1	0.931099	0.3881	mitochondria			GO:0016853 isomerase activity; GO:0003824 catalytic activity;				IPR001763; IPR000297;	Rhodanese-like domain; Peptidyl-prolyl cis-trans isomerase, PpiC-type;
AUR62000219-RA	"10 kDa chaperonin, mitochondrial [Beta vulgaris subsp. vulgaris]"	10.567	25.76	46.4	4	6	2	1.29199	0.0026964	chloroplast	GO:0006457 protein folding; GO:0009987 cellular process;	GO:0044424 intracellular part; GO:0005623 cell; GO:0044464 cell part; GO:0005622 intracellular; GO:0005737 cytoplasm;		K04078			IPR011032;	GroES-like;
AUR62000221-RA	proteasome-associated protein ECM29 homolog [Beta vulgaris subsp. vulgaris]	199.85	20.68	7.3	12	12	2	0.959693	0.87294	chloroplast	GO:0044085 cellular component biogenesis; GO:0043248 proteasome assembly; GO:0016043 cellular component organization; GO:0034622 cellular macromolecular complex assembly; GO:0071822 protein complex subunit organization; GO:0022607 cellular component assembly; GO:0065003 macromolecular complex assembly; GO:0070271 protein complex biogenesis; GO:0009987 cellular process; GO:0006461 protein complex …		GO:0032947 protein complex scaffold; GO:0005515 protein binding; GO:0005198 structural molecule activity; GO:0005488 binding;	K11886			IPR011989; IPR016024;	Armadillo-like helical; Armadillo-type fold;
AUR62000222-RA	tubulin beta-4 chain [Beta vulgaris subsp. vulgaris]	50.181	102.47	41	13	39	1	0.483092	0.0052155	nucleus	GO:0007017 microtubule-based process; GO:0009987 cellular process;	GO:0043229 intracellular organelle; GO:0099513 polymeric cytoskeletal fiber; GO:0005874 microtubule; GO:0043232 intracellular non-membrane-bounded organelle; GO:0044430 cytoskeletal part; GO:0044446 intracellular organelle part; GO:0099512 supramolecular fiber; GO:0044424 intracellular part; GO:0005623 cell; GO:0099080 supramolecular complex; GO:0044422 organelle part; GO:0099081 supramolecular p…	GO:1901265 nucleoside phosphate binding; GO:0001882 nucleoside binding; GO:0043167 ion binding; GO:0016817 hydrolase activity, acting on acid anhydrides; GO:0016787 hydrolase activity; GO:0000166 nucleotide binding; GO:0017111 nucleoside-triphosphatase activity; GO:0097159 organic cyclic compound binding; GO:1901363 heterocyclic compound binding; GO:0032549 ribonucleoside binding; GO:0097367 carb…	K07375	TUBB; tubulin beta	soe04145 Phagosome - Spinacia oleracea (spinach);	IPR003008; IPR023123; IPR008280; IPR018316;	Tubulin/FtsZ, GTPase domain; Tubulin, C-terminal; Tubulin/FtsZ, C-terminal; Tubulin/FtsZ, 2-layer sandwich domain;
AUR62000226-RA	molybdopterin synthase catalytic subunit [Beta vulgaris subsp. vulgaris]	23.482	1.2587	6.8	2	2	2	1.3245	0.0073181	cytoplasm	GO:0051188 cofactor biosynthetic process; GO:0018130 heterocycle biosynthetic process; GO:0043545 molybdopterin cofactor metabolic process; GO:0044267 cellular protein metabolic process; GO:0006777 Mo-molybdopterin cofactor biosynthetic process; GO:0006807 nitrogen compound metabolic process; GO:1901360 organic cyclic compound metabolic process; GO:0006732 coenzyme metabolic process; GO:0009058 b…	GO:0044464 cell part; GO:0005622 intracellular; GO:0005737 cytoplasm; GO:0019008 molybdopterin synthase complex; GO:0032991 macromolecular complex; GO:0044424 intracellular part; GO:0043234 protein complex; GO:0005829 cytosol; GO:0005623 cell; GO:0044444 cytoplasmic part;	GO:0016782 transferase activity, transferring sulfur-containing groups; GO:0016783 sulfurtransferase activity; GO:0003824 catalytic activity; GO:0016740 transferase activity; GO:0030366 molybdopterin synthase activity;	K03635	MOCS2B; molybdopterin synthase catalytic subunit [EC:2.8.1.12]	soe01100 Metabolic pathways - Spinacia oleracea (spinach); soe04122 Sulfur relay system - Spinacia oleracea (spinach); soe00790 Folate biosynthesis - Spinacia oleracea (spinach);
AUR62000234-RA	jasmonate-induced protein homolog [Beta vulgaris subsp. vulgaris]	23.046	7.0951	19.1	3	3	3	#DIV/0!		cytoplasm
AUR62000240-RA	"prohibitin-1, mitochondrial-like [Nicotiana tomentosiformis]"	31.989	16.235	27.4	7	8	3	1.02669	0.78232	chloroplast		GO:0016020 membrane;		K17081			IPR001107;	Band 7 domain;
AUR62000243-RA	elongation factor 1-beta 2 [Beta vulgaris subsp. vulgaris]	27.888	121.57	44.1	10	27	9	1.05263	0.103958	nucleus	GO:0006518 peptide metabolic process; GO:0006414 translational elongation; GO:0043043 peptide biosynthetic process; GO:0044267 cellular protein metabolic process; GO:0006807 nitrogen compound metabolic process; GO:0009058 biosynthetic process; GO:0043603 cellular amide metabolic process; GO:0044238 primary metabolic process; GO:1901566 organonitrogen compound biosynthetic process; GO:1901576 orga…	GO:0044464 cell part; GO:0005622 intracellular; GO:0005737 cytoplasm; GO:0032991 macromolecular complex; GO:0044424 intracellular part; GO:0043234 protein complex; GO:0005623 cell; GO:0044444 cytoplasmic part; GO:0005853 eukaryotic translation elongation factor 1 complex;	GO:0097159 organic cyclic compound binding; GO:1901363 heterocyclic compound binding; GO:0003723 RNA binding; GO:0008135 translation factor activity, RNA binding; GO:0003746 translation elongation factor activity; GO:0005488 binding; GO:0003676 nucleic acid binding;	K03232			IPR014717; IPR014038; IPR010987;	Translation elongation factor EF1B/ribosomal protein S6; Translation elongation factor EF1B, beta/delta subunit, guanine nucleotide exchange domain; Glutathione S-transferase, C-terminal-like;
AUR62000253-RA	conserved oligomeric Golgi complex subunit 1 [Beta vulgaris subsp. vulgaris]	117.93	28.405	4.2	4	4	1	#DIV/0!		chloroplast				K20288
AUR62000258-RA	2-alkenal reductase (NADP(+)-dependent) [Beta vulgaris subsp. vulgaris]	38.46	4.0322	7.2	2	2	1	1.39082	0.097839	cytoskeleton	GO:0044699 single-organism process; GO:0008152 metabolic process; GO:0055114 oxidation-reduction process; GO:0044710 single-organism metabolic process;		GO:0003824 catalytic activity; GO:0016491 oxidoreductase activity;				IPR011032; IPR020843; IPR016040; IPR013149;	GroES-like; Polyketide synthase, enoylreductase domain; NAD(P)-binding domain; Alcohol dehydrogenase, C-terminal;
AUR62000260-RA	"acetolactate synthase small subunit 1, chloroplastic [Beta vulgaris subsp. vulgaris]"	52.111	58.169	22.1	10	12	4	1.01729	0.59284	chloroplast	GO:0008652 cellular amino acid biosynthetic process; GO:0016053 organic acid biosynthetic process; GO:0044711 single-organism biosynthetic process; GO:0009082 branched-chain amino acid biosynthetic process; GO:0044281 small molecule metabolic process; GO:0044763 single-organism cellular process; GO:0044699 single-organism process; GO:0006807 nitrogen compound metabolic process; GO:0009058 biosynt…		GO:0016597 amino acid binding; GO:0031406 carboxylic acid binding; GO:0003824 catalytic activity; GO:0005488 binding; GO:0003984 acetolactate synthase activity; GO:0016744 transferase activity, transferring aldehyde or ketonic groups; GO:0043167 ion binding; GO:0043177 organic acid binding; GO:0043168 anion binding; GO:0016740 transferase activity; GO:0036094 small molecule binding;	K01653	E2.2.1.6S; acetolactate synthase I/III small subunit [EC:2.2.1.6]	soe01210 2-Oxocarboxylic acid metabolism - Spinacia oleracea (spinach); soe00650 Butanoate metabolism - Spinacia oleracea (spinach); soe01100 Metabolic pathways - Spinacia oleracea (spinach); soe00290 Valine, leucine and isoleucine biosynthesis - Spinacia oleracea (spinach); soe00770 Pantothenate and CoA biosynthesis - Spinacia oleracea (spinach); soe01230 Biosynthesis of amino acids - Spinacia o…	IPR002912; IPR019455;	ACT domain; Acetolactate synthase, small subunit, C-terminal;
AUR62000266-RA	V-type proton ATPase subunit H [Beta vulgaris subsp. vulgaris]	53.832	9.0769	22.7	10	15	3	0.835422	0.2976	cytoplasm	GO:0098655 cation transmembrane transport; GO:0034220 ion transmembrane transport; GO:0098660 inorganic ion transmembrane transport; GO:0090662 ATP hydrolysis coupled transmembrane transport; GO:0015988 energy coupled proton transmembrane transport, against electrochemical gradient; GO:0044699 single-organism process; GO:0006818 hydrogen transport; GO:0015992 proton transport; GO:0051234 establis…	GO:0016020 membrane; GO:0043229 intracellular organelle; GO:0098588 bounding membrane of organelle; GO:0031090 organelle membrane; GO:0098796 membrane protein complex; GO:0005737 cytoplasm; GO:0044446 intracellular organelle part; GO:0032991 macromolecular complex; GO:0044424 intracellular part; GO:0033176 proton-transporting V-type ATPase complex; GO:0005623 cell; GO:0044422 organelle part; GO:0…	GO:0022804 active transmembrane transporter activity; GO:0042625 ATPase coupled ion transmembrane transporter activity; GO:0015075 ion transmembrane transporter activity; GO:0022853 active ion transmembrane transporter activity; GO:0015399 primary active transmembrane transporter activity; GO:0022892 substrate-specific transporter activity; GO:0044769 ATPase activity, coupled to transmembrane mov…	K02144	ATPeV1H; V-type H+-transporting ATPase subunit H	soe04145 Phagosome - Spinacia oleracea (spinach); soe01100 Metabolic pathways - Spinacia oleracea (spinach); soe00190 Oxidative phosphorylation - Spinacia oleracea (spinach);	IPR011987; IPR011989; IPR016024;	ATPase, V1 complex, subunit H, C-terminal; Armadillo-like helical; Armadillo-type fold;
AUR62000267-RA	splicing factor U2AF-associated protein 2 isoform X1 [Beta vulgaris subsp. vulgaris]	59.122	10.467	3.6	2	2	2	#DIV/0!		nucleus			GO:0097159 organic cyclic compound binding; GO:1901363 heterocyclic compound binding; GO:1901265 nucleoside phosphate binding; GO:0005488 binding; GO:0003676 nucleic acid binding; GO:0005515 protein binding; GO:0000166 nucleotide binding; GO:0036094 small molecule binding;	K13093			IPR000504; IPR012677; IPR003954; IPR025640; IPR003169;	RNA recognition motif domain; Nucleotide-binding alpha-beta plait domain; RNA recognition motif domain, eukaryote; Domain of unknown function DUF4339; GYF domain;
AUR62000269-RA	"stearoyl-[acyl-carrier-protein] 9-desaturase, chloroplastic [Beta vulgaris subsp. vulgaris]"	45.383	1.0589	19.8	8	14	1	0.513611	0.0145763	chloroplast	GO:0055114 oxidation-reduction process; GO:0044281 small molecule metabolic process; GO:0044763 single-organism cellular process; GO:0044699 single-organism process; GO:0044255 cellular lipid metabolic process; GO:0006631 fatty acid metabolic process; GO:0044238 primary metabolic process; GO:0044237 cellular metabolic process; GO:0071704 organic substance metabolic process; GO:0008152 metabolic p…		GO:0016705 oxidoreductase activity, acting on paired donors, with incorporation or reduction of molecular oxygen; GO:0045300 acyl-[acyl-carrier-protein] desaturase activity; GO:0003824 catalytic activity; GO:0016491 oxidoreductase activity; GO:0016717 oxidoreductase activity, acting on paired donors, with oxidation of a pair of donors resulting in the reduction of molecular oxygen to two molecule…	K03921	FAB2; acyl-[acyl-carrier-protein] desaturase [EC:1.14.19.2 1.14.19.11 1.14.19.26]	soe01212 Fatty acid metabolism - Spinacia oleracea (spinach); soe00061 Fatty acid biosynthesis - Spinacia oleracea (spinach); soe01040 Biosynthesis of unsaturated fatty acids - Spinacia oleracea (spinach);	IPR012348; IPR009078;	Ribonucleotide reductase-related; Ferritin-like superfamily;
AUR62000271-RA	protein HEADING DATE 3A [Beta vulgaris subsp. vulgaris]	22.353	3.7188	10.1	2	3	2	1.21212	0.020303	plasma membrane				K16223	FT; protein FLOWERING LOCUS T	soe04712 Circadian rhythm - plant - Spinacia oleracea (spinach);
AUR62000272-RA	omega-hydroxypalmitate O-feruloyl transferase [Beta vulgaris subsp. vulgaris]	33.901	1.5482	6.6	2	2	2	0.256082	9.901e-05	cytoplasm			GO:0016746 transferase activity, transferring acyl groups; GO:0016747 transferase activity, transferring acyl groups other than amino-acyl groups; GO:0003824 catalytic activity; GO:0016740 transferase activity;	K15400	HHT1; omega-hydroxypalmitate O-feruloyl transferase [EC:2.3.1.188]	soe00073 Cutin, suberine and wax biosynthesis - Spinacia oleracea (spinach);	IPR023213;	Chloramphenicol acetyltransferase-like domain;
AUR62000274-RA	"protein RETICULATA-RELATED 3, chloroplastic [Beta vulgaris subsp. vulgaris]"	41.989	1.7147	4.6	2	2	1	#DIV/0!		chloroplast
AUR62000276-RA	"phosphoglycolate phosphatase 1B, chloroplastic [Beta vulgaris subsp. vulgaris]"	40.523	18.909	11.9	4	8	1	0.565931	0.0002239	chloroplast	GO:0008152 metabolic process;		GO:0016787 hydrolase activity; GO:0003824 catalytic activity; GO:0042578 phosphoric ester hydrolase activity; GO:0016791 phosphatase activity; GO:0016788 hydrolase activity, acting on ester bonds;	K19269	PGP; phosphoglycolate phosphatase [EC:3.1.3.18 3.1.3.48]	soe01200 Carbon metabolism - Spinacia oleracea (spinach); soe00630 Glyoxylate and dicarboxylate metabolism - Spinacia oleracea (spinach); soe01100 Metabolic pathways - Spinacia oleracea (spinach); soe01110 Biosynthesis of secondary metabolites - Spinacia oleracea (spinach);	IPR023215; IPR023214;	Nitrophenylphosphatase-like domain; HAD-like domain;
AUR62000284-RA	"peptide chain release factor PrfB1, chloroplastic [Beta vulgaris subsp. vulgaris]"	44.58	8.5713	5.3	2	2	2	1.25471	8.4348e-05	cytoplasm	GO:0016043 cellular component organization; GO:0006518 peptide metabolic process; GO:0044267 cellular protein metabolic process; GO:0044699 single-organism process; GO:0009058 biosynthetic process; GO:1901566 organonitrogen compound biosynthetic process; GO:0044237 cellular metabolic process; GO:0071704 organic substance metabolic process; GO:0043241 protein complex disassembly; GO:0008152 metabo…	GO:0044424 intracellular part; GO:0005623 cell; GO:0044464 cell part; GO:0005622 intracellular; GO:0005737 cytoplasm;	GO:0097159 organic cyclic compound binding; GO:0008079 translation termination factor activity; GO:1901363 heterocyclic compound binding; GO:0003723 RNA binding; GO:0008135 translation factor activity, RNA binding; GO:0005488 binding; GO:0003676 nucleic acid binding; GO:0016149 translation release factor activity, codon specific; GO:0003747 translation release factor activity;	K02836			IPR014720; IPR000352; IPR005139;	Double-stranded RNA-binding domain; Peptide chain release factor class I/class II; Peptide chain release factor;
AUR62000291-RA	protein GrpE-like isoform X1 [Malus domestica]	31.181	7.6335	10.6	3	6	3	1.26263	0.00044194	chloroplast	GO:0006457 protein folding; GO:0009987 cellular process;		GO:1901265 nucleoside phosphate binding; GO:0051087 chaperone binding; GO:0060589 nucleoside-triphosphatase regulator activity; GO:0046983 protein dimerization activity; GO:0005515 protein binding; GO:0000166 nucleotide binding; GO:0098772 molecular function regulator; GO:1901363 heterocyclic compound binding; GO:0097159 organic cyclic compound binding; GO:0042802 identical protein binding; GO:00…	K03687			IPR009012; IPR013805;	GrpE nucleotide exchange factor, head; GrpE nucleotide exchange factor, coiled-coil;
AUR62000293-RA	U1 snRNP-associated protein usp106-like isoform X2 [Ipomoea nil]	48.848	33.769	23.3	10	11	10	1.06952	0.26762	cytoplasm	GO:0044085 cellular component biogenesis; GO:0006376 mRNA splice site selection; GO:0016043 cellular component organization; GO:0022613 ribonucleoprotein complex biogenesis; GO:0022618 ribonucleoprotein complex assembly; GO:0006725 cellular aromatic compound metabolic process; GO:0044237 cellular metabolic process; GO:0071704 organic substance metabolic process; GO:0000398 mRNA splicing, via spli…	GO:0005685 U1 snRNP; GO:0043229 intracellular organelle; GO:0044446 intracellular organelle part; GO:0032991 macromolecular complex; GO:0044424 intracellular part; GO:0005623 cell; GO:0044422 organelle part; GO:0097525 spliceosomal snRNP complex; GO:0043231 intracellular membrane-bounded organelle; GO:0043226 organelle; GO:0005634 nucleus; GO:0044464 cell part; GO:0005622 intracellular; GO:199090…	GO:0097159 organic cyclic compound binding; GO:1901363 heterocyclic compound binding; GO:0003729 mRNA binding; GO:0003723 RNA binding; GO:0005488 binding; GO:0003676 nucleic acid binding;
AUR62000297-RA	aspartic proteinase-like protein 2 isoform X2 [Beta vulgaris subsp. vulgaris]	52.753	2.5469	2.3	1	1	1	1.11111	0.158962	nucleus	GO:0006508 proteolysis; GO:0008152 metabolic process; GO:0043170 macromolecule metabolic process; GO:0019538 protein metabolic process; GO:0044238 primary metabolic process; GO:0071704 organic substance metabolic process;		GO:0004175 endopeptidase activity; GO:0008233 peptidase activity; GO:0003824 catalytic activity; GO:0004190 aspartic-type endopeptidase activity; GO:0070011 peptidase activity, acting on L-amino acid peptides; GO:0016787 hydrolase activity; GO:0070001 aspartic-type peptidase activity;				IPR032799; IPR021109; IPR033121; IPR032861; IPR034161;	Xylanase inhibitor, C-terminal; Aspartic peptidase domain; Peptidase family A1 domain; Xylanase inhibitor, N-terminal; Pepsin-like domain, plant;
AUR62000303-RA	"riboflavin biosynthesis protein PYRR, chloroplastic [Beta vulgaris subsp. vulgaris]"	65.37	1.6438	1.5	1	1	1	1.17509	0.42896	chloroplast	GO:0009110 vitamin biosynthetic process; GO:0018130 heterocycle biosynthetic process; GO:0044711 single-organism biosynthetic process; GO:0009231 riboflavin biosynthetic process; GO:0055114 oxidation-reduction process; GO:0044281 small molecule metabolic process; GO:0044763 single-organism cellular process; GO:0044699 single-organism process; GO:1901360 organic cyclic compound metabolic process; …		GO:1901265 nucleoside phosphate binding; GO:0008703 5-amino-6-(5-phosphoribosylamino)uracil reductase activity; GO:0043167 ion binding; GO:0016787 hydrolase activity; GO:0000166 nucleotide binding; GO:0008270 zinc ion binding; GO:0048037 cofactor binding; GO:0016491 oxidoreductase activity; GO:0016614 oxidoreductase activity, acting on CH-OH group of donors; GO:1901363 heterocyclic compound bindi…	K11752	ribD; diaminohydroxyphosphoribosylaminopyrimidine deaminase / 5-amino-6-(5-phosphoribosylamino)uracil reductase [EC:3.5.4.26 1.1.1.193]	soe01100 Metabolic pathways - Spinacia oleracea (spinach); soe00740 Riboflavin metabolism - Spinacia oleracea (spinach); soe01110 Biosynthesis of secondary metabolites - Spinacia oleracea (spinach);	IPR012816; IPR016193; IPR002125; IPR011549; IPR024072; IPR002734;	NADAR; Cytidine deaminase-like; Cytidine and deoxycytidylate deaminases, zinc-binding; Riboflavin-specific deaminase, C-terminal; Dihydrofolate reductase-like domain; Bacterial bifunctional deaminase-reductase, C-terminal;
AUR62000304-RA	basic leucine zipper and W2 domain-containing protein 2 [Beta vulgaris subsp. vulgaris]	48.651	41.641	25.1	10	17	10	0.974659	0.061499	cytoplasm			GO:0005515 protein binding; GO:0005488 binding;				IPR003307; IPR016024; IPR016021;	W2 domain; Armadillo-type fold; MIF4G-like domain;
AUR62000306-RA	isopentenyl-diphosphate Delta-isomerase I [Beta vulgaris subsp. vulgaris]	27.05	11.394	28.4	7	11	1	0.803859	0.0042442	chloroplast	GO:0006720 isoprenoid metabolic process; GO:0044711 single-organism biosynthetic process; GO:0044763 single-organism cellular process; GO:0044699 single-organism process; GO:0009058 biosynthetic process; GO:0044255 cellular lipid metabolic process; GO:0044238 primary metabolic process; GO:1901576 organic substance biosynthetic process; GO:0044237 cellular metabolic process; GO:0044249 cellular bi…		GO:0016787 hydrolase activity; GO:0004452 isopentenyl-diphosphate delta-isomerase activity; GO:0016853 isomerase activity; GO:0016860 intramolecular oxidoreductase activity; GO:0003824 catalytic activity; GO:0016863 intramolecular oxidoreductase activity, transposing C=C bonds;	K01823	idi; isopentenyl-diphosphate Delta-isomerase [EC:5.3.3.2]	soe01100 Metabolic pathways - Spinacia oleracea (spinach); soe00900 Terpenoid backbone biosynthesis - Spinacia oleracea (spinach); soe01110 Biosynthesis of secondary metabolites - Spinacia oleracea (spinach);	IPR015797; IPR000086;	NUDIX hydrolase domain-like; NUDIX hydrolase domain;
AUR62000307-RA	putative 4-hydroxy-4-methyl-2-oxoglutarate aldolase 2 [Beta vulgaris subsp. vulgaris]	17.712	3.4265	36.1	5	7	2	1.31752	0.048575	cytoplasm	GO:0050794 regulation of cellular process; GO:0050789 regulation of biological process; GO:0080090 regulation of primary metabolic process; GO:0060255 regulation of macromolecule metabolic process; GO:0019219 regulation of nucleobase-containing compound metabolic process; GO:0019222 regulation of metabolic process; GO:0051171 regulation of nitrogen compound metabolic process; GO:0031323 regulatio…		GO:0098772 molecular function regulator; GO:0030234 enzyme regulator activity; GO:0004857 enzyme inhibitor activity; GO:0008428 ribonuclease inhibitor activity;				IPR005493;	Ribonuclease E inhibitor RraA/RraA-like protein;
AUR62000308-RA	translation initiation factor eIF-2B subunit epsilon [Beta vulgaris subsp. vulgaris]	89.278	4.7975	6.2	5	7	2	1.04932	0.24704	chloroplast	GO:0009058 biosynthetic process; GO:0008152 metabolic process;		GO:0005515 protein binding; GO:0016779 nucleotidyltransferase activity; GO:0003824 catalytic activity; GO:0016740 transferase activity; GO:0005488 binding; GO:0016772 transferase activity, transferring phosphorus-containing groups;	K03240	EIF2B5; translation initiation factor eIF-2B subunit epsilon	soe03013 RNA transport - Spinacia oleracea (spinach);	IPR011004; IPR003307; IPR016024; IPR029044; IPR005835; IPR016021;	Trimeric LpxA-like; W2 domain; Armadillo-type fold; Nucleotide-diphospho-sugar transferases; Nucleotidyl transferase domain; MIF4G-like domain;
AUR62000367-RA	probable UDP-arabinopyranose mutase 5 [Beta vulgaris subsp. vulgaris]	39.343	3.0529	30.4	9	10	2	0.837521	0.010963	cytoplasm	GO:0016051 carbohydrate biosynthetic process; GO:0044711 single-organism biosynthetic process; GO:0006073 cellular glucan metabolic process; GO:0000271 polysaccharide biosynthetic process; GO:0030243 cellulose metabolic process; GO:0044042 glucan metabolic process; GO:0044763 single-organism cellular process; GO:0044699 single-organism process; GO:0033692 cellular polysaccharide biosynthetic proc…		GO:0016853 isomerase activity; GO:0016866 intramolecular transferase activity; GO:0003824 catalytic activity;	K13379	RGP; reversibly glycosylated polypeptide / UDP-arabinopyranose mutase [EC:2.4.1.- 5.4.99.30]	soe00520 Amino sugar and nucleotide sugar metabolism - Spinacia oleracea (spinach);
AUR62000381-RA	NHL repeat-containing protein 2 [Beta vulgaris subsp. vulgaris]	102.43	2.6302	1.6	1	2	1	0.866551	0.066902	cytoplasm	GO:0050794 regulation of cellular process; GO:0042592 homeostatic process; GO:0065008 regulation of biological quality; GO:0008152 metabolic process; GO:0050789 regulation of biological process; GO:0045454 cell redox homeostasis; GO:0044763 single-organism cellular process; GO:0044699 single-organism process; GO:0019725 cellular homeostasis; GO:0009987 cellular process; GO:0065007 biological regu…		GO:0005515 protein binding; GO:0016787 hydrolase activity; GO:0003824 catalytic activity; GO:0005488 binding;				IPR013766; IPR011042; IPR012336; IPR023214;	Thioredoxin domain; Six-bladed beta-propeller, TolB-like; Thioredoxin-like fold; HAD-like domain;
AUR62000388-RA	RNA polymerase II-associated protein 3 isoform X1 [Beta vulgaris subsp. vulgaris]	47.082	2.3288	2.8	1	1	1	#DIV/0!		endoplasmic reticulum			GO:0005515 protein binding; GO:0005488 binding;				IPR025986; IPR011990; IPR013026;	RNA-polymerase II-associated protein 3-like, C-terminal domain; Tetratricopeptide-like helical domain; Tetratricopeptide repeat-containing domain;
AUR62000392-RA	"ATP-dependent Clp protease proteolytic subunit 5, chloroplastic [Beta vulgaris subsp. vulgaris]"	21.393	33.742	35.4	5	6	5	0.95057	0.070938	chloroplast	GO:0006508 proteolysis; GO:0008152 metabolic process; GO:0043170 macromolecule metabolic process; GO:0019538 protein metabolic process; GO:0044238 primary metabolic process; GO:0071704 organic substance metabolic process;		GO:0004252 serine-type endopeptidase activity; GO:0004175 endopeptidase activity; GO:0008233 peptidase activity; GO:0003824 catalytic activity; GO:0017171 serine hydrolase activity; GO:0008236 serine-type peptidase activity; GO:0070011 peptidase activity, acting on L-amino acid peptides; GO:0016787 hydrolase activity;	K01358			IPR029045;	ClpP/crotonase-like domain;
AUR62000393-RA	probable rRNA-processing protein EBP2 homolog [Beta vulgaris subsp. vulgaris]	30.808	6.4939	13.1	4	5	4	1.91939	3.5655e-05	nucleus				K14823
AUR62000420-RA	importin subunit alpha-4 [Beta vulgaris subsp. vulgaris]	59.273	14.853	14.2	6	9	3	0.757002	0.00165952	nucleus	GO:0046907 intracellular transport; GO:0072594 establishment of protein localization to organelle; GO:0017038 protein import; GO:1902593 single-organism nuclear import; GO:0044699 single-organism process; GO:0051169 nuclear transport; GO:0071702 organic substance transport; GO:0015031 protein transport; GO:1902582 single-organism intracellular transport; GO:0051234 establishment of localization; …	GO:0043226 organelle; GO:0043231 intracellular membrane-bounded organelle; GO:0043229 intracellular organelle; GO:0005634 nucleus; GO:0044464 cell part; GO:0005622 intracellular; GO:0005737 cytoplasm; GO:0044424 intracellular part; GO:0043227 membrane-bounded organelle; GO:0005623 cell;	GO:0022892 substrate-specific transporter activity; GO:0005515 protein binding; GO:0008565 protein transporter activity; GO:0005488 binding; GO:0005215 transporter activity;				IPR002652; IPR011989; IPR016024;	Importin-alpha, importin-beta-binding domain; Armadillo-like helical; Armadillo-type fold;
AUR62000427-RA	"psbP domain-containing protein 1, chloroplastic [Beta vulgaris subsp. vulgaris]"	13.394	8.497	26.5	3	4	2	0.793651	0.0169641	cytoplasm	GO:0008152 metabolic process; GO:0044237 cellular metabolic process; GO:0009987 cellular process; GO:0015979 photosynthesis;	GO:0016020 membrane; GO:0009523 photosystem II; GO:0019898 extrinsic component of membrane; GO:0098796 membrane protein complex; GO:0009654 photosystem II oxygen evolving complex; GO:0042651 thylakoid membrane; GO:0032991 macromolecular complex; GO:0044424 intracellular part; GO:0005623 cell; GO:0034357 photosynthetic membrane; GO:0009521 photosystem; GO:1902494 catalytic complex; GO:0044425 memb…	GO:0043169 cation binding; GO:0046872 metal ion binding; GO:0005509 calcium ion binding; GO:0005488 binding; GO:0043167 ion binding;				IPR016123;	Mog1/PsbP, alpha/beta/alpha sandwich;
AUR62000439-RA	GDSL esterase/lipase At1g09390 [Beta vulgaris subsp. vulgaris]	39.799	13.5	18	7	8	7	0.957854	0.42488	chloroplast			GO:0016787 hydrolase activity; GO:0003824 catalytic activity; GO:0016788 hydrolase activity, acting on ester bonds;				IPR001087; IPR013830;	GDSL lipase/esterase; SGNH hydrolase-type esterase domain;
AUR62000442-RA	pyrrolidone-carboxylate peptidase 1 isoform X1 [Citrus sinensis]	25.873	3.9461	11.1	2	2	2	0.701262	0.157037	chloroplast	GO:0006508 proteolysis; GO:0008152 metabolic process; GO:0043170 macromolecule metabolic process; GO:0019538 protein metabolic process; GO:0044238 primary metabolic process; GO:0071704 organic substance metabolic process;	GO:0044464 cell part; GO:0005622 intracellular; GO:0005737 cytoplasm; GO:0044424 intracellular part; GO:0005829 cytosol; GO:0005623 cell; GO:0044444 cytoplasmic part;	GO:0016920 pyroglutamyl-peptidase activity; GO:0070011 peptidase activity, acting on L-amino acid peptides; GO:0016787 hydrolase activity; GO:0008233 peptidase activity; GO:0008238 exopeptidase activity; GO:0003824 catalytic activity; GO:0008242 omega peptidase activity;	K01304
AUR62000451-RA	FACT complex subunit SPT16 isoform X1 [Beta vulgaris subsp. vulgaris]	109.2	51.217	17.5	17	20	17	0.68918	6.1759e-05	cytoplasm							IPR033825; IPR013719; IPR029149; IPR000994; IPR029148; IPR013953;	FACT complex subunit SPT16; Domain of unknown function DUF1747; Creatinase/Aminopeptidase P/Spt16, N-terminal; Peptidase M24; FACT complex subunit Spt16, N-terminal lobe domain; FACT complex subunit Spt16p/Cdc68p;
AUR62000476-RA	aspartic proteinase-like isoform X1 [Beta vulgaris subsp. vulgaris]	52.082	6.318	7.4	4	4	4	0.774593	0.008183	chloroplast	GO:0008152 metabolic process; GO:0044710 single-organism metabolic process; GO:0044699 single-organism process; GO:0006508 proteolysis; GO:0019538 protein metabolic process; GO:0043170 macromolecule metabolic process; GO:0044238 primary metabolic process; GO:0006629 lipid metabolic process; GO:0071704 organic substance metabolic process;		GO:0004175 endopeptidase activity; GO:0008233 peptidase activity; GO:0003824 catalytic activity; GO:0004190 aspartic-type endopeptidase activity; GO:0070011 peptidase activity, acting on L-amino acid peptides; GO:0016787 hydrolase activity; GO:0070001 aspartic-type peptidase activity;	K08245			IPR033869; IPR008139; IPR011001; IPR033121; IPR021109; IPR007856; IPR008138;	Phytepsin; Saposin B type domain; Saposin-like; Peptidase family A1 domain; Aspartic peptidase domain; Saposin-like type B, region 1; Saposin B type, region 2;
AUR62000486-RA	suppressor of mec-8 and unc-52 protein homolog 2 [Beta vulgaris subsp. vulgaris]	60.131	1.4489	3	2	2	2	1.21655	0.015783	nucleus		GO:0043226 organelle; GO:0043231 intracellular membrane-bounded organelle; GO:0043229 intracellular organelle; GO:0005634 nucleus; GO:0044464 cell part; GO:0005622 intracellular; GO:0044424 intracellular part; GO:0043227 membrane-bounded organelle; GO:0005623 cell;		K13109			IPR012916; IPR012492;	RED-like, N-terminal; Protein RED, C-terminal;
AUR62000488-RA	choline/ethanolaminephosphotransferase 1 isoform X3 [Beta vulgaris subsp. vulgaris]	145.73	71.457	12.4	11	14	11	1.40647	0.000159845	plasma membrane	GO:0006518 peptide metabolic process; GO:0044267 cellular protein metabolic process; GO:0008654 phospholipid biosynthetic process; GO:0044699 single-organism process; GO:0009058 biosynthetic process; GO:0044255 cellular lipid metabolic process; GO:1901566 organonitrogen compound biosynthetic process; GO:0044237 cellular metabolic process; GO:0006796 phosphate-containing compound metabolic process…	GO:0016020 membrane; GO:0005840 ribosome; GO:0043229 intracellular organelle; GO:0043232 intracellular non-membrane-bounded organelle; GO:0005737 cytoplasm; GO:0032991 macromolecular complex; GO:0044424 intracellular part; GO:0005623 cell; GO:0043228 non-membrane-bounded organelle; GO:0043226 organelle; GO:0005622 intracellular; GO:0044464 cell part; GO:1990904 ribonucleoprotein complex; GO:00305…	GO:0016780 phosphotransferase activity, for other substituted phosphate groups; GO:0003735 structural constituent of ribosome; GO:0005198 structural molecule activity; GO:0003824 catalytic activity; GO:0016740 transferase activity; GO:0016772 transferase activity, transferring phosphorus-containing groups;	K00993	EPT1; ethanolaminephosphotransferase [EC:2.7.8.1]	soe00565 Ether lipid metabolism - Spinacia oleracea (spinach); soe00564 Glycerophospholipid metabolism - Spinacia oleracea (spinach); soe01100 Metabolic pathways - Spinacia oleracea (spinach); soe00440 Phosphonate and phosphinate metabolism - Spinacia oleracea (spinach); soe01110 Biosynthesis of secondary metabolites - Spinacia oleracea (spinach);	IPR020846; IPR023621;	Major facilitator superfamily domain; Ribosomal protein L31e domain;
AUR62000491-RA	pectin acetylesterase 6 [Beta vulgaris subsp. vulgaris]	44.938	47.554	18.9	6	12	6	0.671141	0.00025547	extracellular			GO:0016787 hydrolase activity; GO:0003824 catalytic activity;
AUR62000499-RA	DNA polymerase delta catalytic subunit [Setaria italica]	136.3	11.239	4.4	5	5	5	1.40056	0.0103249	nucleus			GO:0003677 DNA binding; GO:1901265 nucleoside phosphate binding; GO:0008408 3'-5' exonuclease activity; GO:0016787 hydrolase activity; GO:0000166 nucleotide binding; GO:1901363 heterocyclic compound binding; GO:0097159 organic cyclic compound binding; GO:0016779 nucleotidyltransferase activity; GO:0003824 catalytic activity; GO:0005488 binding; GO:0004518 nuclease activity; GO:0016788 hydrolase a…	K02327	POLD1; DNA polymerase delta subunit 1 [EC:2.7.7.7]	soe00230 Purine metabolism - Spinacia oleracea (spinach); soe03430 Mismatch repair - Spinacia oleracea (spinach); soe03410 Base excision repair - Spinacia oleracea (spinach); soe03030 DNA replication - Spinacia oleracea (spinach); soe00240 Pyrimidine metabolism - Spinacia oleracea (spinach); soe03440 Homologous recombination - Spinacia oleracea (spinach); soe01100 Metabolic pathways - Spinacia ol…	IPR023211; IPR006133; IPR025687; IPR012337; IPR006134;	DNA polymerase, palm domain; DNA-directed DNA polymerase, family B, exonuclease domain; C4-type zinc-finger of DNA polymerase delta; Ribonuclease H-like domain; DNA-directed DNA polymerase, family B, multifunctional domain;
AUR62000510-RA	"transmembrane protein, putative [Medicago truncatula]"	15.486	8.0933	12.9	1	1	1	1.75747	0.0143584	chloroplast
AUR62000522-RA	"small heat shock protein, chloroplastic [Beta vulgaris subsp. vulgaris]"	21.906	1.1145	13.9	3	3	1	1.38504	0.54088	chloroplast				K13993	HSP20; HSP20 family protein	soe04141 Protein processing in endoplasmic reticulum - Spinacia oleracea (spinach);	IPR002068; IPR008978;	Alpha crystallin/Hsp20 domain; HSP20-like chaperone;
AUR62000528-RA	ultraviolet-B receptor UVR8 [Beta vulgaris subsp. vulgaris]	47.848	42.8	18.6	8	13	8	0.470367	2.4241e-05	nucleus							IPR009091;	Regulator of chromosome condensation 1/beta-lactamase-inhibitor protein II;
AUR62000531-RA	"probable glucan 1,3-alpha-glucosidase [Beta vulgaris subsp. vulgaris]"	110.98	34.659	14.8	14	17	14	1.0661	0.190184	cytoplasm	GO:0008152 metabolic process; GO:0005975 carbohydrate metabolic process; GO:0044238 primary metabolic process; GO:0071704 organic substance metabolic process;		GO:0004553 hydrolase activity, hydrolyzing O-glycosyl compounds; GO:0030246 carbohydrate binding; GO:0016787 hydrolase activity; GO:0003824 catalytic activity; GO:0005488 binding; GO:0016798 hydrolase activity, acting on glycosyl bonds;	K05546	GANAB; mannosyl-oligosaccharide alpha-1,3-glucosidase [EC:3.2.1.207]	soe04141 Protein processing in endoplasmic reticulum - Spinacia oleracea (spinach); soe01100 Metabolic pathways - Spinacia oleracea (spinach); soe00510 N-Glycan biosynthesis - Spinacia oleracea (spinach);	IPR011013; IPR025887; IPR017853;	Galactose mutarotase-like domain; Glycoside hydrolase family 31, N-terminal domain; Glycoside hydrolase superfamily;
AUR62000532-RA	suppressor of mec-8 and unc-52 protein homolog 1 [Beta vulgaris subsp. vulgaris]	54.858	8.9973	14.5	6	8	6	1.04493	0.22816	nucleus			GO:0005515 protein binding; GO:0005488 binding;	K13111			IPR017986; IPR006595; IPR015943; IPR006594;	WD40-repeat-containing domain; CTLH, C-terminal LisH motif; WD40/YVTN repeat-like-containing domain; LIS1 homology motif;
AUR62000533-RA	BTB/POZ domain protein TNFAIP protein [Arabidopsis thaliana]	35.534	1.3534	2.8	1	1	1	#DIV/0!		chloroplast
AUR62000534-RA	beta-galactosidase 10 [Beta vulgaris subsp. vulgaris]	168.17	37.738	6.9	10	15	1	0.766284	0.050984	chloroplast	GO:0008152 metabolic process; GO:0005975 carbohydrate metabolic process; GO:0044238 primary metabolic process; GO:0071704 organic substance metabolic process;		GO:0004553 hydrolase activity, hydrolyzing O-glycosyl compounds; GO:0030246 carbohydrate binding; GO:0016787 hydrolase activity; GO:0003824 catalytic activity; GO:0005488 binding; GO:0016798 hydrolase activity, acting on glycosyl bonds;				IPR031330; IPR000922; IPR017853; IPR008979; IPR013781;	Glycoside hydrolase 35, catalytic domain; D-galactoside/L-rhamnose binding SUEL lectin domain; Glycoside hydrolase superfamily; Galactose-binding domain-like; Glycoside hydrolase, catalytic domain;
AUR62000545-RA	protein disulfide isomerase-like 1-1 [Beta vulgaris subsp. vulgaris]	58.595	2.952	23.7	11	14	1	0.428082	0.00101786	cytoplasm	GO:0050794 regulation of cellular process; GO:0042592 homeostatic process; GO:0065008 regulation of biological quality; GO:0050789 regulation of biological process; GO:0045454 cell redox homeostasis; GO:0044763 single-organism cellular process; GO:0019725 cellular homeostasis; GO:0044699 single-organism process; GO:0009987 cellular process; GO:0065007 biological regulation;	GO:0043226 organelle; GO:0043231 intracellular membrane-bounded organelle; GO:0043229 intracellular organelle; GO:0005783 endoplasmic reticulum; GO:0044464 cell part; GO:0005622 intracellular; GO:0005737 cytoplasm; GO:0012505 endomembrane system; GO:0044424 intracellular part; GO:0043227 membrane-bounded organelle; GO:0005623 cell; GO:0044444 cytoplasmic part;	GO:0016853 isomerase activity; GO:0003824 catalytic activity;	K09580	PDIA1; protein disulfide-isomerase A1 [EC:5.3.4.1]	soe04141 Protein processing in endoplasmic reticulum - Spinacia oleracea (spinach);	IPR005788; IPR012336; IPR013766;	Disulphide isomerase; Thioredoxin-like fold; Thioredoxin domain;
AUR62000551-RA	"alternative NAD(P)H-ubiquinone oxidoreductase C1, chloroplastic/mitochondrial [Beta vulgaris subsp. vulgaris]"	59.207	9.3662	8.6	3	3	3	1.02249	0.76656	chloroplast	GO:0044699 single-organism process; GO:0008152 metabolic process; GO:0055114 oxidation-reduction process; GO:0044710 single-organism metabolic process;		GO:0003824 catalytic activity; GO:0016491 oxidoreductase activity;	K17872			IPR023753;	FAD/NAD(P)-binding domain;
AUR62000553-RA	caltractin isoform X2 [Beta vulgaris subsp. vulgaris]	20.083	12.676	14.1	2	2	2	0.892061	0.033542	mitochondria			GO:0043169 cation binding; GO:0046872 metal ion binding; GO:0005509 calcium ion binding; GO:0005488 binding; GO:0043167 ion binding;	K13448	CML; calcium-binding protein CML	soe04626 Plant-pathogen interaction - Spinacia oleracea (spinach);	IPR011992; IPR002048;	EF-hand domain pair; EF-hand domain;
AUR62000573-RA	T-complex protein 1 subunit gamma [Beta vulgaris subsp. vulgaris]	58.143	101.27	33.7	17	32	1	1.29534	0.013464	cytoplasm	GO:0006457 protein folding; GO:0009987 cellular process;		GO:0005524 ATP binding; GO:1901265 nucleoside phosphate binding; GO:0001882 nucleoside binding; GO:0043167 ion binding; GO:0005515 protein binding; GO:0000166 nucleotide binding; GO:0097159 organic cyclic compound binding; GO:1901363 heterocyclic compound binding; GO:0032549 ribonucleoside binding; GO:0097367 carbohydrate derivative binding; GO:0032553 ribonucleotide binding; GO:0005488 binding; …	K09495			IPR027410; IPR027409; IPR027413;	TCP-1-like chaperonin intermediate domain; GroEL-like apical domain; GroEL-like equatorial domain;
AUR62000581-RA	CCR4-NOT transcription complex subunit 11 isoform X1 [Beta vulgaris subsp. vulgaris]	48.798	7.3855	7.6	3	4	1	0.779423	0.44112	chloroplast		GO:0044464 cell part; GO:0005622 intracellular; GO:0032991 macromolecular complex; GO:0030014 CCR4-NOT complex; GO:0044424 intracellular part; GO:0043234 protein complex; GO:0005623 cell;
AUR62000610-RA	GDSL esterase/lipase At5g08460 [Beta vulgaris subsp. vulgaris]	37.586	3.8881	3.3	1	1	1	#DIV/0!		cytoplasm			GO:0016787 hydrolase activity; GO:0003824 catalytic activity; GO:0016788 hydrolase activity, acting on ester bonds;				IPR001087; IPR013830;	GDSL lipase/esterase; SGNH hydrolase-type esterase domain;
AUR62000615-RA	cleft lip and palate transmembrane protein 1 homolog [Beta vulgaris subsp. vulgaris]	70.488	7.1092	9.8	4	6	1	0.531632	0.00013607	nucleus		GO:0031224 intrinsic component of membrane; GO:0016020 membrane; GO:0016021 integral component of membrane; GO:0044425 membrane part;
AUR62000623-RA	acyl-coenzyme A thioesterase 13 [Beta vulgaris subsp. vulgaris]	16.788	2.3877	7.1	1	1	1	0.229938	0.0038567	cytoplasm				K17362			IPR006683; IPR003736; IPR029069;	Thioesterase domain; Phenylacetic acid degradation-related domain; HotDog domain;
AUR62000630-RA	"probable inactive ATP-dependent zinc metalloprotease FTSHI 5, chloroplastic [Beta vulgaris subsp. vulgaris]"	151.17	2.7856	1.7	2	2	2	1.10375	0.106304	chloroplast	GO:0006508 proteolysis; GO:0008152 metabolic process; GO:0043170 macromolecule metabolic process; GO:0019538 protein metabolic process; GO:0044238 primary metabolic process; GO:0071704 organic substance metabolic process;		GO:0005524 ATP binding; GO:0004222 metalloendopeptidase activity; GO:0008233 peptidase activity; GO:1901265 nucleoside phosphate binding; GO:0001882 nucleoside binding; GO:0043167 ion binding; GO:0016787 hydrolase activity; GO:0008237 metallopeptidase activity; GO:0000166 nucleotide binding; GO:0004175 endopeptidase activity; GO:0097159 organic cyclic compound binding; GO:1901363 heterocyclic com…				IPR003959; IPR003593; IPR000642; IPR027417;	ATPase, AAA-type, core; AAA+ ATPase domain; Peptidase M41; P-loop containing nucleoside triphosphate hydrolase;
AUR62000632-RA	"probable aminopyrimidine aminohydrolase, mitochondrial [Beta vulgaris subsp. vulgaris]"	63.715	5.4647	13.7	7	9	1	1.41044	0.0063237	chloroplast							IPR016084; IPR004305; IPR023214;	Haem oxygenase-like, multi-helical; Thiaminase-2/PQQC; HAD-like domain;
AUR62000638-RA	eIF-2-alpha kinase activator GCN1 [Beta vulgaris subsp. vulgaris]	270.85	3.8633	11.8	27	30	2	1.0582	0.56822	endoplasmic reticulum,plasma membrane			GO:0005515 protein binding; GO:0005488 binding;				IPR034085; IPR011989; IPR016024;	TOG domain; Armadillo-like helical; Armadillo-type fold;
AUR62000639-RA	GDSL esterase/lipase At5g33370 [Beta vulgaris subsp. vulgaris]	40.407	1.1454	15.8	4	6	1	#DIV/0!		nucleus			GO:0016787 hydrolase activity; GO:0003824 catalytic activity; GO:0016788 hydrolase activity, acting on ester bonds;				IPR001087; IPR013830;	GDSL lipase/esterase; SGNH hydrolase-type esterase domain;
AUR62000640-RA	"transmembrane protein, putative [Medicago truncatula]"	7.7599	4.5273	17.1	1	2	1	1.00503	0.90512	chloroplast
AUR62000642-RA	protein PIR isoform X1 [Beta vulgaris subsp. vulgaris]	131.39	1.2806	0.9	1	1	1	#DIV/0!		cytoplasm				K05749	CYFIP; cytoplasmic FMR1 interacting protein	soe03013 RNA transport - Spinacia oleracea (spinach);
AUR62000673-RA	calreticulin family protein [Populus trichocarpa]	30.212	126.36	64.8	17	34	16	0.76746	0.00074442	nucleus	GO:0006457 protein folding; GO:0009987 cellular process;	GO:0043226 organelle; GO:0043231 intracellular membrane-bounded organelle; GO:0043229 intracellular organelle; GO:0005783 endoplasmic reticulum; GO:0044464 cell part; GO:0005622 intracellular; GO:0005737 cytoplasm; GO:0012505 endomembrane system; GO:0044424 intracellular part; GO:0043227 membrane-bounded organelle; GO:0005623 cell; GO:0044444 cytoplasmic part;	GO:0005488 binding; GO:0043167 ion binding; GO:0046872 metal ion binding; GO:0043169 cation binding; GO:0005515 protein binding; GO:0005509 calcium ion binding; GO:0051082 unfolded protein binding;	K08057	CALR; calreticulin	soe04141 Protein processing in endoplasmic reticulum - Spinacia oleracea (spinach); soe04145 Phagosome - Spinacia oleracea (spinach);	IPR009033; IPR013320;	Calreticulin/calnexin, P domain; Concanavalin A-like lectin/glucanase domain;
AUR62000684-RA	protein disulfide-isomerase like 2-1 [Beta vulgaris subsp. vulgaris]	40.22	3.7703	39.2	14	22	2	0.893655	0.05796	extracellular	GO:0050794 regulation of cellular process; GO:0042592 homeostatic process; GO:0065008 regulation of biological quality; GO:0050789 regulation of biological process; GO:0045454 cell redox homeostasis; GO:0044763 single-organism cellular process; GO:0019725 cellular homeostasis; GO:0044699 single-organism process; GO:0009987 cellular process; GO:0065007 biological regulation;	GO:0043226 organelle; GO:0043231 intracellular membrane-bounded organelle; GO:0043229 intracellular organelle; GO:0005783 endoplasmic reticulum; GO:0044464 cell part; GO:0005622 intracellular; GO:0005737 cytoplasm; GO:0012505 endomembrane system; GO:0044424 intracellular part; GO:0043227 membrane-bounded organelle; GO:0005623 cell; GO:0044444 cytoplasmic part;	GO:0016853 isomerase activity; GO:0003824 catalytic activity;	K09584	PDIA6; protein disulfide-isomerase A6 [EC:5.3.4.1]	soe04141 Protein processing in endoplasmic reticulum - Spinacia oleracea (spinach);	IPR005788; IPR011679; IPR013766; IPR012336;	Disulphide isomerase; Endoplasmic reticulum, protein ERp29, C-terminal; Thioredoxin domain; Thioredoxin-like fold;
AUR62000719-RA	eukaryotic translation initiation factor 3 subunit A [Beta vulgaris subsp. vulgaris]	106.13	85.156	19.9	18	26	4	1.07759	0.193583	cytoplasm		GO:0044464 cell part; GO:0005622 intracellular; GO:0005737 cytoplasm; GO:0032991 macromolecular complex; GO:0044424 intracellular part; GO:0043234 protein complex; GO:0005623 cell; GO:0044444 cytoplasmic part; GO:0005852 eukaryotic translation initiation factor 3 complex;	GO:0005515 protein binding; GO:0005488 binding;	K03254	EIF3A; translation initiation factor 3 subunit A	soe03013 RNA transport - Spinacia oleracea (spinach);	IPR000717;	Proteasome component (PCI) domain;
AUR62000721-RA	pre-mRNA-splicing factor 38 [Beta vulgaris subsp. vulgaris]	32.98	1.1159	3.6	1	1	1	1.02354	0.6474	nucleus				K12849	PRPF38A; pre-mRNA-splicing factor 38A	soe03040 Spliceosome - Spinacia oleracea (spinach);
AUR62000722-RA	topless-related protein 3 [Beta vulgaris subsp. vulgaris]	120.38	1.2893	10.1	11	16	1	#DIV/0!		chloroplast			GO:0005515 protein binding; GO:0005488 binding;				IPR017986; IPR015943; IPR006595; IPR006594; IPR011047;	WD40-repeat-containing domain; WD40/YVTN repeat-like-containing domain; CTLH, C-terminal LisH motif; LIS1 homology motif; Quinoprotein alcohol dehydrogenase-like superfamily;
AUR62000739-RA	60S ribosomal protein L18-2 [Beta vulgaris subsp. vulgaris]	24.622	23.184	32.4	7	9	4	1.3587	0.021378	chloroplast				K02883	RP-L18e; large subunit ribosomal protein L18e	soe03010 Ribosome - Spinacia oleracea (spinach);	IPR021131;	Ribosomal protein L18e/L15P;
AUR62000754-RA	hypoxia-responsive family protein [Medicago truncatula]	11.086	12.873	21.2	2	2	2	1.31406	0.054644	cytoplasm							IPR007667;	Hypoxia induced protein, domain;
AUR62000757-RA	translationally-controlled tumor protein homolog [Prunus mume]	18.895	35.742	39.3	7	16	2	0.869565	0.20622	cytoplasm							IPR011323; IPR011057;	Mss4/translationally controlled tumour-associated TCTP; Mss4-like;
AUR62000765-RA	"ATP-dependent Clp protease proteolytic subunit-related protein 3, chloroplastic [Beta vulgaris subsp. vulgaris]"	33.362	2.7422	14.2	3	3	1	#DIV/0!		chloroplast	GO:0006508 proteolysis; GO:0008152 metabolic process; GO:0043170 macromolecule metabolic process; GO:0019538 protein metabolic process; GO:0044238 primary metabolic process; GO:0071704 organic substance metabolic process;		GO:0004252 serine-type endopeptidase activity; GO:0004175 endopeptidase activity; GO:0008233 peptidase activity; GO:0003824 catalytic activity; GO:0017171 serine hydrolase activity; GO:0008236 serine-type peptidase activity; GO:0070011 peptidase activity, acting on L-amino acid peptides; GO:0016787 hydrolase activity;				IPR029045;	ClpP/crotonase-like domain;
AUR62000766-RA	REF/SRPP-like protein At3g05500 [Beta vulgaris subsp. vulgaris]	27.833	6.8053	17.8	4	5	2	1.46843	0.002442	chloroplast
AUR62000773-RA	desiccation-related protein PCC13-62-like [Beta vulgaris subsp. vulgaris]	59.631	41.673	19.3	6	9	6	0.569152	0.0040606	chloroplast
AUR62000775-RA	respiratory burst oxidase homolog protein B [Beta vulgaris subsp. vulgaris]	102.98	4.3763	3.2	2	2	2	#DIV/0!		cytoplasm	GO:0044699 single-organism process; GO:0008152 metabolic process; GO:0055114 oxidation-reduction process; GO:0044710 single-organism metabolic process;	GO:0016020 membrane;	GO:0016651 oxidoreductase activity, acting on NAD(P)H; GO:0003824 catalytic activity; GO:0005488 binding; GO:0043167 ion binding; GO:0016209 antioxidant activity; GO:0043169 cation binding; GO:0046872 metal ion binding; GO:0050664 oxidoreductase activity, acting on NAD(P)H, oxygen as acceptor; GO:0005509 calcium ion binding; GO:0004601 peroxidase activity; GO:0016491 oxidoreductase activity; GO:0…	K13447	RBOH; respiratory burst oxidase [EC:1.6.3.- 1.11.1.-]	soe04626 Plant-pathogen interaction - Spinacia oleracea (spinach); soe04016 MAPK signaling pathway - plant - Spinacia oleracea (spinach);	IPR017927; IPR013121; IPR013623; IPR013112; IPR011992; IPR002048; IPR017938; IPR013130;	Ferredoxin reductase-type FAD-binding domain; Ferric reductase, NAD binding domain; NADPH oxidase Respiratory burst; FAD-binding 8; EF-hand domain pair; EF-hand domain; Riboflavin synthase-like beta-barrel; Ferric reductase transmembrane component-like domain;
AUR62000784-RA	autophagy-related protein 18a-like [Ziziphus jujuba]	41.049	12.82	5.9	2	3	2	1.19332	0.036882	chloroplast			GO:0005515 protein binding; GO:0005488 binding;				IPR017986; IPR015943;	WD40-repeat-containing domain; WD40/YVTN repeat-like-containing domain;
AUR62000794-RA	DNA replication complex GINS protein PSF1 [Beta vulgaris subsp. vulgaris]	23.575	1.7098	9.4	2	2	2	#DIV/0!		cytoplasm	GO:0006260 DNA replication; GO:0006725 cellular aromatic compound metabolic process; GO:0006259 DNA metabolic process; GO:1901360 organic cyclic compound metabolic process; GO:0006807 nitrogen compound metabolic process; GO:0009058 biosynthetic process; GO:0044238 primary metabolic process; GO:1901576 organic substance biosynthetic process; GO:0044237 cellular metabolic process; GO:0044249 cellul…	GO:0043229 intracellular organelle; GO:0043232 intracellular non-membrane-bounded organelle; GO:0044446 intracellular organelle part; GO:0031981 nuclear lumen; GO:0032991 macromolecular complex; GO:0044424 intracellular part; GO:0005623 cell; GO:0044422 organelle part; GO:0000811 GINS complex; GO:0043228 non-membrane-bounded organelle; GO:0044427 chromosomal part; GO:0031974 membrane-enclosed lum…		K10732			IPR021151;	GINS subunit, domain A;
AUR62000820-RA	protein AUXIN RESPONSE 4 [Beta vulgaris subsp. vulgaris]	52.523	2.1868	2.5	1	1	1	#DIV/0!		chloroplast							IPR029058;	Alpha/Beta hydrolase fold;
AUR62000835-RA	mitochondrial Rho GTPase 1 [Beta vulgaris subsp. vulgaris]	71.608	56.474	19.4	10	17	2	1.1919	0.190755	chloroplast	GO:0050794 regulation of cellular process; GO:0044700 single organism signaling; GO:0016043 cellular component organization; GO:0051716 cellular response to stimulus; GO:0035556 intracellular signal transduction; GO:0044699 single-organism process; GO:0007264 small GTPase mediated signal transduction; GO:0023052 signaling; GO:0050896 response to stimulus; GO:0007165 signal transduction; GO:005078…	GO:0016020 membrane; GO:0019867 outer membrane; GO:0031090 organelle membrane; GO:0005737 cytoplasm; GO:0031306 intrinsic component of mitochondrial outer membrane; GO:0031224 intrinsic component of membrane; GO:0044424 intracellular part; GO:0044455 mitochondrial membrane part; GO:0005623 cell; GO:0044422 organelle part; GO:0005740 mitochondrial envelope; GO:0031301 integral component of organel…	GO:1901265 nucleoside phosphate binding; GO:0001882 nucleoside binding; GO:0043167 ion binding; GO:0016817 hydrolase activity, acting on acid anhydrides; GO:0016787 hydrolase activity; GO:0000166 nucleotide binding; GO:0017111 nucleoside-triphosphatase activity; GO:0097159 organic cyclic compound binding; GO:1901363 heterocyclic compound binding; GO:0032549 ribonucleoside binding; GO:0097367 carb…	K07870			IPR011992; IPR013566; IPR027417; IPR002048; IPR013567; IPR020860;	EF-hand domain pair; EF hand associated, type-1; P-loop containing nucleoside triphosphate hydrolase; EF-hand domain; EF hand associated, type-2; MIRO domain;
AUR62000839-RA	glucose and ribitol dehydrogenase homolog 1 [Beta vulgaris subsp. vulgaris]	35.589	25.755	33.7	13	28	4	2.03252	7.6339e-05	chloroplast			GO:0003824 catalytic activity; GO:0016491 oxidoreductase activity;				IPR016040;	NAD(P)-binding domain;
AUR62000840-RA	glucose and ribitol dehydrogenase [Beta vulgaris subsp. vulgaris]	32.849	183.64	58	16	36	4	5.37634	8.0239e-05	cytoplasm			GO:0003824 catalytic activity; GO:0016491 oxidoreductase activity;				IPR016040;	NAD(P)-binding domain;
AUR62000842-RA	amidase 1 [Beta vulgaris subsp. vulgaris]	46.371	5.8067	9	4	4	2	#DIV/0!		cytoplasm				K01426	E3.5.1.4; amidase [EC:3.5.1.4]	soe00380 Tryptophan metabolism - Spinacia oleracea (spinach); soe00330 Arginine and proline metabolism - Spinacia oleracea (spinach); soe00360 Phenylalanine metabolism - Spinacia oleracea (spinach);	IPR023631;	Amidase signature domain;
AUR62000869-RA	branched-chain-amino-acid aminotransferase-like protein 2 isoform X2 [Vitis vinifera]	63.179	17.923	13.7	7	7	7	1.07875	0.32526	cytoplasm	GO:0008152 metabolic process;		GO:0003824 catalytic activity;	K22696			IPR027417;	P-loop containing nucleoside triphosphate hydrolase;
AUR62000899-RA	putative leucine-rich repeat-containing protein DDB_G0290503 [Beta vulgaris subsp. vulgaris]	63.355	10.099	9.6	5	6	5	1.001	0.9853	nucleus
AUR62000914-RA	"bifunctional 3-dehydroquinate dehydratase/shikimate dehydrogenase, chloroplastic [Beta vulgaris subsp. vulgaris]"	48.955	42.765	15.6	6	7	6	0.943396	0.159481	cytoplasm	GO:0008152 metabolic process; GO:1901615 organic hydroxy compound metabolic process; GO:0055114 oxidation-reduction process; GO:0044710 single-organism metabolic process; GO:0019632 shikimate metabolic process; GO:0044281 small molecule metabolic process; GO:0019752 carboxylic acid metabolic process; GO:0044763 single-organism cellular process; GO:0032787 monocarboxylic acid metabolic process; GO…		GO:1901265 nucleoside phosphate binding; GO:0016829 lyase activity; GO:0016836 hydro-lyase activity; GO:0000166 nucleotide binding; GO:0048037 cofactor binding; GO:0016835 carbon-oxygen lyase activity; GO:0016491 oxidoreductase activity; GO:1901363 heterocyclic compound binding; GO:0097159 organic cyclic compound binding; GO:0003855 3-dehydroquinate dehydratase activity; GO:0016614 oxidoreductase…	K13832	aroDE; 3-dehydroquinate dehydratase / shikimate dehydrogenase [EC:4.2.1.10 1.1.1.25]	soe00400 Phenylalanine, tyrosine and tryptophan biosynthesis - Spinacia oleracea (spinach); soe01100 Metabolic pathways - Spinacia oleracea (spinach); soe01230 Biosynthesis of amino acids - Spinacia oleracea (spinach); soe01110 Biosynthesis of secondary metabolites - Spinacia oleracea (spinach);	IPR006151; IPR013785; IPR016040; IPR013708;	Quinate/shikimate 5-dehydrogenase/glutamyl-tRNA reductase; Aldolase-type TIM barrel; NAD(P)-binding domain; Shikimate dehydrogenase substrate binding, N-terminal;
AUR62000928-RA	trafficking protein particle complex subunit 6B [Beta vulgaris subsp. vulgaris]	18.704	2.3805	11.4	2	3	2	0.874891	0.02052	nucleus				K20304			IPR024096;	NO signalling/Golgi transport ligand-binding domain;
AUR62000932-RA	"acyl carrier protein 2, chloroplastic [Beta vulgaris subsp. vulgaris]"	14.018	3.5979	12.4	2	4	2	0.66357	0.00152197	chloroplast	GO:0044711 single-organism biosynthetic process; GO:0016053 organic acid biosynthetic process; GO:0044281 small molecule metabolic process; GO:0044763 single-organism cellular process; GO:0044699 single-organism process; GO:0009058 biosynthetic process; GO:0044255 cellular lipid metabolic process; GO:0006631 fatty acid metabolic process; GO:0044238 primary metabolic process; GO:0044237 cellular m…						IPR009081;	Phosphopantetheine binding ACP domain;
AUR62000933-RA	vesicle-associated protein 2-2 [Beta vulgaris subsp. vulgaris]	36.392	5.384	10.4	4	4	4	0.773395	0.0057972	cytoplasm		GO:0016020 membrane; GO:0043229 intracellular organelle; GO:0005783 endoplasmic reticulum; GO:0042175 nuclear outer membrane-endoplasmic reticulum membrane network; GO:0005737 cytoplasm; GO:0044446 intracellular organelle part; GO:0012505 endomembrane system; GO:0044424 intracellular part; GO:0005623 cell; GO:0044422 organelle part; GO:0043231 intracellular membrane-bounded organelle; GO:0043226 …					IPR008962; IPR000535;	PapD-like; Major sperm protein (MSP) domain;
AUR62000945-RA	purple acid phosphatase 3 [Beta vulgaris subsp. vulgaris]	37.32	37.579	12.9	4	4	4	0.998004	0.93256	chloroplast			GO:0016787 hydrolase activity; GO:0003993 acid phosphatase activity; GO:0042578 phosphoric ester hydrolase activity; GO:0003824 catalytic activity; GO:0016791 phosphatase activity; GO:0016788 hydrolase activity, acting on ester bonds;	K14379	ACP5; tartrate-resistant acid phosphatase type 5 [EC:3.1.3.2]	soe01100 Metabolic pathways - Spinacia oleracea (spinach); soe00740 Riboflavin metabolism - Spinacia oleracea (spinach);	IPR029052; IPR004843;	Metallo-dependent phosphatase-like; Calcineurin-like phosphoesterase domain, ApaH type;
AUR62000948-RA	WD repeat-containing protein 48 [Beta vulgaris subsp. vulgaris]	67.232	2.9583	3.4	2	2	2	0.956938	0.64766	chloroplast			GO:0005515 protein binding; GO:0005488 binding;	K15361			IPR017986; IPR015943;	WD40-repeat-containing domain; WD40/YVTN repeat-like-containing domain;
AUR62000951-RA	26S proteasome non-ATPase regulatory subunit 12 homolog A [Beta vulgaris subsp. vulgaris]	50.537	-2	25.3	11	15	1	#DIV/0!		cytoplasm			GO:0005515 protein binding; GO:0005488 binding;	K03035	PSMD12; 26S proteasome regulatory subunit N5	soe03050 Proteasome - Spinacia oleracea (spinach);	IPR011991; IPR000717;	Winged helix-turn-helix DNA-binding domain; Proteasome component (PCI) domain;
AUR62000958-RA	serine/threonine-protein kinase EDR1 [Beta vulgaris subsp. vulgaris]	104.15	5.2905	1.3	1	1	1	0.888099	0.5609	cytoplasm	GO:0016310 phosphorylation; GO:0044267 cellular protein metabolic process; GO:0044238 primary metabolic process; GO:0044237 cellular metabolic process; GO:0006796 phosphate-containing compound metabolic process; GO:0071704 organic substance metabolic process; GO:0008152 metabolic process; GO:0006468 protein phosphorylation; GO:0006793 phosphorus metabolic process; GO:0044260 cellular macromolecul…		GO:0005524 ATP binding; GO:1901265 nucleoside phosphate binding; GO:0016773 phosphotransferase activity, alcohol group as acceptor; GO:0001882 nucleoside binding; GO:0043167 ion binding; GO:0004672 protein kinase activity; GO:0000166 nucleotide binding; GO:0097159 organic cyclic compound binding; GO:1901363 heterocyclic compound binding; GO:0032549 ribonucleoside binding; GO:0097367 carbohydrate …				IPR000719; IPR001245; IPR011009;	Protein kinase domain; Serine-threonine/tyrosine-protein kinase catalytic domain; Protein kinase-like domain;
AUR62000965-RA	cysteine synthase isoform X2 [Beta vulgaris subsp. vulgaris]	35.794	5.5349	10.8	3	3	1	0.951475	0.25986	plasma membrane	GO:0000097 sulfur amino acid biosynthetic process; GO:0016053 organic acid biosynthetic process; GO:0044699 single-organism process; GO:0009058 biosynthetic process; GO:1901566 organonitrogen compound biosynthetic process; GO:0044237 cellular metabolic process; GO:0044272 sulfur compound biosynthetic process; GO:0000096 sulfur amino acid metabolic process; GO:0071704 organic substance metabolic p…		GO:0016829 lyase activity; GO:0004124 cysteine synthase activity; GO:0003824 catalytic activity; GO:0016835 carbon-oxygen lyase activity;	K01738	cysK; cysteine synthase [EC:2.5.1.47]	soe00270 Cysteine and methionine metabolism - Spinacia oleracea (spinach); soe01200 Carbon metabolism - Spinacia oleracea (spinach); soe00920 Sulfur metabolism - Spinacia oleracea (spinach); soe01100 Metabolic pathways - Spinacia oleracea (spinach); soe01230 Biosynthesis of amino acids - Spinacia oleracea (spinach); soe01110 Biosynthesis of secondary metabolites - Spinacia oleracea (spinach);	IPR001926;	Tryptophan synthase beta subunit-like PLP-dependent enzyme;
AUR62000966-RA	cysteine synthase [Beta vulgaris subsp. vulgaris]	34.282	55.837	40.6	10	24	9	0.966184	0.33962	cytoplasm	GO:0000097 sulfur amino acid biosynthetic process; GO:0016053 organic acid biosynthetic process; GO:0044699 single-organism process; GO:0009058 biosynthetic process; GO:1901566 organonitrogen compound biosynthetic process; GO:0044237 cellular metabolic process; GO:0044272 sulfur compound biosynthetic process; GO:0000096 sulfur amino acid metabolic process; GO:0071704 organic substance metabolic p…		GO:0016829 lyase activity; GO:0004124 cysteine synthase activity; GO:0003824 catalytic activity; GO:0016835 carbon-oxygen lyase activity;	K01738	cysK; cysteine synthase [EC:2.5.1.47]	soe00270 Cysteine and methionine metabolism - Spinacia oleracea (spinach); soe01200 Carbon metabolism - Spinacia oleracea (spinach); soe00920 Sulfur metabolism - Spinacia oleracea (spinach); soe01100 Metabolic pathways - Spinacia oleracea (spinach); soe01230 Biosynthesis of amino acids - Spinacia oleracea (spinach); soe01110 Biosynthesis of secondary metabolites - Spinacia oleracea (spinach);	IPR001926;	Tryptophan synthase beta subunit-like PLP-dependent enzyme;
AUR62000967-RA	5'-3' exoribonuclease 4 isoform X1 [Beta vulgaris subsp. vulgaris]	108.8	1.2061	0.8	1	1	1	#DIV/0!		cytoplasm			GO:0097159 organic cyclic compound binding; GO:1901363 heterocyclic compound binding; GO:0046914 transition metal ion binding; GO:0003824 catalytic activity; GO:0005488 binding; GO:0003676 nucleic acid binding; GO:0043167 ion binding; GO:0016788 hydrolase activity, acting on ester bonds; GO:0004518 nuclease activity; GO:0004527 exonuclease activity; GO:0046872 metal ion binding; GO:0043169 cation…	K20553	XRN4; 5'-3' exoribonuclease 4 [EC:3.1.13.-]	soe04016 MAPK signaling pathway - plant - Spinacia oleracea (spinach);	IPR001878; IPR004859;	Zinc finger, CCHC-type; Putative 5-3 exonuclease;
AUR62000970-RA	probable transcription factor At3g04930 isoform X1 [Beta vulgaris subsp. vulgaris]	11.057	4.5529	9.6	2	2	2	1.09529	0.49436	chloroplast
AUR62000972-RA	"tRNA(adenine(34)) deaminase, chloroplastic [Jatropha curcas]"	27.3	14.463	5.2	1	1	1	1.11111	0.23224	mitochondria	GO:0006396 RNA processing; GO:0034470 ncRNA processing; GO:0006725 cellular aromatic compound metabolic process; GO:1901360 organic cyclic compound metabolic process; GO:0006807 nitrogen compound metabolic process; GO:0044238 primary metabolic process; GO:0009451 RNA modification; GO:0044237 cellular metabolic process; GO:0071704 organic substance metabolic process; GO:0016070 RNA metabolic proce…		GO:0016814 hydrolase activity, acting on carbon-nitrogen (but not peptide) bonds, in cyclic amidines; GO:0004000 adenosine deaminase activity; GO:0046914 transition metal ion binding; GO:0003824 catalytic activity; GO:0005488 binding; GO:0043167 ion binding; GO:0046872 metal ion binding; GO:0043169 cation binding; GO:0019239 deaminase activity; GO:0016787 hydrolase activity; GO:0008270 zinc ion b…				IPR016193; IPR002125;	Cytidine deaminase-like; Cytidine and deoxycytidylate deaminases, zinc-binding;
AUR62000974-RA	plant/F20D21-34 protein [Medicago truncatula]	42.812	25.943	5.3	2	2	2	0.866551	0.123383	chloroplast
AUR62000983-RA	LOW QUALITY PROTEIN: DNA-damage-repair/toleration protein DRT102 [Beta vulgaris subsp. vulgaris]	32.541	12.198	24.3	6	6	6	0.840336	0.33774	cytoplasm	GO:0008152 metabolic process; GO:0005975 carbohydrate metabolic process; GO:0044238 primary metabolic process; GO:0071704 organic substance metabolic process;		GO:0016853 isomerase activity; GO:0003824 catalytic activity;				IPR013096; IPR011051; IPR014710;	Cupin 2, conserved barrel; RmlC-like cupin domain; RmlC-like jelly roll fold;
AUR62000984-RA	"zeta-carotene desaturase, chloroplastic/chromoplastic [Beta vulgaris subsp. vulgaris]"	62.878	6.612	11	5	5	2	0.925926	0.40874	cytoplasm	GO:0044699 single-organism process; GO:0008152 metabolic process; GO:0055114 oxidation-reduction process; GO:0044710 single-organism metabolic process;		GO:0003824 catalytic activity; GO:0016491 oxidoreductase activity;	K00514	ZDS; zeta-carotene desaturase [EC:1.3.5.6]	soe01100 Metabolic pathways - Spinacia oleracea (spinach); soe00906 Carotenoid biosynthesis - Spinacia oleracea (spinach); soe01110 Biosynthesis of secondary metabolites - Spinacia oleracea (spinach);	IPR002937; IPR023753;	Amine oxidase; FAD/NAD(P)-binding domain;
AUR62000989-RA	putative amidase C869.01 [Beta vulgaris subsp. vulgaris]	54.98	3.8461	2.2	1	1	1	#DIV/0!		chloroplast				K01426	E3.5.1.4; amidase [EC:3.5.1.4]	soe00380 Tryptophan metabolism - Spinacia oleracea (spinach); soe00330 Arginine and proline metabolism - Spinacia oleracea (spinach); soe00360 Phenylalanine metabolism - Spinacia oleracea (spinach);	IPR023631;	Amidase signature domain;
AUR62001001-RA	pathogenesis-related protein PR-4 [Beta vulgaris subsp. vulgaris]	15.355	16.245	39.4	3	5	1	2.25225	0.00085646	extracellular	GO:0050832 defense response to fungus; GO:0009605 response to external stimulus; GO:0009620 response to fungus; GO:0006950 response to stress; GO:0042742 defense response to bacterium; GO:0098542 defense response to other organism; GO:0006952 defense response; GO:0043207 response to external biotic stimulus; GO:0050896 response to stimulus; GO:0051707 response to other organism; GO:0009617 respon…						IPR009009; IPR001153;	RlpA-like protein, double-psi beta-barrel domain; Barwin domain;
AUR62001006-RA	mediator of RNA polymerase II transcription subunit 14 [Beta vulgaris subsp. vulgaris]	178.26	1.236	0.5	1	1	1	0.931966	0.28558	nucleus	GO:0050794 regulation of cellular process; GO:0010468 regulation of gene expression; GO:0006355 regulation of transcription, DNA-templated; GO:0031326 regulation of cellular biosynthetic process; GO:0080090 regulation of primary metabolic process; GO:0060255 regulation of macromolecule metabolic process; GO:0019219 regulation of nucleobase-containing compound metabolic process; GO:0006357 regulat…	GO:0043229 intracellular organelle; GO:0044446 intracellular organelle part; GO:0031981 nuclear lumen; GO:0032991 macromolecular complex; GO:0044424 intracellular part; GO:0005623 cell; GO:0044422 organelle part; GO:0031974 membrane-enclosed lumen; GO:0043226 organelle; GO:0043231 intracellular membrane-bounded organelle; GO:0005654 nucleoplasm; GO:0005634 nucleus; GO:0070013 intracellular organe…	GO:0000989 transcription factor activity, transcription factor binding; GO:0001104 RNA polymerase II transcription cofactor activity; GO:0001076 transcription factor activity, RNA polymerase II transcription factor binding; GO:0003712 transcription cofactor activity; GO:0000988 transcription factor activity, protein binding;	K15156
AUR62001008-RA	"sec-independent protein translocase protein TATA, chloroplastic [Beta vulgaris subsp. vulgaris]"	16.019	3.8759	19.3	3	3	3	1.40056	0.034995	chloroplast	GO:0044763 single-organism cellular process; GO:0044699 single-organism process; GO:0071702 organic substance transport; GO:0015031 protein transport; GO:0051234 establishment of localization; GO:0045184 establishment of protein localization; GO:0006810 transport; GO:1902578 single-organism localization; GO:0032940 secretion by cell; GO:0009306 protein secretion; GO:0008104 protein localization; …	GO:0016020 membrane; GO:0044464 cell part; GO:0071944 cell periphery; GO:0044425 membrane part; GO:0031224 intrinsic component of membrane; GO:0005623 cell; GO:0016021 integral component of membrane; GO:0005886 plasma membrane;	GO:0022892 substrate-specific transporter activity; GO:0008565 protein transporter activity; GO:0005215 transporter activity;	K03116	tatA; sec-independent protein translocase protein TatA	soe03060 Protein export - Spinacia oleracea (spinach);
AUR62001014-RA	calcium-binding EF hand family protein [Populus trichocarpa]	35.734	4.8602	13.9	4	6	2	0.97561	0.6781	chloroplast							IPR011992;	EF-hand domain pair;
AUR62001021-RA	protein ECERIFERUM 26-like [Beta vulgaris subsp. vulgaris]	51.455	3.9912	4.6	2	3	2	#DIV/0!		chloroplast			GO:0016746 transferase activity, transferring acyl groups; GO:0016747 transferase activity, transferring acyl groups other than amino-acyl groups; GO:0003824 catalytic activity; GO:0016740 transferase activity;				IPR023213;	Chloramphenicol acetyltransferase-like domain;
AUR62001024-RA	PITH domain-containing protein At3g04780 [Beta vulgaris subsp. vulgaris]	19.769	8.6671	18.6	3	3	3	0.829876	0.168704	cytoplasm							IPR010400; IPR008979;	PITH domain; Galactose-binding domain-like;
AUR62001026-RA	"probable ribose-5-phosphate isomerase 3, chloroplastic [Beta vulgaris subsp. vulgaris]"	28.639	15.846	14.8	3	5	2	1.10988	0.094297	mitochondria	GO:0006739 NADP metabolic process; GO:0019362 pyridine nucleotide metabolic process; GO:0006725 cellular aromatic compound metabolic process; GO:0046496 nicotinamide nucleotide metabolic process; GO:0009117 nucleotide metabolic process; GO:0044699 single-organism process; GO:0072524 pyridine-containing compound metabolic process; GO:0044237 cellular metabolic process; GO:0006796 phosphate-contain…		GO:0016853 isomerase activity; GO:0016860 intramolecular oxidoreductase activity; GO:0004751 ribose-5-phosphate isomerase activity; GO:0003824 catalytic activity; GO:0016861 intramolecular oxidoreductase activity, interconverting aldoses and ketoses;	K01807	rpiA; ribose 5-phosphate isomerase A [EC:5.3.1.6]	soe01200 Carbon metabolism - Spinacia oleracea (spinach); soe00710 Carbon fixation in photosynthetic organisms - Spinacia oleracea (spinach); soe00030 Pentose phosphate pathway - Spinacia oleracea (spinach); soe01100 Metabolic pathways - Spinacia oleracea (spinach); soe01230 Biosynthesis of amino acids - Spinacia oleracea (spinach); soe01110 Biosynthesis of secondary metabolites - Spinacia olerac…
AUR62001034-RA	multisubstrate pseudouridine synthase 7 [Beta vulgaris subsp. vulgaris]	84.746	32.266	10.7	7	10	7	0.943396	0.022243	chloroplast	GO:0006725 cellular aromatic compound metabolic process; GO:0001522 pseudouridine synthesis; GO:1901360 organic cyclic compound metabolic process; GO:0006807 nitrogen compound metabolic process; GO:0044238 primary metabolic process; GO:0009451 RNA modification; GO:0044237 cellular metabolic process; GO:0071704 organic substance metabolic process; GO:0016070 RNA metabolic process; GO:0008152 metab…		GO:0097159 organic cyclic compound binding; GO:1901363 heterocyclic compound binding; GO:0003723 RNA binding; GO:0016853 isomerase activity; GO:0003824 catalytic activity; GO:0005488 binding; GO:0003676 nucleic acid binding; GO:0016866 intramolecular transferase activity; GO:0009982 pseudouridine synthase activity;	K06176			IPR020103; IPR011760;	Pseudouridine synthase, catalytic domain; Pseudouridine synthase, TruD, insertion domain;
AUR62001037-RA	BSD domain-containing protein 1 [Beta vulgaris subsp. vulgaris]	23.255	4.8272	11	2	2	2	0.864304	0.106278	nucleus							IPR005607;	BSD domain;
AUR62001069-RA	proline-rich family protein [Arabidopsis thaliana]	22.59	1.0653	3.8	1	1	1	0.649351	0.002438	chloroplast
AUR62001088-RA	probable LRR receptor-like serine/threonine-protein kinase At5g48740 [Beta vulgaris subsp.vulgaris]	67.408	5.8767	2.1	1	1	1	1.97628	0.0061173	cytoplasm							IPR032675; IPR024788;	Leucine-rich repeat domain, L domain-like; Malectin-like carbohydrate-binding domain;
AUR62001092-RA	anthocyanidin 3-O-glucosyltransferase 7 [Beta vulgaris subsp. vulgaris]	33.818	1.9593	2.9	1	1	1	1.87266	0.00084436	nucleus	GO:0008152 metabolic process;		GO:0016757 transferase activity, transferring glycosyl groups; GO:0016758 transferase activity, transferring hexosyl groups; GO:0003824 catalytic activity; GO:0016740 transferase activity;	K12930
AUR62001097-RA	5-oxoprolinase [Beta vulgaris subsp. vulgaris]	154.19	5.3003	12	15	16	2	0.995025	0.9391	plasma membrane			GO:0016787 hydrolase activity; GO:0003824 catalytic activity;	K01469	OPLAH; 5-oxoprolinase (ATP-hydrolysing) [EC:3.5.2.9]	soe01100 Metabolic pathways - Spinacia oleracea (spinach); soe00480 Glutathione metabolism - Spinacia oleracea (spinach);	IPR008040;	Hydantoinaseoxoprolinase, N-terminal;
AUR62001117-RA	ankyrin repeat and SAM domain-containing protein 6 [Beta vulgaris subsp. vulgaris]	19.564	14.376	6.9	1	1	1	1.15473	0.2928	nucleus
AUR62001132-RA	FHA domain-containing protein FHA2 [Beta vulgaris subsp. vulgaris]	38.108	2.7765	5.1	2	2	2	0.827815	0.0093572	cytoplasm			GO:0005515 protein binding; GO:0005488 binding;				IPR008984; IPR000253;	SMAD/FHA domain; Forkhead-associated (FHA) domain;
AUR62001138-RA	ras GTPase-activating protein-binding protein 1 [Beta vulgaris subsp. vulgaris]	46.418	6.5142	9	4	4	3	0.484262	0.0033988	cytoplasm	GO:0006810 transport; GO:0051179 localization; GO:0051234 establishment of localization;	GO:0005623 cell; GO:0005622 intracellular; GO:0044464 cell part;	GO:0097159 organic cyclic compound binding; GO:1901363 heterocyclic compound binding; GO:1901265 nucleoside phosphate binding; GO:0005488 binding; GO:0003676 nucleic acid binding; GO:0000166 nucleotide binding; GO:0036094 small molecule binding;				IPR002075; IPR018222; IPR000504; IPR012677; IPR032710;	Nuclear transport factor 2; Nuclear transport factor 2, eukaryote; RNA recognition motif domain; Nucleotide-binding alpha-beta plait domain; NTF2-like domain;
AUR62001143-RA	adenylosuccinate lyase-like [Citrus sinensis]	60.667	44.493	17.2	8	11	8	0.953289	0.026625	cytoplasm	GO:0009165 nucleotide biosynthetic process; GO:0006725 cellular aromatic compound metabolic process; GO:0009167 purine ribonucleoside monophosphate metabolic process; GO:0009259 ribonucleotide metabolic process; GO:0009117 nucleotide metabolic process; GO:0044699 single-organism process; GO:0009058 biosynthetic process; GO:1901566 organonitrogen compound biosynthetic process; GO:0009156 ribonucle…		GO:0016829 lyase activity; GO:0016840 carbon-nitrogen lyase activity; GO:0016842 amidine-lyase activity; GO:0004018 N6-(1,2-dicarboxyethyl)AMP AMP-lyase (fumarate-forming) activity; GO:0003824 catalytic activity;	K01756	purB; adenylosuccinate lyase [EC:4.3.2.2]	soe00250 Alanine, aspartate and glutamate metabolism - Spinacia oleracea (spinach); soe00230 Purine metabolism - Spinacia oleracea (spinach); soe01100 Metabolic pathways - Spinacia oleracea (spinach); soe01110 Biosynthesis of secondary metabolites - Spinacia oleracea (spinach);	IPR024083; IPR013539; IPR008948; IPR022761;	Fumarase/histidase, N-terminal; Adenylosuccinate lyase PurB, C-terminal; L-Aspartase-like; Fumarate lyase, N-terminal;
AUR62001159-RA	"probable glucan endo-1,3-beta-glucosidase A6 [Beta vulgaris subsp. vulgaris]"	50.755	3.3386	3.4	2	2	2	1.10011	0.03246	vacuolar membrane	GO:0008152 metabolic process; GO:0005975 carbohydrate metabolic process; GO:0044238 primary metabolic process; GO:0071704 organic substance metabolic process;		GO:0004553 hydrolase activity, hydrolyzing O-glycosyl compounds; GO:0016787 hydrolase activity; GO:0003824 catalytic activity; GO:0016798 hydrolase activity, acting on glycosyl bonds;				IPR012946; IPR017853; IPR013781;	X8 domain; Glycoside hydrolase superfamily; Glycoside hydrolase, catalytic domain;
AUR62001164-RA	peptidyl-prolyl cis-trans isomerase FKBP62-like [Jatropha curcas]	56.547	43.737	23.4	15	27	4	1.14679	0.0060009	cytoplasm			GO:0005515 protein binding; GO:0005488 binding;	K09571			IPR011990; IPR013026; IPR001179;	Tetratricopeptide-like helical domain; Tetratricopeptide repeat-containing domain; FKBP-type peptidyl-prolyl cis-trans isomerase domain;
AUR62001167-RA	jasmonate-induced protein homolog [Beta vulgaris subsp. vulgaris]	20.527	28.588	28.5	4	7	4	1.12613	0.077778	cytoplasm
AUR62001174-RA	V-type proton ATPase subunit D [Beta vulgaris subsp. vulgaris]	28.869	40.062	32.3	8	11	8	0.713267	0.00038442	chloroplast			GO:0022804 active transmembrane transporter activity; GO:0015399 primary active transmembrane transporter activity; GO:0016817 hydrolase activity, acting on acid anhydrides; GO:0016787 hydrolase activity; GO:0017111 nucleoside-triphosphatase activity; GO:0016887 ATPase activity; GO:0015405 P-P-bond-hydrolysis-driven transmembrane transporter activity; GO:0016462 pyrophosphatase activity; GO:00426…	K02149	ATPeV1D; V-type H+-transporting ATPase subunit D	soe04145 Phagosome - Spinacia oleracea (spinach); soe01100 Metabolic pathways - Spinacia oleracea (spinach); soe00190 Oxidative phosphorylation - Spinacia oleracea (spinach);
AUR62001177-RA	adenylylsulfatase HINT3 [Beta vulgaris subsp. vulgaris]	17.334	3.0727	12.6	2	4	2	1.39082	0.0063179	cytoplasm			GO:0003824 catalytic activity;				IPR011146;	HIT-like domain;
AUR62001201-RA	"quinolinate synthase, chloroplastic [Beta vulgaris subsp. vulgaris]"	68.146	4.9381	3.7	2	2	2	0.874891	0.105081	cytoplasm	GO:0051188 cofactor biosynthetic process; GO:0009165 nucleotide biosynthetic process; GO:0019362 pyridine nucleotide metabolic process; GO:0006725 cellular aromatic compound metabolic process; GO:0046496 nicotinamide nucleotide metabolic process; GO:0009117 nucleotide metabolic process; GO:0044699 single-organism process; GO:0009058 biosynthetic process; GO:0019363 pyridine nucleotide biosyntheti…		GO:0051539 4 iron, 4 sulfur cluster binding; GO:0008987 quinolinate synthetase A activity; GO:0003824 catalytic activity; GO:0005488 binding; GO:0051536 iron-sulfur cluster binding; GO:0051540 metal cluster binding;	K03517	nadA; quinolinate synthase [EC:2.5.1.72]	soe01100 Metabolic pathways - Spinacia oleracea (spinach); soe00760 Nicotinate and nicotinamide metabolism - Spinacia oleracea (spinach);	IPR003808;	Fe-S metabolism associated domain, SufE-like;
AUR62001223-RA	"rhodanese-like domain-containing protein 11, chloroplastic isoform X2 [Beta vulgaris subsp.vulgaris]"	18.733	2.51	6	1	1	1	1.14811	0.021999	mitochondria							IPR001763;	Rhodanese-like domain;
AUR62001229-RA	probable galactinol--sucrose galactosyltransferase 2 [Beta vulgaris subsp. vulgaris]	90.762	9.9651	6.7	5	6	1	#DIV/0!		chloroplast			GO:0003824 catalytic activity;				IPR013785; IPR017853;	Aldolase-type TIM barrel; Glycoside hydrolase superfamily;
AUR62001231-RA	protein-L-isoaspartate O-methyltransferase isoform X1 [Beta vulgaris subsp. vulgaris]	24.985	1.5425	30.7	5	5	1	#DIV/0!		cytoplasm	GO:0008152 metabolic process; GO:0044260 cellular macromolecule metabolic process; GO:0044267 cellular protein metabolic process; GO:0006464 cellular protein modification process; GO:0043170 macromolecule metabolic process; GO:0019538 protein metabolic process; GO:0044238 primary metabolic process; GO:0043412 macromolecule modification; GO:0036211 protein modification process; GO:0044237 cellular…		GO:0008757 S-adenosylmethionine-dependent methyltransferase activity; GO:0008168 methyltransferase activity; GO:0004719 protein-L-isoaspartate (D-aspartate) O-methyltransferase activity; GO:0008276 protein methyltransferase activity; GO:0010340 carboxyl-O-methyltransferase activity; GO:0003824 catalytic activity; GO:0051998 protein carboxyl O-methyltransferase activity; GO:0016741 transferase act…	K00573			IPR029063;	S-adenosyl-L-methionine-dependent methyltransferase;
AUR62001232-RA	protein SIEVE ELEMENT OCCLUSION B [Beta vulgaris subsp. vulgaris]	79.649	3.481	6.9	5	5	1	#DIV/0!		mitochondria							IPR027942; IPR027944;	Sieve element occlusion, N-terminal; Sieve element occlusion, C-terminal;
AUR62001251-RA	vignain [Beta vulgaris subsp. vulgaris]	40.379	31.647	28.4	9	17	2	1.76678	0.00114441	vacuolar membrane	GO:0006508 proteolysis; GO:0008152 metabolic process; GO:0043170 macromolecule metabolic process; GO:0019538 protein metabolic process; GO:0044238 primary metabolic process; GO:0071704 organic substance metabolic process;		GO:0070011 peptidase activity, acting on L-amino acid peptides; GO:0008234 cysteine-type peptidase activity; GO:0016787 hydrolase activity; GO:0008233 peptidase activity; GO:0003824 catalytic activity;	K16292			IPR013201; IPR000668;	Cathepsin propeptide inhibitor domain (I29); Peptidase C1A, papain C-terminal;
AUR62001252-RA	peptide methionine sulfoxide reductase [Beta vulgaris subsp. vulgaris]	21.477	15.393	38.2	8	10	6	1.26103	0.088802	chloroplast	GO:0044699 single-organism process; GO:0008152 metabolic process; GO:0055114 oxidation-reduction process; GO:0044710 single-organism metabolic process;		GO:0016667 oxidoreductase activity, acting on a sulfur group of donors; GO:0008113 peptide-methionine (S)-S-oxide reductase activity; GO:0016671 oxidoreductase activity, acting on a sulfur group of donors, disulfide as acceptor; GO:0003824 catalytic activity; GO:0016491 oxidoreductase activity;	K07304			IPR002569;	Peptide methionine sulphoxide reductase MsrA;
AUR62001254-RA	probable pectate lyase 18 [Beta vulgaris subsp. vulgaris]	44.737	3.6585	7.7	2	3	2	0.404858	1.767e-06	extracellular				K01728	pel; pectate lyase [EC:4.2.2.2]	soe00040 Pentose and glucuronate interconversions - Spinacia oleracea (spinach);	IPR011050; IPR002022; IPR012334;	Pectin lyase fold/virulence factor; Pectate lyase/Amb allergen; Pectin lyase fold;
AUR62001255-RA	AT-rich interactive domain-containing protein 3-like [Beta vulgaris subsp. vulgaris]	69.455	2.2172	6.4	3	3	2	0.456204	0.00041939	nucleus			GO:0097159 organic cyclic compound binding; GO:1901363 heterocyclic compound binding; GO:0003677 DNA binding; GO:0005488 binding; GO:0003676 nucleic acid binding;				IPR001606;	ARID DNA-binding domain;
AUR62001257-RA	probable Ufm1-specific protease [Beta vulgaris subsp. vulgaris]	70.278	9.7096	2.1	1	1	1	#DIV/0!		chloroplast				K01376
AUR62001258-RA	"pentatricopeptide repeat-containing protein At5g50280, chloroplastic [Beta vulgaris subsp.vulgaris]"	72.574	1.0015	1.3	1	1	1	#DIV/0!		cytoplasm			GO:0005515 protein binding; GO:0005488 binding;				IPR011990;	Tetratricopeptide-like helical domain;
AUR62001263-RA	haloacid dehalogenase-like hydrolase domain-containing protein At3g48420 [Beta vulgaris subsp.vulgaris]	34.248	37.225	20.7	6	9	1	0.607165	0.00017584	chloroplast	GO:0008152 metabolic process;		GO:0016787 hydrolase activity; GO:0003824 catalytic activity;				IPR023214;	HAD-like domain;
AUR62001266-RA	zinc finger CCCH domain-containing protein 67 [Beta vulgaris subsp. vulgaris]	73.249	3.0605	2.8	2	2	2	#DIV/0!		nucleus			GO:0046872 metal ion binding; GO:0043169 cation binding; GO:0005488 binding; GO:0043167 ion binding;				IPR000571;	Zinc finger, CCCH-type;
AUR62001267-RA	callose synthase 10 isoform X2 [Beta vulgaris subsp. vulgaris]	99.591	13.327	4.9	4	4	4	0.739098	0.131422	plasma membrane				K11000			IPR026899;	1,3-beta-glucan synthase subunit FKS1-like, domain-1;
AUR62001277-RA	elongator complex protein 3 [Beta vulgaris subsp. vulgaris]	63.352	5.3774	4.2	2	2	2	1.17786	0.0190625	cytoplasm			GO:0016746 transferase activity, transferring acyl groups; GO:0003824 catalytic activity; GO:0051536 iron-sulfur cluster binding; GO:0005488 binding; GO:0016747 transferase activity, transferring acyl groups other than amino-acyl groups; GO:0016740 transferase activity; GO:0008080 N-acetyltransferase activity; GO:0016407 acetyltransferase activity; GO:0051540 metal cluster binding; GO:0016410 N-a…	K07739			IPR032432; IPR000182; IPR006638; IPR023404; IPR007197; IPR016181;	Radical SAM, C-terminal extension; GNAT domain; Elongator protein 3/MiaB/NifB; Radical SAM, alpha/beta horseshoe; Radical SAM; Acyl-CoA N-acyltransferase;
AUR62001280-RA	26S proteasome non-ATPase regulatory subunit 6 [Vitis vinifera]	37.175	1.4337	20.6	7	10	2	0.86881	0.111255	cytoplasm			GO:0005515 protein binding; GO:0005488 binding;	K03037	PSMD6; 26S proteasome regulatory subunit N7	soe03050 Proteasome - Spinacia oleracea (spinach);	IPR011991; IPR000717;	Winged helix-turn-helix DNA-binding domain; Proteasome component (PCI) domain;
AUR62001281-RA	"ruBisCO large subunit-binding protein subunit beta, chloroplastic [Beta vulgaris subsp. vulgaris]"	66.939	1.1701	1.6	1	1	1	#DIV/0!		chloroplast	GO:0006457 protein folding; GO:0009987 cellular process; GO:0042026 protein refolding;	GO:0044424 intracellular part; GO:0005623 cell; GO:0044464 cell part; GO:0005622 intracellular; GO:0005737 cytoplasm;	GO:0005524 ATP binding; GO:1901265 nucleoside phosphate binding; GO:0001882 nucleoside binding; GO:0043167 ion binding; GO:0000166 nucleotide binding; GO:0097159 organic cyclic compound binding; GO:1901363 heterocyclic compound binding; GO:0032549 ribonucleoside binding; GO:0097367 carbohydrate derivative binding; GO:0032553 ribonucleotide binding; GO:0005488 binding; GO:0032550 purine ribonucleo…	K04077	groEL; chaperonin GroEL	soe03018 RNA degradation - Spinacia oleracea (spinach);	IPR027409; IPR027413;	GroEL-like apical domain; GroEL-like equatorial domain;
AUR62001287-RA	"nucleoside diphosphate kinase 2, chloroplastic [Beta vulgaris subsp. vulgaris]"	16.987	4.5041	47.4	6	10	2	0.896057	0.158877	chloroplast	GO:0042278 purine nucleoside metabolic process; GO:0009116 nucleoside metabolic process; GO:0046132 pyrimidine ribonucleoside biosynthetic process; GO:0006165 nucleoside diphosphate phosphorylation; GO:0009147 pyrimidine nucleoside triphosphate metabolic process; GO:0009117 nucleotide metabolic process; GO:0044699 single-organism process; GO:0046129 purine ribonucleoside biosynthetic process; GO:…		GO:0016301 kinase activity; GO:0003824 catalytic activity; GO:0004550 nucleoside diphosphate kinase activity; GO:0019205 nucleobase-containing compound kinase activity; GO:0016740 transferase activity; GO:0016776 phosphotransferase activity, phosphate group as acceptor; GO:0016772 transferase activity, transferring phosphorus-containing groups;	K00940	ndk; nucleoside-diphosphate kinase [EC:2.7.4.6]	soe00240 Pyrimidine metabolism - Spinacia oleracea (spinach); soe00230 Purine metabolism - Spinacia oleracea (spinach); soe01100 Metabolic pathways - Spinacia oleracea (spinach); soe04016 MAPK signaling pathway - plant - Spinacia oleracea (spinach); soe01110 Biosynthesis of secondary metabolites - Spinacia oleracea (spinach);
AUR62001293-RA	"3-ketoacyl-CoA thiolase 2, peroxisomal [Beta vulgaris subsp. vulgaris]"	46.01	2.4842	41.1	13	30	1	1.23001	0.3902	cytoplasm	GO:0008152 metabolic process;		GO:0016746 transferase activity, transferring acyl groups; GO:0016747 transferase activity, transferring acyl groups other than amino-acyl groups; GO:0016740 transferase activity; GO:0003824 catalytic activity;	K07513	ACAA1; acetyl-CoA acyltransferase 1 [EC:2.3.1.16]	soe01212 Fatty acid metabolism - Spinacia oleracea (spinach); soe04146 Peroxisome - Spinacia oleracea (spinach); soe01040 Biosynthesis of unsaturated fatty acids - Spinacia oleracea (spinach); soe00071 Fatty acid degradation - Spinacia oleracea (spinach); soe01100 Metabolic pathways - Spinacia oleracea (spinach); soe00280 Valine, leucine and isoleucine degradation - Spinacia oleracea (spinach); s…	IPR016039; IPR020616; IPR020617;	Thiolase-like; Thiolase, N-terminal; Thiolase, C-terminal;
AUR62001295-RA	"ubiquinone biosynthesis monooxygenase COQ6, mitochondrial [Beta vulgaris subsp. vulgaris]"	53.958	15.052	7.5	3	5	3	1.3245	0.00162419	chloroplast	GO:0051188 cofactor biosynthetic process; GO:0042181 ketone biosynthetic process; GO:1901663 quinone biosynthetic process; GO:0006744 ubiquinone biosynthetic process; GO:0006733 oxidoreduction coenzyme metabolic process; GO:0044711 single-organism biosynthetic process; GO:0055114 oxidation-reduction process; GO:1901661 quinone metabolic process; GO:0044281 small molecule metabolic process; GO:004…		GO:0016709 oxidoreductase activity, acting on paired donors, with incorporation or reduction of molecular oxygen, NAD(P)H as one donor, and incorporation of one atom of oxygen; GO:1901265 nucleoside phosphate binding; GO:0050660 flavin adenine dinucleotide binding; GO:0043167 ion binding; GO:0016705 oxidoreductase activity, acting on paired donors, with incorporation or reduction of molecular oxy…	K06126	COQ6; ubiquinone biosynthesis monooxygenase Coq6 [EC:1.14.13.-]	soe01100 Metabolic pathways - Spinacia oleracea (spinach); soe00130 Ubiquinone and other terpenoid-quinone biosynthesis - Spinacia oleracea (spinach); soe01110 Biosynthesis of secondary metabolites - Spinacia oleracea (spinach);	IPR002938; IPR023753;	FAD-binding domain; FAD/NAD(P)-binding domain;
AUR62001317-RA	beta-amyrin 28-oxidase [Beta vulgaris subsp. vulgaris]	54.693	3.4734	18.2	7	7	2	0.469925	0.00081673	chloroplast	GO:0044699 single-organism process; GO:0008152 metabolic process; GO:0055114 oxidation-reduction process; GO:0044710 single-organism metabolic process;		GO:0097159 organic cyclic compound binding; GO:1901363 heterocyclic compound binding; GO:0020037 heme binding; GO:0005506 iron ion binding; GO:0046914 transition metal ion binding; GO:0003824 catalytic activity; GO:0005488 binding; GO:0043167 ion binding; GO:0043169 cation binding; GO:0046872 metal ion binding; GO:0016705 oxidoreductase activity, acting on paired donors, with incorporation or red…	K20667
AUR62001320-RA	protein RBL [Beta vulgaris subsp. vulgaris]	61.609	2.4252	2.1	1	1	1	0.829187	0.2325	nucleus			GO:0005515 protein binding; GO:0005488 binding;	K14961			IPR017986; IPR015943;	WD40-repeat-containing domain; WD40/YVTN repeat-like-containing domain;
AUR62001321-RA		34.238	13.831	16.5	5	5	5	5.10204	1.4332e-06	nucleus
AUR62001357-RA	"mannosyl-oligosaccharide 1,2-alpha-mannosidase MNS1 [Beta vulgaris subsp. vulgaris]"	63.801	9.934	3.8	2	4	2	0.783699	0.0167764	chloroplast		GO:0016020 membrane;	GO:0015923 mannosidase activity; GO:0015924 mannosyl-oligosaccharide mannosidase activity; GO:0003824 catalytic activity; GO:0005488 binding; GO:0043167 ion binding; GO:0016798 hydrolase activity, acting on glycosyl bonds; GO:0004559 alpha-mannosidase activity; GO:0043169 cation binding; GO:0046872 metal ion binding; GO:0004553 hydrolase activity, hydrolyzing O-glycosyl compounds; GO:0016787 hydr…	K01230	MAN1; mannosyl-oligosaccharide alpha-1,2-mannosidase [EC:3.2.1.113]	soe04141 Protein processing in endoplasmic reticulum - Spinacia oleracea (spinach); soe01100 Metabolic pathways - Spinacia oleracea (spinach); soe00510 N-Glycan biosynthesis - Spinacia oleracea (spinach);
AUR62001358-RA	metal tolerance protein C4 [Beta vulgaris subsp. vulgaris]	50.35	1.3344	2.6	1	1	1	#DIV/0!		plasma membrane	GO:0006810 transport; GO:0055085 transmembrane transport; GO:0051179 localization; GO:0006812 cation transport; GO:0006811 ion transport; GO:0051234 establishment of localization;	GO:0031224 intrinsic component of membrane; GO:0016020 membrane; GO:0016021 integral component of membrane; GO:0044425 membrane part;	GO:0022892 substrate-specific transporter activity; GO:0015075 ion transmembrane transporter activity; GO:0008324 cation transmembrane transporter activity; GO:0005215 transporter activity; GO:0022857 transmembrane transporter activity; GO:0022891 substrate-specific transmembrane transporter activity;	K14696			IPR027469;	Cation efflux protein transmembrane domain;
AUR62001359-RA	"calcium-transporting ATPase 9, plasma membrane-type [Beta vulgaris subsp. vulgaris]"	104.48	22.895	1.8	1	3	1	1.23305	0.021456	plasma membrane	GO:0070588 calcium ion transmembrane transport; GO:0072511 divalent inorganic cation transport; GO:0098655 cation transmembrane transport; GO:0034220 ion transmembrane transport; GO:0098660 inorganic ion transmembrane transport; GO:0030001 metal ion transport; GO:0051234 establishment of localization; GO:0006810 transport; GO:0055085 transmembrane transport; GO:0006812 cation transport; GO:000681…	GO:0031224 intrinsic component of membrane; GO:0016020 membrane; GO:0016021 integral component of membrane; GO:0044425 membrane part;	GO:0042625 ATPase coupled ion transmembrane transporter activity; GO:1901265 nucleoside phosphate binding; GO:0015399 primary active transmembrane transporter activity; GO:0022892 substrate-specific transporter activity; GO:0016817 hydrolase activity, acting on acid anhydrides; GO:0016787 hydrolase activity; GO:0022891 substrate-specific transmembrane transporter activity; GO:0016887 ATPase activ…	K01537			IPR023298; IPR004014; IPR008250; IPR023299; IPR023214; IPR006068;	P-type ATPase, transmembrane domain; Cation-transporting P-type ATPase, N-terminal; P-type ATPase, A domain; P-type ATPase, cytoplasmic domain N; HAD-like domain; Cation-transporting P-type ATPase, C-terminal;
AUR62001362-RA	coatomer subunit beta-1 [Beta vulgaris subsp. vulgaris]	106.08	136.6	29.7	25	35	1	1.07181	0.73922	nucleus	GO:0045184 establishment of protein localization; GO:0006810 transport; GO:0046907 intracellular transport; GO:0070727 cellular macromolecule localization; GO:0051649 establishment of localization in cell; GO:0016192 vesicle-mediated transport; GO:0006886 intracellular protein transport; GO:0071702 organic substance transport; GO:0008104 protein localization; GO:0033036 macromolecule localization…	GO:0016020 membrane; GO:0031410 cytoplasmic vesicle; GO:0031090 organelle membrane; GO:0098796 membrane protein complex; GO:0030137 COPI-coated vesicle; GO:0031982 vesicle; GO:0030660 Golgi-associated vesicle membrane; GO:0005737 cytoplasm; GO:0044433 cytoplasmic vesicle part; GO:0032991 macromolecular complex; GO:0044424 intracellular part; GO:0030120 vesicle coat; GO:0030663 COPI-coated vesicle…	GO:0005198 structural molecule activity; GO:0005488 binding;	K17301			IPR011710; IPR011989; IPR016024; IPR029446; IPR002553;	Coatomer beta subunit, C-terminal; Armadillo-like helical; Armadillo-type fold; Coatomer beta subunit, appendage platform domain; Clathrin/coatomer adaptor, adaptin-like, N-terminal;
AUR62001369-RA	methylthioribose kinase [Beta vulgaris subsp. vulgaris]	47.539	1.2417	12.2	5	9	1	0.992063	0.85592	cytoskeleton	GO:0000097 sulfur amino acid biosynthetic process; GO:0016053 organic acid biosynthetic process; GO:0009066 aspartate family amino acid metabolic process; GO:0044699 single-organism process; GO:0009058 biosynthetic process; GO:1901566 organonitrogen compound biosynthetic process; GO:0044237 cellular metabolic process; GO:0044272 sulfur compound biosynthetic process; GO:0000096 sulfur amino acid m…		GO:0046522 S-methyl-5-thioribose kinase activity; GO:0016301 kinase activity; GO:0016773 phosphotransferase activity, alcohol group as acceptor; GO:0003824 catalytic activity; GO:0016740 transferase activity; GO:0016772 transferase activity, transferring phosphorus-containing groups;	K00899	mtnK; 5-methylthioribose kinase [EC:2.7.1.100]	soe00270 Cysteine and methionine metabolism - Spinacia oleracea (spinach); soe01100 Metabolic pathways - Spinacia oleracea (spinach);	IPR002575; IPR011009;	Aminoglycoside phosphotransferase; Protein kinase-like domain;
AUR62001374-RA	exocyst complex component EXO84B [Beta vulgaris subsp. vulgaris]	78.076	3.8804	5.4	3	3	3	0.833333	0.21442	nucleus				K19986			IPR032403; IPR016159;	Exocyst component Exo84, C-terminal; Cullin repeat-like-containing domain;
AUR62001379-RA	"yrdC domain-containing protein, mitochondrial [Beta vulgaris subsp. vulgaris]"	30.295	1.2052	2.8	1	1	1	#DIV/0!		nucleus			GO:0097159 organic cyclic compound binding; GO:1901363 heterocyclic compound binding; GO:0003723 RNA binding; GO:0003725 double-stranded RNA binding; GO:0005488 binding; GO:0003676 nucleic acid binding;				IPR017945; IPR006070;	DHBP synthase RibB-like alpha/beta domain; YrdC-like domain;
AUR62001386-RA	protein STRUBBELIG-RECEPTOR FAMILY 7 [Beta vulgaris subsp. vulgaris]	74.641	18.573	6.4	4	5	4	0.93633	0.29174	plasma membrane	GO:0016310 phosphorylation; GO:0044267 cellular protein metabolic process; GO:0044238 primary metabolic process; GO:0044237 cellular metabolic process; GO:0006796 phosphate-containing compound metabolic process; GO:0071704 organic substance metabolic process; GO:0008152 metabolic process; GO:0006468 protein phosphorylation; GO:0006793 phosphorus metabolic process; GO:0044260 cellular macromolecul…		GO:0005524 ATP binding; GO:1901265 nucleoside phosphate binding; GO:0016773 phosphotransferase activity, alcohol group as acceptor; GO:0001882 nucleoside binding; GO:0043167 ion binding; GO:0005515 protein binding; GO:0004672 protein kinase activity; GO:0000166 nucleotide binding; GO:0097159 organic cyclic compound binding; GO:1901363 heterocyclic compound binding; GO:0032549 ribonucleoside bindi…				IPR000719; IPR013210; IPR001245; IPR032675; IPR011009;	Protein kinase domain; Leucine-rich repeat-containing N-terminal, plant-type; Serine-threonine/tyrosine-protein kinase catalytic domain; Leucine-rich repeat domain, L domain-like; Protein kinase-like domain;
AUR62001387-RA	methyltransferase-like protein 2 isoform X1 [Beta vulgaris subsp. vulgaris]	46.813	1.2386	1.7	1	2	1	1.23457	0.0052369	cytoplasm	GO:0008152 metabolic process; GO:0006725 cellular aromatic compound metabolic process; GO:0046483 heterocycle metabolic process; GO:0006139 nucleobase-containing compound metabolic process; GO:1901360 organic cyclic compound metabolic process; GO:0006807 nitrogen compound metabolic process; GO:0034641 cellular nitrogen compound metabolic process; GO:0044238 primary metabolic process; GO:0009987 c…		GO:0016741 transferase activity, transferring one-carbon groups; GO:0008168 methyltransferase activity; GO:0003824 catalytic activity; GO:0016740 transferase activity;
AUR62001407-RA	alanine aminotransferase 2 [Beta vulgaris subsp. vulgaris]	27.929	16.075	35.5	9	19	2	1.36986	0.00191904	cytoplasm	GO:0009058 biosynthetic process; GO:0008152 metabolic process;		GO:0097159 organic cyclic compound binding; GO:1901363 heterocyclic compound binding; GO:0003824 catalytic activity; GO:0005488 binding; GO:0043167 ion binding; GO:0043168 anion binding; GO:0048037 cofactor binding; GO:0030170 pyridoxal phosphate binding;	K00814	GPT; alanine transaminase [EC:2.6.1.2]	soe00250 Alanine, aspartate and glutamate metabolism - Spinacia oleracea (spinach); soe01210 2-Oxocarboxylic acid metabolism - Spinacia oleracea (spinach); soe01200 Carbon metabolism - Spinacia oleracea (spinach); soe00710 Carbon fixation in photosynthetic organisms - Spinacia oleracea (spinach); soe01100 Metabolic pathways - Spinacia oleracea (spinach); soe01230 Biosynthesis of amino acids - Spi…	IPR015424; IPR004839; IPR015421; IPR015422;	Pyridoxal phosphate-dependent transferase; Aminotransferase, class I/classII; Pyridoxal phosphate-dependent transferase, major region, subdomain 1; Pyridoxal phosphate-dependent transferase, major region, subdomain 2;
AUR62001423-RA	calcium-binding EF hand family protein [Populus trichocarpa]	15.718	22.211	25.5	3	4	1	1.01317	0.77982	cytoplasm			GO:0043169 cation binding; GO:0046872 metal ion binding; GO:0005509 calcium ion binding; GO:0005488 binding; GO:0043167 ion binding;				IPR011992; IPR002048;	EF-hand domain pair; EF-hand domain;
AUR62001427-RA	GDSL esterase/lipase 2-like [Beta vulgaris subsp. vulgaris]	40.042	1.3201	15.4	5	9	1	0.546448	0.0058363	extracellular			GO:0016787 hydrolase activity; GO:0003824 catalytic activity; GO:0016788 hydrolase activity, acting on ester bonds;				IPR001087; IPR013830;	GDSL lipase/esterase; SGNH hydrolase-type esterase domain;
AUR62001431-RA	40S ribosomal protein SA [Beta vulgaris subsp. vulgaris]	32.521	89.121	40.2	12	35	2	1.26103	0.37116	cytoplasm	GO:0006518 peptide metabolic process; GO:0043043 peptide biosynthetic process; GO:0044267 cellular protein metabolic process; GO:0006807 nitrogen compound metabolic process; GO:0009058 biosynthetic process; GO:0043603 cellular amide metabolic process; GO:0044238 primary metabolic process; GO:1901566 organonitrogen compound biosynthetic process; GO:1901576 organic substance biosynthetic process; G…	GO:0005840 ribosome; GO:0043229 intracellular organelle; GO:0043232 intracellular non-membrane-bounded organelle; GO:0015935 small ribosomal subunit; GO:0044446 intracellular organelle part; GO:0005737 cytoplasm; GO:0032991 macromolecular complex; GO:0044424 intracellular part; GO:0005623 cell; GO:0044422 organelle part; GO:0043228 non-membrane-bounded organelle; GO:0043226 organelle; GO:0044391 …	GO:0003735 structural constituent of ribosome; GO:0005198 structural molecule activity;	K02998	RP-SAe; small subunit ribosomal protein SAe	soe03010 Ribosome - Spinacia oleracea (spinach);	IPR023591;	Ribosomal protein S2, flavodoxin-like domain;
AUR62001433-RA	17.4 kDa class III heat shock protein [Beta vulgaris subsp. vulgaris]	13.241	15.242	21.7	2	3	2	3.73134	2.0176e-05	cytoplasm				K13993	HSP20; HSP20 family protein	soe04141 Protein processing in endoplasmic reticulum - Spinacia oleracea (spinach);	IPR002068; IPR008978;	Alpha crystallin/Hsp20 domain; HSP20-like chaperone;
AUR62001445-RA	oligouridylate-binding protein 1B [Beta vulgaris subsp. vulgaris]	45.99	9.3209	11.2	4	5	1	0.76746	0.029404	nucleus			GO:0097159 organic cyclic compound binding; GO:1901363 heterocyclic compound binding; GO:1901265 nucleoside phosphate binding; GO:0005488 binding; GO:0003676 nucleic acid binding; GO:0000166 nucleotide binding; GO:0036094 small molecule binding;	K13201			IPR000504; IPR012677;	RNA recognition motif domain; Nucleotide-binding alpha-beta plait domain;
AUR62001460-RA	subtilisin-like protease SBT1.4 [Beta vulgaris subsp. vulgaris]	78.725	4.6914	2.7	2	2	2	0.311236	3.6503e-05	chloroplast	GO:0006508 proteolysis; GO:0008152 metabolic process; GO:0043170 macromolecule metabolic process; GO:0019538 protein metabolic process; GO:0044238 primary metabolic process; GO:0071704 organic substance metabolic process;		GO:0004252 serine-type endopeptidase activity; GO:0004175 endopeptidase activity; GO:0008233 peptidase activity; GO:0003824 catalytic activity; GO:0017171 serine hydrolase activity; GO:0008236 serine-type peptidase activity; GO:0070011 peptidase activity, acting on L-amino acid peptides; GO:0016787 hydrolase activity;				IPR003137; IPR034197; IPR000209; IPR010259;	PA domain; Cucumisin-like catalytic domain; Peptidase S8/S53 domain; Peptidase S8 propeptide/proteinase inhibitor I9;
AUR62001464-RA	aldehyde dehydrogenase family 7 member B4 [Beta vulgaris subsp. vulgaris]	54.53	4.6685	22	10	14	2	1.01112	0.85078	cytoplasm	GO:0044699 single-organism process; GO:0008152 metabolic process; GO:0055114 oxidation-reduction process; GO:0044710 single-organism metabolic process;		GO:0016620 oxidoreductase activity, acting on the aldehyde or oxo group of donors, NAD or NADP as acceptor; GO:0003824 catalytic activity; GO:0016491 oxidoreductase activity; GO:0016903 oxidoreductase activity, acting on the aldehyde or oxo group of donors;	K14085	ALDH7A1; aldehyde dehydrogenase family 7 member A1 [EC:1.2.1.31 1.2.1.8 1.2.1.3]	soe00260 Glycine, serine and threonine metabolism - Spinacia oleracea (spinach); soe00561 Glycerolipid metabolism - Spinacia oleracea (spinach); soe00340 Histidine metabolism - Spinacia oleracea (spinach); soe00330 Arginine and proline metabolism - Spinacia oleracea (spinach); soe00053 Ascorbate and aldarate metabolism - Spinacia oleracea (spinach); soe00310 Lysine degradation - Spinacia oleracea…	IPR016161; IPR015590; IPR016162; IPR016163;	Aldehyde/histidinol dehydrogenase; Aldehyde dehydrogenase domain; Aldehyde dehydrogenase N-terminal domain; Aldehyde dehydrogenase, C-terminal;
AUR62001476-RA	exportin-T isoform X1 [Beta vulgaris subsp. vulgaris]	114.07	3.3083	2.8	3	4	3	1.21655	0.095798	nucleus			GO:0005488 binding;	K14288	XPOT; exportin-T	soe03013 RNA transport - Spinacia oleracea (spinach);	IPR011989; IPR013598; IPR016024;	Armadillo-like helical; Exportin-1/Importin-beta-like; Armadillo-type fold;
AUR62001492-RA	developmentally-regulated G-protein 2 [Ipomoea nil]	29.11	5.4379	11.4	2	2	1	1.16686	0.162899	cytoplasm			GO:1901265 nucleoside phosphate binding; GO:0001882 nucleoside binding; GO:0043167 ion binding; GO:0000166 nucleotide binding; GO:0097159 organic cyclic compound binding; GO:1901363 heterocyclic compound binding; GO:0032549 ribonucleoside binding; GO:0097367 carbohydrate derivative binding; GO:0032553 ribonucleotide binding; GO:0005488 binding; GO:0032550 purine ribonucleoside binding; GO:0043168…	K06944			IPR012676; IPR004095; IPR031167; IPR027417; IPR031662;	TGS-like; TGS; OBG-type guanine nucleotide-binding (G) domain; P-loop containing nucleoside triphosphate hydrolase; GTP binding protein, second domain;
AUR62001507-RA	midasin isoform X1 [Beta vulgaris subsp. vulgaris]	603.11	3.7463	0.6	3	3	3	1.76056	7.6666e-05	plasma membrane			GO:0005524 ATP binding; GO:1901265 nucleoside phosphate binding; GO:0001882 nucleoside binding; GO:0043167 ion binding; GO:0016817 hydrolase activity, acting on acid anhydrides; GO:0016787 hydrolase activity; GO:0000166 nucleotide binding; GO:0017111 nucleoside-triphosphatase activity; GO:0016887 ATPase activity; GO:0097159 organic cyclic compound binding; GO:1901363 heterocyclic compound binding…	K14572	MDN1; midasin	soe03008 Ribosome biogenesis in eukaryotes - Spinacia oleracea (spinach);	IPR003593; IPR011704; IPR027417; IPR002035;	AAA+ ATPase domain; ATPase, dynein-related, AAA domain; P-loop containing nucleoside triphosphate hydrolase; von Willebrand factor, type A;
AUR62001510-RA	DNA-directed RNA polymerase I subunit RPA49 [Beta vulgaris subsp. vulgaris]	50.068	1.7248	4.1	2	2	2	1.7094	0.0129596	cytoplasm	GO:0018130 heterocycle biosynthetic process; GO:0006725 cellular aromatic compound metabolic process; GO:0097659 nucleic acid-templated transcription; GO:0034654 nucleobase-containing compound biosynthetic process; GO:1901360 organic cyclic compound metabolic process; GO:0006807 nitrogen compound metabolic process; GO:0032774 RNA biosynthetic process; GO:0009058 biosynthetic process; GO:0044238 p…	GO:0043226 organelle; GO:0043231 intracellular membrane-bounded organelle; GO:0043229 intracellular organelle; GO:0005634 nucleus; GO:0044464 cell part; GO:0005622 intracellular; GO:0044424 intracellular part; GO:0043227 membrane-bounded organelle; GO:0005623 cell;	GO:0097159 organic cyclic compound binding; GO:1901363 heterocyclic compound binding; GO:0003677 DNA binding; GO:0016779 nucleotidyltransferase activity; GO:0034062 5'-3' RNA polymerase activity; GO:0003824 catalytic activity; GO:0097747 RNA polymerase activity; GO:0005488 binding; GO:0003676 nucleic acid binding; GO:0003899 DNA-directed 5'-3' RNA polymerase activity; GO:0016740 transferase activ…	K03005	RPA49; DNA-directed RNA polymerase I subunit RPA49	soe00240 Pyrimidine metabolism - Spinacia oleracea (spinach); soe00230 Purine metabolism - Spinacia oleracea (spinach); soe01100 Metabolic pathways - Spinacia oleracea (spinach); soe03020 RNA polymerase - Spinacia oleracea (spinach);
AUR62001525-RA	mRNA-decapping enzyme-like protein [Beta vulgaris subsp. vulgaris]	35.134	1.53	3.4	1	1	1	#DIV/0!		chloroplast	GO:0006725 cellular aromatic compound metabolic process; GO:0060255 regulation of macromolecule metabolic process; GO:0048519 negative regulation of biological process; GO:0044237 cellular metabolic process; GO:0071704 organic substance metabolic process; GO:0044270 cellular nitrogen compound catabolic process; GO:0008152 metabolic process; GO:0046483 heterocycle metabolic process; GO:0006139 nuc…		GO:0098772 molecular function regulator; GO:0030234 enzyme regulator activity; GO:0008047 enzyme activator activity;	K12611	DCP1B; mRNA-decapping enzyme 1B [EC:3.-.-.-]	soe03018 RNA degradation - Spinacia oleracea (spinach);	IPR011993;	PH domain-like;
AUR62001526-RA	nicalin-1 [Beta vulgaris subsp. vulgaris]	48.195	1.8634	15.8	6	9	1	0.807754	0.102596	plasma membrane	GO:0008152 metabolic process; GO:0010467 gene expression; GO:0006508 proteolysis; GO:0016485 protein processing; GO:0043170 macromolecule metabolic process; GO:0019538 protein metabolic process; GO:0044238 primary metabolic process; GO:0051604 protein maturation; GO:0071704 organic substance metabolic process;	GO:0031224 intrinsic component of membrane; GO:0016020 membrane; GO:0016021 integral component of membrane; GO:0044425 membrane part;
AUR62001533-RA	ubiquitin-conjugating enzyme E2 variant 1D [Beta vulgaris subsp. vulgaris]	16.486	9.1537	24.7	3	7	1	1.03734	0.56856	cytoplasm				K10704			IPR016135; IPR000608;	Ubiquitin-conjugating enzyme/RWD-like; Ubiquitin-conjugating enzyme E2;
AUR62001537-RA	transcription factor E2FB [Beta vulgaris subsp. vulgaris]	54.055	1.1889	1.9	1	1	1	#DIV/0!		nucleus	GO:0050794 regulation of cellular process; GO:0010468 regulation of gene expression; GO:0006355 regulation of transcription, DNA-templated; GO:0031326 regulation of cellular biosynthetic process; GO:0080090 regulation of primary metabolic process; GO:0060255 regulation of macromolecule metabolic process; GO:0019219 regulation of nucleobase-containing compound metabolic process; GO:0010556 regulat…	GO:0044464 cell part; GO:0005622 intracellular; GO:0032991 macromolecular complex; GO:0044424 intracellular part; GO:0005667 transcription factor complex; GO:0043234 protein complex; GO:0005623 cell;	GO:0005515 protein binding; GO:0005488 binding; GO:0003700 transcription factor activity, sequence-specific DNA binding; GO:0046983 protein dimerization activity; GO:0001071 nucleic acid binding transcription factor activity;	K06620			IPR003316; IPR011991; IPR032198;	E2F/DP family, winged-helix DNA-binding domain; Winged helix-turn-helix DNA-binding domain; E2F transcription factor, CC-MB domain;
AUR62001558-RA	serine/threonine-protein phosphatase BSL3 [Beta vulgaris subsp. vulgaris]	97.988	9.9709	6.2	5	5	5	0.795545	0.0185358	cytoplasm	GO:0050794 regulation of cellular process; GO:0044700 single organism signaling; GO:0009741 response to brassinosteroid; GO:0071310 cellular response to organic substance; GO:1901700 response to oxygen-containing compound; GO:0044699 single-organism process; GO:0050896 response to stimulus; GO:0071383 cellular response to steroid hormone stimulus; GO:0033993 response to lipid; GO:0007165 signal t…		GO:0042578 phosphoric ester hydrolase activity; GO:0003824 catalytic activity; GO:0016791 phosphatase activity; GO:0005488 binding; GO:0016788 hydrolase activity, acting on ester bonds; GO:0016787 hydrolase activity; GO:0005515 protein binding; GO:0004721 phosphoprotein phosphatase activity;				IPR029052; IPR004843; IPR015915; IPR006186;	Metallo-dependent phosphatase-like; Calcineurin-like phosphoesterase domain, ApaH type; Kelch-type beta propeller; Serine/threonine-specific protein phosphatase/bis(5-nucleosyl)-tetraphosphatase;
AUR62001569-RA	dnaJ protein homolog ANJ1 [Beta vulgaris subsp. vulgaris]	46.466	7.6396	26.6	10	14	1	0.938086	0.29768	nucleus	GO:0006457 protein folding; GO:0050896 response to stimulus; GO:0006950 response to stress; GO:0009987 cellular process; GO:0009408 response to heat; GO:0009628 response to abiotic stimulus; GO:0009266 response to temperature stimulus;		GO:0005524 ATP binding; GO:0031072 heat shock protein binding; GO:1901265 nucleoside phosphate binding; GO:0001882 nucleoside binding; GO:0043167 ion binding; GO:0005515 protein binding; GO:0000166 nucleotide binding; GO:0097159 organic cyclic compound binding; GO:1901363 heterocyclic compound binding; GO:0032549 ribonucleoside binding; GO:0097367 carbohydrate derivative binding; GO:0032553 ribon…	K09503	DNAJA2; DnaJ homolog subfamily A member 2	soe04141 Protein processing in endoplasmic reticulum - Spinacia oleracea (spinach);	IPR008971; IPR002939; IPR001623; IPR001305;	HSP40/DnaJ peptide-binding; Chaperone DnaJ, C-terminal; DnaJ domain; Heat shock protein DnaJ, cysteine-rich domain;
AUR62001572-RA	putative phosphatidylglycerol/phosphatidylinositol transfer protein DDB_G0282179 [Beta vulgaris subsp. vulgaris]	16.76	30.238	34.8	4	8	3	1.30039	0.0064181	cytoplasm							IPR014756; IPR003172;	Immunoglobulin E-set; MD-2-related lipid-recognition domain;
AUR62001575-RA	protein STRICTOSIDINE SYNTHASE-LIKE 3 [Beta vulgaris subsp. vulgaris]	43.843	2.7758	21.8	7	8	2	1.16144	0.024137	cytoplasm	GO:0009058 biosynthetic process; GO:0008152 metabolic process;		GO:0016844 strictosidine synthase activity; GO:0016829 lyase activity; GO:0016840 carbon-nitrogen lyase activity; GO:0016843 amine-lyase activity; GO:0003824 catalytic activity;	K21407			IPR018119; IPR011042;	Strictosidine synthase, conserved region; Six-bladed beta-propeller, TolB-like;
AUR62001577-RA	"succinate dehydrogenase subunit 6, mitochondrial [Beta vulgaris subsp. vulgaris]"	15.586	6.7675	17.7	3	6	3	1.05263	0.09794	mitochondria
AUR62001578-RA	fasciclin-like arabinogalactan protein 17 [Beta vulgaris subsp. vulgaris]	56.306	2.5376	2.5	1	1	1	0.717875	0.030725	vacuolar membrane							IPR000782;	FAS1 domain;
AUR62001586-RA	ubiquitin carboxyl-terminal hydrolase 12 [Beta vulgaris subsp. vulgaris]	129.46	8.9463	26	25	32	2	1.20919	0.00152065	nucleus	GO:0043632 modification-dependent macromolecule catabolic process; GO:0070646 protein modification by small protein removal; GO:0044265 cellular macromolecule catabolic process; GO:0051603 proteolysis involved in cellular protein catabolic process; GO:0044257 cellular protein catabolic process; GO:0019941 modification-dependent protein catabolic process; GO:0044267 cellular protein metabolic proc…		GO:0008233 peptidase activity; GO:0036459 thiol-dependent ubiquitinyl hydrolase activity; GO:0003824 catalytic activity; GO:0005488 binding; GO:0019783 ubiquitin-like protein-specific protease activity; GO:0101005 ubiquitinyl hydrolase activity; GO:0070011 peptidase activity, acting on L-amino acid peptides; GO:0008234 cysteine-type peptidase activity; GO:0016787 hydrolase activity; GO:0005515 pr…	K11838			IPR008974; IPR024729; IPR002083; IPR001394; IPR028889; IPR029346;	TRAF-like; Ubiquitin carboxyl-terminal hydrolase 7, ICP0-binding domain; MATH/TRAF domain; Peptidase C19, ubiquitin carboxyl-terminal hydrolase; Ubiquitin specific protease domain; Ubiquitin carboxyl-terminal hydrolase, C-terminal;
AUR62001588-RA	structural maintenance of chromosomes protein 3 [Nelumbo nucifera]	133.18	15.924	8.5	9	10	2	0.863558	0.131615	cytoplasm	GO:0016043 cellular component organization; GO:0051276 chromosome organization; GO:0009987 cellular process; GO:0006996 organelle organization; GO:0071840 cellular component organization or biogenesis;	GO:0043226 organelle; GO:0043229 intracellular organelle; GO:0043232 intracellular non-membrane-bounded organelle; GO:0044464 cell part; GO:0005622 intracellular; GO:0005694 chromosome; GO:0044424 intracellular part; GO:0005623 cell; GO:0043228 non-membrane-bounded organelle;	GO:0005524 ATP binding; GO:1901265 nucleoside phosphate binding; GO:0001882 nucleoside binding; GO:0043167 ion binding; GO:0005515 protein binding; GO:0000166 nucleotide binding; GO:0097159 organic cyclic compound binding; GO:1901363 heterocyclic compound binding; GO:0032549 ribonucleoside binding; GO:0097367 carbohydrate derivative binding; GO:0032553 ribonucleotide binding; GO:0005488 binding; …	K06669			IPR010935; IPR027417; IPR003395;	SMCs flexible hinge; P-loop containing nucleoside triphosphate hydrolase; RecF/RecN/SMC, N-terminal;
AUR62001589-RA	beta-glucosidase BoGH3B-like [Citrus sinensis]	67.847	27.588	16.5	7	7	2	1.06838	0.38938	cytoplasm	GO:0008152 metabolic process; GO:0005975 carbohydrate metabolic process; GO:0044238 primary metabolic process; GO:0071704 organic substance metabolic process;		GO:0004553 hydrolase activity, hydrolyzing O-glycosyl compounds; GO:0016787 hydrolase activity; GO:0003824 catalytic activity; GO:0016798 hydrolase activity, acting on glycosyl bonds;	K05349	bglX; beta-glucosidase [EC:3.2.1.21]	soe00460 Cyanoamino acid metabolism - Spinacia oleracea (spinach); soe01100 Metabolic pathways - Spinacia oleracea (spinach); soe00500 Starch and sucrose metabolism - Spinacia oleracea (spinach); soe00940 Phenylpropanoid biosynthesis - Spinacia oleracea (spinach); soe01110 Biosynthesis of secondary metabolites - Spinacia oleracea (spinach);	IPR001764; IPR002772; IPR017853;	Glycoside hydrolase, family 3, N-terminal; Glycoside hydrolase family 3 C-terminal domain; Glycoside hydrolase superfamily;
AUR62001595-RA	5-methyltetrahydropteroyltriglutamate--homocysteine methyltransferase [Beta vulgaris subsp.vulgaris]	84.973	11.869	25.8	18	42	3	#DIV/0!		cytoplasm	GO:0000097 sulfur amino acid biosynthetic process; GO:0016053 organic acid biosynthetic process; GO:0009066 aspartate family amino acid metabolic process; GO:0044699 single-organism process; GO:0009058 biosynthetic process; GO:1901566 organonitrogen compound biosynthetic process; GO:0044237 cellular metabolic process; GO:0000096 sulfur amino acid metabolic process; GO:0044272 sulfur compound bios…		GO:0042085 5-methyltetrahydropteroyltri-L-glutamate-dependent methyltransferase activity; GO:0008168 methyltransferase activity; GO:0046914 transition metal ion binding; GO:0003824 catalytic activity; GO:0005488 binding; GO:0008172 S-methyltransferase activity; GO:0043167 ion binding; GO:0016741 transferase activity, transferring one-carbon groups; GO:0046872 metal ion binding; GO:0043169 cation …	K00549	metE; 5-methyltetrahydropteroyltriglutamate--homocysteine methyltransferase [EC:2.1.1.14]	soe00450 Selenocompound metabolism - Spinacia oleracea (spinach); soe00270 Cysteine and methionine metabolism - Spinacia oleracea (spinach); soe01100 Metabolic pathways - Spinacia oleracea (spinach); soe01230 Biosynthesis of amino acids - Spinacia oleracea (spinach); soe01110 Biosynthesis of secondary metabolites - Spinacia oleracea (spinach);	IPR013215; IPR002629;	Cobalamin-independent methionine synthase MetE, N-terminal; Cobalamin-independent methionine synthase MetE, C-terminal/archaeal;
AUR62001598-RA	molybdopterin biosynthesis protein CNX1 [Beta vulgaris subsp. vulgaris]	70.034	2.2005	11.4	6	9	1	0.657462	0.083636	chloroplast	GO:0051188 cofactor biosynthetic process; GO:0009116 nucleoside metabolic process; GO:0042278 purine nucleoside metabolic process; GO:0006725 cellular aromatic compound metabolic process; GO:0043545 molybdopterin cofactor metabolic process; GO:0032324 molybdopterin cofactor biosynthetic process; GO:0009259 ribonucleotide metabolic process; GO:0009117 nucleotide metabolic process; GO:0044267 cellu…			K15376	GPHN; gephyrin [EC:2.10.1.1 2.7.7.75]	soe01100 Metabolic pathways - Spinacia oleracea (spinach); soe00790 Folate biosynthesis - Spinacia oleracea (spinach);	IPR005110; IPR001453; IPR005111;	MoeA, N-terminal and linker domain; MoaB/Mog domain; MoeA, C-terminal, domain IV;
AUR62001601-RA	NADH--cytochrome b5 reductase 1 [Beta vulgaris subsp. vulgaris]	31.513	2.5837	6.4	2	2	2	0.757002	0.0007752	endoplasmic reticulum	GO:0044699 single-organism process; GO:0008152 metabolic process; GO:0055114 oxidation-reduction process; GO:0044710 single-organism metabolic process;		GO:0003824 catalytic activity; GO:0016491 oxidoreductase activity;	K00326	E1.6.2.2; cytochrome-b5 reductase [EC:1.6.2.2]	soe00520 Amino sugar and nucleotide sugar metabolism - Spinacia oleracea (spinach);	IPR017927; IPR001433; IPR008333; IPR017938; IPR001709;	Ferredoxin reductase-type FAD-binding domain; Oxidoreductase FAD/NAD(P)-binding; Oxidoreductase, FAD-binding domain; Riboflavin synthase-like beta-barrel; Flavoprotein pyridine nucleotide cytochrome reductase;
AUR62001612-RA	serrate RNA effector molecule [Beta vulgaris subsp. vulgaris]	68.824	4.7134	14.8	8	13	2	1.06496	0.28118	nucleus			GO:0046872 metal ion binding; GO:0043169 cation binding; GO:0005488 binding; GO:0043167 ion binding;				IPR007042; IPR007087;	Arsenite-resistance protein 2; Zinc finger, C2H2;
AUR62001618-RA	clathrin heavy chain 1 [Beta vulgaris subsp. vulgaris]	183.17	2.0566	25.7	40	58	1	0.788022	0.0038565	chloroplast	GO:0045184 establishment of protein localization; GO:0006810 transport; GO:0046907 intracellular transport; GO:0070727 cellular macromolecule localization; GO:0051649 establishment of localization in cell; GO:0016192 vesicle-mediated transport; GO:0006886 intracellular protein transport; GO:0071702 organic substance transport; GO:0008104 protein localization; GO:0033036 macromolecule localization…	GO:0030658 transport vesicle membrane; GO:0016020 membrane; GO:0030130 clathrin coat of trans-Golgi network vesicle; GO:0031410 cytoplasmic vesicle; GO:0031090 organelle membrane; GO:0098796 membrane protein complex; GO:0071944 cell periphery; GO:0031982 vesicle; GO:0030660 Golgi-associated vesicle membrane; GO:0005737 cytoplasm; GO:0044433 cytoplasmic vesicle part; GO:0032991 macromolecular comp…	GO:0005515 protein binding; GO:0005198 structural molecule activity; GO:0005488 binding;	K04646	CLTC; clathrin heavy chain	soe04144 Endocytosis - Spinacia oleracea (spinach);	IPR015348; IPR016025; IPR011990; IPR012331; IPR016024; IPR001473;	Clathrin, heavy chain, linker, core motif; Clathrin, heavy chain, linker/propeller domain; Tetratricopeptide-like helical domain; Clathrin, heavy chain, linker; Armadillo-type fold; Clathrin, heavy chain, propeller, N-terminal;
AUR62001625-RA	cytochrome c oxidase subunit 2 (mitochondrion) [Vaccinium macrocarpon]	20.136	1.0235	9.2	2	2	2	1.17509	0.191758	nucleus		GO:0016020 membrane;	GO:0015075 ion transmembrane transporter activity; GO:0043167 ion binding; GO:0022892 substrate-specific transporter activity; GO:0015077 monovalent inorganic cation transmembrane transporter activity; GO:0005507 copper ion binding; GO:0016676 oxidoreductase activity, acting on a heme group of donors, oxygen as acceptor; GO:0016675 oxidoreductase activity, acting on a heme group of donors; GO:001…	K02261	COX2; cytochrome c oxidase subunit 2	soe01100 Metabolic pathways - Spinacia oleracea (spinach); soe00190 Oxidative phosphorylation - Spinacia oleracea (spinach);	IPR002429; IPR008972;	Cytochrome c oxidase subunit II-like C-terminal; Cupredoxin;
AUR62001634-RA	phosphoinositide phospholipase C 4 [Beta vulgaris subsp. vulgaris]	66.347	6.443	4.6	3	3	3	0.750188	0.0047445	cytoplasm	GO:0050794 regulation of cellular process; GO:0044700 single organism signaling; GO:0051716 cellular response to stimulus; GO:0035556 intracellular signal transduction; GO:0044699 single-organism process; GO:0044238 primary metabolic process; GO:0023052 signaling; GO:0050896 response to stimulus; GO:0071704 organic substance metabolic process; GO:0007165 signal transduction; GO:0008152 metabolic …		GO:0004435 phosphatidylinositol phospholipase C activity; GO:0003824 catalytic activity; GO:0042578 phosphoric ester hydrolase activity; GO:0004629 phospholipase C activity; GO:0005488 binding; GO:0016788 hydrolase activity, acting on ester bonds; GO:0004620 phospholipase activity; GO:0016787 hydrolase activity; GO:0008081 phosphoric diester hydrolase activity; GO:0005515 protein binding; GO:0016…	K05857	PLCD; phosphatidylinositol phospholipase C, delta [EC:3.1.4.11]	soe04070 Phosphatidylinositol signaling system - Spinacia oleracea (spinach); soe01100 Metabolic pathways - Spinacia oleracea (spinach); soe00562 Inositol phosphate metabolism - Spinacia oleracea (spinach); soe04933 AGE-RAGE signaling pathway in diabetic complications - Spinacia oleracea (spinach);	IPR000909; IPR017946; IPR011992; IPR000008; IPR001711;	Phosphatidylinositol-specific phospholipase C, X domain; PLC-like phosphodiesterase, TIM beta/alpha-barrel domain; EF-hand domain pair; C2 domain; Phospholipase C, phosphatidylinositol-specific, Y domain;
AUR62001640-RA	probable pyridoxal 5'-phosphate synthase subunit PDX1 [Beta vulgaris subsp. vulgaris]	33.428	32.671	30.8	8	20	1	1.17786	0.069897	cytoplasm	GO:0051188 cofactor biosynthetic process; GO:0009110 vitamin biosynthetic process; GO:0006725 cellular aromatic compound metabolic process; GO:1901615 organic hydroxy compound metabolic process; GO:0042822 pyridoxal phosphate metabolic process; GO:0044699 single-organism process; GO:0009058 biosynthetic process; GO:1901566 organonitrogen compound biosynthetic process; GO:0044237 cellular metaboli…		GO:0003824 catalytic activity;	K06215	pdxS; pyridoxal 5'-phosphate synthase pdxS subunit [EC:4.3.3.6]	soe00750 Vitamin B6 metabolism - Spinacia oleracea (spinach);	IPR033755; IPR013785; IPR011060;	PdxS/SNZ N-terminal domain; Aldolase-type TIM barrel; Ribulose-phosphate binding barrel;
AUR62001644-RA	peptidyl-prolyl cis-trans isomerase CYP19-4 [Beta vulgaris subsp. vulgaris]	22.586	9.0325	32.2	7	10	6	0.832639	0.0152629	vacuolar membrane	GO:0044267 cellular protein metabolic process; GO:0044238 primary metabolic process; GO:0018208 peptidyl-proline modification; GO:0000413 protein peptidyl-prolyl isomerization; GO:0044237 cellular metabolic process; GO:0071704 organic substance metabolic process; GO:0006457 protein folding; GO:0018193 peptidyl-amino acid modification; GO:0008152 metabolic process; GO:0044260 cellular macromolecul…		GO:0003755 peptidyl-prolyl cis-trans isomerase activity; GO:0016853 isomerase activity; GO:0003824 catalytic activity; GO:0016859 cis-trans isomerase activity;	K01802			IPR002130; IPR029000;	Cyclophilin-type peptidyl-prolyl cis-trans isomerase domain; Cyclophilin-like domain;
AUR62001646-RA	inositol 3-kinase [Beta vulgaris subsp. vulgaris]	41.925	1.8803	4.2	2	2	2	#DIV/0!		chloroplast			GO:0016773 phosphotransferase activity, alcohol group as acceptor; GO:0003824 catalytic activity; GO:0016740 transferase activity; GO:0016772 transferase activity, transferring phosphorus-containing groups;	K19517	MIK; 1D-myo-inositol 3-kinase [EC:2.7.1.64]	soe01100 Metabolic pathways - Spinacia oleracea (spinach); soe00562 Inositol phosphate metabolism - Spinacia oleracea (spinach);	IPR011611; IPR029056;	Carbohydrate kinase PfkB; Ribokinase-like;
AUR62001659-RA	zinc finger CCCH domain-containing protein 25 [Beta vulgaris subsp. vulgaris]	37.571	2.5857	3.4	1	1	1	0.821018	0.066379	nucleus			GO:0097159 organic cyclic compound binding; GO:1901363 heterocyclic compound binding; GO:1901265 nucleoside phosphate binding; GO:0005488 binding; GO:0003676 nucleic acid binding; GO:0043167 ion binding; GO:0043169 cation binding; GO:0046872 metal ion binding; GO:0000166 nucleotide binding; GO:0036094 small molecule binding;	K13107			IPR000571; IPR000504; IPR012677;	Zinc finger, CCCH-type; RNA recognition motif domain; Nucleotide-binding alpha-beta plait domain;
AUR62001660-RA	"pentatricopeptide repeat-containing protein At2g29760, chloroplastic [Ziziphus jujuba]"	64.764	1.2217	1.9	1	1	1	#DIV/0!		chloroplast			GO:2001070 starch binding; GO:0030247 polysaccharide binding; GO:0046914 transition metal ion binding; GO:0005488 binding; GO:0043167 ion binding; GO:0043169 cation binding; GO:0030246 carbohydrate binding; GO:0046872 metal ion binding; GO:0005515 protein binding; GO:0008270 zinc ion binding; GO:0001871 pattern binding;				IPR013783; IPR011990; IPR013784; IPR002044; IPR032867;	Immunoglobulin-like fold; Tetratricopeptide-like helical domain; Carbohydrate-binding-like fold; Carbohydrate binding module family 20; DYW domain;
AUR62001677-RA	eukaryotic translation initiation factor 3 subunit F [Beta vulgaris subsp. vulgaris]	31.236	8.9244	18	5	7	5	1.01833	0.79696	cytoplasm		GO:0044464 cell part; GO:0005622 intracellular; GO:0005737 cytoplasm; GO:0032991 macromolecular complex; GO:0044424 intracellular part; GO:0005623 cell; GO:0043234 protein complex; GO:0044444 cytoplasmic part; GO:0005852 eukaryotic translation initiation factor 3 complex;	GO:0097159 organic cyclic compound binding; GO:1901363 heterocyclic compound binding; GO:0003723 RNA binding; GO:0008135 translation factor activity, RNA binding; GO:0005488 binding; GO:0003676 nucleic acid binding; GO:0003743 translation initiation factor activity; GO:0005515 protein binding;	K03249	EIF3F; translation initiation factor 3 subunit F	soe03013 RNA transport - Spinacia oleracea (spinach);	IPR000555; IPR024969;	JAB1/MPN/MOV34 metalloenzyme domain; Rpn11/EIF3F, C-terminal;
AUR62001682-RA	"50S ribosomal protein L4, chloroplastic [Beta vulgaris subsp. vulgaris]"	33.306	35.763	22.3	6	10	6	2.06186	1.8486e-05	chloroplast	GO:0006518 peptide metabolic process; GO:0043043 peptide biosynthetic process; GO:0044267 cellular protein metabolic process; GO:0006807 nitrogen compound metabolic process; GO:0009058 biosynthetic process; GO:0043603 cellular amide metabolic process; GO:0044238 primary metabolic process; GO:1901566 organonitrogen compound biosynthetic process; GO:1901576 organic substance biosynthetic process; G…	GO:0005840 ribosome; GO:0043226 organelle; GO:0043229 intracellular organelle; GO:0043232 intracellular non-membrane-bounded organelle; GO:0044464 cell part; GO:0005622 intracellular; GO:0005737 cytoplasm; GO:0032991 macromolecular complex; GO:0044424 intracellular part; GO:1990904 ribonucleoprotein complex; GO:0005623 cell; GO:0030529 intracellular ribonucleoprotein complex; GO:0044444 cytoplasm…	GO:0003735 structural constituent of ribosome; GO:0005198 structural molecule activity;	K02926	RP-L4; large subunit ribosomal protein L4	soe03010 Ribosome - Spinacia oleracea (spinach);	IPR023574;	Ribosomal protein L4 domain;
AUR62001683-RA	"phosphomethylpyrimidine synthase, chloroplastic isoform X2 [Beta vulgaris subsp. vulgaris]"	72.467	32.025	7.7	3	4	3	0.45977	0.0054212	chloroplast	GO:0009110 vitamin biosynthetic process; GO:0006725 cellular aromatic compound metabolic process; GO:0044699 single-organism process; GO:0009058 biosynthetic process; GO:0042724 thiamine-containing compound biosynthetic process; GO:1901566 organonitrogen compound biosynthetic process; GO:0006772 thiamine metabolic process; GO:0044237 cellular metabolic process; GO:0044272 sulfur compound biosynth…		GO:0051536 iron-sulfur cluster binding; GO:0005488 binding; GO:0051540 metal cluster binding;	K03147	thiC; phosphomethylpyrimidine synthase [EC:4.1.99.17]	soe01100 Metabolic pathways - Spinacia oleracea (spinach); soe00730 Thiamine metabolism - Spinacia oleracea (spinach);
AUR62001687-RA	beta-glucosidase BoGH3B-like [Prunus mume]	67.001	15.12	10.5	6	6	5	0.911577	0.1518	cytoplasm	GO:0008152 metabolic process; GO:0005975 carbohydrate metabolic process; GO:0044238 primary metabolic process; GO:0071704 organic substance metabolic process;		GO:0004553 hydrolase activity, hydrolyzing O-glycosyl compounds; GO:0016787 hydrolase activity; GO:0003824 catalytic activity; GO:0016798 hydrolase activity, acting on glycosyl bonds;	K05349	bglX; beta-glucosidase [EC:3.2.1.21]	soe00460 Cyanoamino acid metabolism - Spinacia oleracea (spinach); soe01100 Metabolic pathways - Spinacia oleracea (spinach); soe00500 Starch and sucrose metabolism - Spinacia oleracea (spinach); soe00940 Phenylpropanoid biosynthesis - Spinacia oleracea (spinach); soe01110 Biosynthesis of secondary metabolites - Spinacia oleracea (spinach);	IPR001764; IPR002772; IPR017853;	Glycoside hydrolase, family 3, N-terminal; Glycoside hydrolase family 3 C-terminal domain; Glycoside hydrolase superfamily;
AUR62001697-RA	putative esterase C31F10.02 [Beta vulgaris subsp. vulgaris]	17.362	4.6844	12	2	3	2	1.10742	0.25468	peroxisome				K17362			IPR006683; IPR029069;	Thioesterase domain; HotDog domain;
AUR62001699-RA	"alpha-glucan phosphorylase, H isozyme [Beta vulgaris subsp. vulgaris]"	55.522	34.306	26	10	18	3	0.789889	0.0178629	cytoplasm	GO:0008152 metabolic process; GO:0005975 carbohydrate metabolic process; GO:0044238 primary metabolic process; GO:0071704 organic substance metabolic process;		GO:0097159 organic cyclic compound binding; GO:1901363 heterocyclic compound binding; GO:0016758 transferase activity, transferring hexosyl groups; GO:0003824 catalytic activity; GO:0005488 binding; GO:0004645 phosphorylase activity; GO:0043167 ion binding; GO:0016757 transferase activity, transferring glycosyl groups; GO:0043168 anion binding; GO:0016740 transferase activity; GO:0048037 cofactor…	K00688	PYG; glycogen phosphorylase [EC:2.4.1.1]	soe01100 Metabolic pathways - Spinacia oleracea (spinach); soe00500 Starch and sucrose metabolism - Spinacia oleracea (spinach); soe01110 Biosynthesis of secondary metabolites - Spinacia oleracea (spinach);
AUR62001701-RA	probable glutathione S-transferase [Beta vulgaris subsp. vulgaris]	23.733	5.1598	15.8	5	8	2	0.755287	0.0038424	cytoplasm			GO:0005515 protein binding; GO:0005488 binding;	K00799	GST; glutathione S-transferase [EC:2.5.1.18]	soe00480 Glutathione metabolism - Spinacia oleracea (spinach);	IPR010987; IPR004045; IPR012336;	Glutathione S-transferase, C-terminal-like; Glutathione S-transferase, N-terminal; Thioredoxin-like fold;
AUR62001703-RA	DExH-box ATP-dependent RNA helicase DExH11 [Beta vulgaris subsp. vulgaris]	151.58	9.1217	4	6	6	6	1.1325	0.056597	cytoplasm	GO:0044265 cellular macromolecule catabolic process; GO:0006725 cellular aromatic compound metabolic process; GO:1901360 organic cyclic compound metabolic process; GO:0006807 nitrogen compound metabolic process; GO:0044238 primary metabolic process; GO:0044237 cellular metabolic process; GO:0071704 organic substance metabolic process; GO:0006401 RNA catabolic process; GO:0016070 RNA metabolic pro…		GO:0003723 RNA binding; GO:0005524 ATP binding; GO:1901265 nucleoside phosphate binding; GO:0004386 helicase activity; GO:0001882 nucleoside binding; GO:0043167 ion binding; GO:0016817 hydrolase activity, acting on acid anhydrides; GO:0016787 hydrolase activity; GO:0000166 nucleotide binding; GO:0017111 nucleoside-triphosphatase activity; GO:1901363 heterocyclic compound binding; GO:0097159 organ…	K12599	SKI2; antiviral helicase SKI2 [EC:3.6.4.-]	soe03018 RNA degradation - Spinacia oleracea (spinach);	IPR011545; IPR012961; IPR014001; IPR025696; IPR027417; IPR001650;	DEAD/DEAH box helicase domain; ATP-dependent RNA helicase Ski2, C-terminal; Helicase superfamily 1/2, ATP-binding domain; rRNA-processing arch domain; P-loop containing nucleoside triphosphate hydrolase; Helicase, C-terminal;
AUR62001709-RA	cytosolic enolase 3 [Beta vulgaris subsp. vulgaris]	51.135	72.569	21.1	7	9	2	1.26422	0.085205	cytoplasm	GO:0006757 ATP generation from ADP; GO:0009116 nucleoside metabolic process; GO:0042278 purine nucleoside metabolic process; GO:0006165 nucleoside diphosphate phosphorylation; GO:0046031 ADP metabolic process; GO:0019362 pyridine nucleotide metabolic process; GO:0006096 glycolytic process; GO:0009167 purine ribonucleoside monophosphate metabolic process; GO:0009117 nucleotide metabolic process; G…	GO:1902494 catalytic complex; GO:0044464 cell part; GO:0005622 intracellular; GO:0005737 cytoplasm; GO:0032991 macromolecular complex; GO:0044424 intracellular part; GO:0044445 cytosolic part; GO:0005623 cell; GO:0005829 cytosol; GO:0000015 phosphopyruvate hydratase complex; GO:0044444 cytoplasmic part;	GO:0000287 magnesium ion binding; GO:0004634 phosphopyruvate hydratase activity; GO:0003824 catalytic activity; GO:0005488 binding; GO:0043167 ion binding; GO:0046872 metal ion binding; GO:0043169 cation binding; GO:0016829 lyase activity; GO:0016836 hydro-lyase activity; GO:0016835 carbon-oxygen lyase activity;	K01689	ENO; enolase [EC:4.2.1.11]	soe01200 Carbon metabolism - Spinacia oleracea (spinach); soe00010 Glycolysis / Gluconeogenesis - Spinacia oleracea (spinach); soe01100 Metabolic pathways - Spinacia oleracea (spinach); soe03018 RNA degradation - Spinacia oleracea (spinach); soe01230 Biosynthesis of amino acids - Spinacia oleracea (spinach); soe01110 Biosynthesis of secondary metabolites - Spinacia oleracea (spinach);	IPR029065; IPR020810; IPR029017; IPR020811;	Enolase C-terminal domain-like; Enolase, C-terminal TIM barrel domain; Enolase N-terminal domain-like; Enolase, N-terminal;
AUR62001711-RA	mediator of RNA polymerase II transcription subunit 12 [Ricinus communis]	136.75	10.851	4.8	5	5	4	1.06838	0.00394	nucleus	GO:0008152 metabolic process; GO:0032446 protein modification by small protein conjugation; GO:0016567 protein ubiquitination; GO:0044260 cellular macromolecule metabolic process; GO:0044267 cellular protein metabolic process; GO:0006464 cellular protein modification process; GO:0043170 macromolecule metabolic process; GO:0019538 protein metabolic process; GO:0070647 protein modification by small…		GO:0019787 ubiquitin-like protein transferase activity; GO:0046914 transition metal ion binding; GO:0003824 catalytic activity; GO:0005488 binding; GO:0004842 ubiquitin-protein transferase activity; GO:0043167 ion binding; GO:0046872 metal ion binding; GO:0043169 cation binding; GO:0005515 protein binding; GO:0008270 zinc ion binding; GO:0016740 transferase activity;				IPR008974; IPR001841; IPR013083; IPR013323;	TRAF-like; Zinc finger, RING-type; Zinc finger, RING/FYVE/PHD-type; SIAH-type domain;
AUR62001712-RA	tubulin beta-1 chain [Beta vulgaris subsp. vulgaris]	48.18	157.17	49.4	15	45	6	0.558036	5.7964e-05	nucleus	GO:0007017 microtubule-based process; GO:0009987 cellular process;	GO:0043229 intracellular organelle; GO:0099513 polymeric cytoskeletal fiber; GO:0005874 microtubule; GO:0043232 intracellular non-membrane-bounded organelle; GO:0044430 cytoskeletal part; GO:0044446 intracellular organelle part; GO:0099512 supramolecular fiber; GO:0044424 intracellular part; GO:0005623 cell; GO:0099080 supramolecular complex; GO:0044422 organelle part; GO:0099081 supramolecular p…	GO:1901265 nucleoside phosphate binding; GO:0001882 nucleoside binding; GO:0043167 ion binding; GO:0016817 hydrolase activity, acting on acid anhydrides; GO:0016787 hydrolase activity; GO:0000166 nucleotide binding; GO:0017111 nucleoside-triphosphatase activity; GO:0097159 organic cyclic compound binding; GO:1901363 heterocyclic compound binding; GO:0032549 ribonucleoside binding; GO:0097367 carb…	K07375	TUBB; tubulin beta	soe04145 Phagosome - Spinacia oleracea (spinach);	IPR003008; IPR023123; IPR008280; IPR018316;	Tubulin/FtsZ, GTPase domain; Tubulin, C-terminal; Tubulin/FtsZ, C-terminal; Tubulin/FtsZ, 2-layer sandwich domain;
AUR62001721-RA	universal stress protein PHOS34 [Beta vulgaris subsp. vulgaris]	17.849	1.5362	9.9	2	2	1	#DIV/0!		cytoplasm	GO:0006950 response to stress; GO:0050896 response to stimulus;						IPR006016; IPR014729;	UspA; Rossmann-like alpha/beta/alpha sandwich fold;
AUR62001728-RA	eukaryotic translation initiation factor 3 subunit G [Beta vulgaris subsp. vulgaris]	31.606	35.118	47	11	11	11	1.17647	0.00036113	chloroplast		GO:0044464 cell part; GO:0005622 intracellular; GO:0005737 cytoplasm; GO:0032991 macromolecular complex; GO:0044424 intracellular part; GO:0005623 cell; GO:0043234 protein complex; GO:0044444 cytoplasmic part; GO:0005852 eukaryotic translation initiation factor 3 complex;	GO:0097159 organic cyclic compound binding; GO:1901363 heterocyclic compound binding; GO:0003723 RNA binding; GO:0008135 translation factor activity, RNA binding; GO:1901265 nucleoside phosphate binding; GO:0005488 binding; GO:0003676 nucleic acid binding; GO:0003743 translation initiation factor activity; GO:0000166 nucleotide binding; GO:0036094 small molecule binding;	K03248	EIF3G; translation initiation factor 3 subunit G	soe03013 RNA transport - Spinacia oleracea (spinach);	IPR000504; IPR024675; IPR034240; IPR012677;	RNA recognition motif domain; Eukaryotic translation initiation factor 3 subunit G, N-terminal; eIF3G, RNA recognition motif; Nucleotide-binding alpha-beta plait domain;
AUR62001730-RA	phosphoribosylamine--glycine ligase [Beta vulgaris subsp. vulgaris]	58.221	54.466	24	12	19	1	0.996016	0.91784	cytoplasm	GO:0046148 pigment biosynthetic process; GO:0006725 cellular aromatic compound metabolic process; GO:0044699 single-organism process; GO:0009058 biosynthetic process; GO:1901566 organonitrogen compound biosynthetic process; GO:0044237 cellular metabolic process; GO:0071704 organic substance metabolic process; GO:0008152 metabolic process; GO:0046483 heterocycle metabolic process; GO:0019438 aroma…		GO:0005524 ATP binding; GO:1901265 nucleoside phosphate binding; GO:0016874 ligase activity; GO:0001882 nucleoside binding; GO:0043167 ion binding; GO:0000166 nucleotide binding; GO:0004637 phosphoribosylamine-glycine ligase activity; GO:0016879 ligase activity, forming carbon-nitrogen bonds; GO:0097159 organic cyclic compound binding; GO:1901363 heterocyclic compound binding; GO:0032549 ribonucl…	K01945	purD; phosphoribosylamine---glycine ligase [EC:6.3.4.13]	soe00230 Purine metabolism - Spinacia oleracea (spinach); soe01100 Metabolic pathways - Spinacia oleracea (spinach); soe01110 Biosynthesis of secondary metabolites - Spinacia oleracea (spinach);	IPR016185; IPR020562; IPR020560; IPR011761; IPR013816; IPR020561; IPR013815; IPR011054;	Pre-ATP-grasp domain; Phosphoribosylglycinamide synthetase, N-terminal; Phosphoribosylglycinamide synthetase, C-domain; ATP-grasp fold; ATP-grasp fold, subdomain 2; Phosphoribosylglycinamide synthetase, ATP-grasp (A) domain; ATP-grasp fold, subdomain 1; Rudiment single hybrid motif;
AUR62001746-RA	"protein TOC75-3, chloroplastic [Beta vulgaris subsp. vulgaris]"	88.728	84.191	23.5	16	23	16	1.29702	0.0036238	chloroplast	GO:0045184 establishment of protein localization; GO:0006810 transport; GO:0046907 intracellular transport; GO:0070727 cellular macromolecule localization; GO:0051649 establishment of localization in cell; GO:0006886 intracellular protein transport; GO:0071702 organic substance transport; GO:0008104 protein localization; GO:0033036 macromolecule localization; GO:0034613 cellular protein localizat…	GO:0016020 membrane; GO:0019867 outer membrane;	GO:0022804 active transmembrane transporter activity; GO:0015405 P-P-bond-hydrolysis-driven transmembrane transporter activity; GO:0008565 protein transporter activity; GO:0022884 macromolecule transmembrane transporter activity; GO:0015399 primary active transmembrane transporter activity; GO:0022892 substrate-specific transporter activity; GO:0008320 protein transmembrane transporter activity; …				IPR000184;	Bacterial surface antigen (D15);
AUR62001758-RA	"ATP-dependent zinc metalloprotease FTSH 10, mitochondrial [Beta vulgaris subsp. vulgaris]"	90.982	56.29	10.2	8	9	2	0.884956	0.0023837	chloroplast	GO:0006508 proteolysis; GO:0008152 metabolic process; GO:0043170 macromolecule metabolic process; GO:0019538 protein metabolic process; GO:0044238 primary metabolic process; GO:0071704 organic substance metabolic process;	GO:0031224 intrinsic component of membrane; GO:0016020 membrane; GO:0016021 integral component of membrane; GO:0044425 membrane part;	GO:0005524 ATP binding; GO:0004222 metalloendopeptidase activity; GO:0008233 peptidase activity; GO:1901265 nucleoside phosphate binding; GO:0001882 nucleoside binding; GO:0043167 ion binding; GO:0016787 hydrolase activity; GO:0008237 metallopeptidase activity; GO:0000166 nucleotide binding; GO:0008270 zinc ion binding; GO:0004175 endopeptidase activity; GO:0097159 organic cyclic compound binding…	K08956			IPR003959; IPR003593; IPR000642; IPR011546; IPR027417;	ATPase, AAA-type, core; AAA+ ATPase domain; Peptidase M41; Peptidase M41, FtsH extracellular; P-loop containing nucleoside triphosphate hydrolase;
AUR62001762-RA	sucrose synthase-like [Beta vulgaris subsp. vulgaris]	162.6	192.3	21.6	30	75	11	1.81159	1.88232e-05	cytoplasm	GO:0044723 single-organism carbohydrate metabolic process; GO:0008152 metabolic process; GO:0005985 sucrose metabolic process; GO:0044262 cellular carbohydrate metabolic process; GO:0044710 single-organism metabolic process; GO:0044763 single-organism cellular process; GO:0044699 single-organism process; GO:0009311 oligosaccharide metabolic process; GO:0005984 disaccharide metabolic process; GO:0…		GO:0016758 transferase activity, transferring hexosyl groups; GO:0003824 catalytic activity; GO:0035251 UDP-glucosyltransferase activity; GO:0008194 UDP-glycosyltransferase activity; GO:0046527 glucosyltransferase activity; GO:0016757 transferase activity, transferring glycosyl groups; GO:0016157 sucrose synthase activity; GO:0016740 transferase activity;	K00695	E2.4.1.13; sucrose synthase [EC:2.4.1.13]	soe01100 Metabolic pathways - Spinacia oleracea (spinach); soe00500 Starch and sucrose metabolism - Spinacia oleracea (spinach);	IPR005202; IPR000368; IPR001296;	Transcription factor GRAS; Sucrose synthase; Glycosyl transferase, family 1;
AUR62001775-RA	titin [Beta vulgaris subsp. vulgaris]	100.42	33.436	13.2	11	13	2	0.867303	0.023019	nucleus							IPR013989;	Development/cell death domain;
AUR62001780-RA	"triosephosphate isomerase, cytosolic [Beta vulgaris subsp. vulgaris]"	27.605	24.888	29.9	6	10	4	1.287	0.0002426	chloroplast	GO:0006757 ATP generation from ADP; GO:0009116 nucleoside metabolic process; GO:0042278 purine nucleoside metabolic process; GO:0006165 nucleoside diphosphate phosphorylation; GO:0046031 ADP metabolic process; GO:0019362 pyridine nucleotide metabolic process; GO:0006096 glycolytic process; GO:0009167 purine ribonucleoside monophosphate metabolic process; GO:0009117 nucleotide metabolic process; G…		GO:0016853 isomerase activity; GO:0016860 intramolecular oxidoreductase activity; GO:0004807 triose-phosphate isomerase activity; GO:0003824 catalytic activity; GO:0016861 intramolecular oxidoreductase activity, interconverting aldoses and ketoses;	K01803	TPI; triosephosphate isomerase (TIM) [EC:5.3.1.1]	soe00562 Inositol phosphate metabolism - Spinacia oleracea (spinach); soe01200 Carbon metabolism - Spinacia oleracea (spinach); soe00010 Glycolysis / Gluconeogenesis - Spinacia oleracea (spinach); soe00710 Carbon fixation in photosynthetic organisms - Spinacia oleracea (spinach); soe01100 Metabolic pathways - Spinacia oleracea (spinach); soe00051 Fructose and mannose metabolism - Spinacia olerace…	IPR013785;	Aldolase-type TIM barrel;
AUR62001800-RA	H/ACA ribonucleoprotein complex subunit 4 [Jatropha curcas]	60.521	12.514	8.5	4	4	2	2.7933	0.0050751	cytoplasm	GO:0006396 RNA processing; GO:0006725 cellular aromatic compound metabolic process; GO:0001522 pseudouridine synthesis; GO:1901360 organic cyclic compound metabolic process; GO:0006807 nitrogen compound metabolic process; GO:0044238 primary metabolic process; GO:0009451 RNA modification; GO:0044237 cellular metabolic process; GO:0071704 organic substance metabolic process; GO:0016070 RNA metaboli…		GO:0097159 organic cyclic compound binding; GO:1901363 heterocyclic compound binding; GO:0003723 RNA binding; GO:0016853 isomerase activity; GO:0003824 catalytic activity; GO:0005488 binding; GO:0003676 nucleic acid binding; GO:0016866 intramolecular transferase activity; GO:0009982 pseudouridine synthase activity;	K11131	DKC1; H/ACA ribonucleoprotein complex subunit 4 [EC:5.4.99.-]	soe03008 Ribosome biogenesis in eukaryotes - Spinacia oleracea (spinach);	IPR020103; IPR015947; IPR032819; IPR002501; IPR012960;	Pseudouridine synthase, catalytic domain; PUA-like domain; tRNA pseudouridylate synthase B, C-terminal; Pseudouridine synthase II, N-terminal; Dyskerin-like;
AUR62001811-RA	osmotin-like protein [Beta vulgaris subsp. vulgaris]	26.68	85.953	42.1	9	23	9	1.34409	0.000135355	chloroplast
AUR62001816-RA	dessication-induced 1VOC superfamily protein [Arabidopsis thaliana]	15.418	31.057	76.5	8	12	8	4.85437	1.73568e-05	cytoplasm							IPR029068; IPR004360;	Glyoxalase/Bleomycin resistance protein/Dihydroxybiphenyl dioxygenase; Glyoxalase/fosfomycin resistance/dioxygenase domain;
AUR62001819-RA	UDP-glucuronic acid decarboxylase 5 [Beta vulgaris subsp. vulgaris]	38.521	24.502	32.5	11	22	9	0.801925	0.00062422	cytoplasm				K08678	UXS1; UDP-glucuronate decarboxylase [EC:4.1.1.35]	soe01100 Metabolic pathways - Spinacia oleracea (spinach); soe00520 Amino sugar and nucleotide sugar metabolism - Spinacia oleracea (spinach);	IPR016040;	NAD(P)-binding domain;
AUR62001826-RA	actin-depolymerizing factor 1 [Erythranthe guttata]	15.44	4.1871	31.1	3	4	1	0.863558	0.42914	chloroplast	GO:0051261 protein depolymerization; GO:0016043 cellular component organization; GO:0071822 protein complex subunit organization; GO:0044763 single-organism cellular process; GO:0032984 macromolecular complex disassembly; GO:0007015 actin filament organization; GO:0008154 actin polymerization or depolymerization; GO:0044699 single-organism process; GO:0030042 actin filament depolymerization; GO:0…	GO:0043226 organelle; GO:0005856 cytoskeleton; GO:0043229 intracellular organelle; GO:0043232 intracellular non-membrane-bounded organelle; GO:0044464 cell part; GO:0005622 intracellular; GO:0044424 intracellular part; GO:0005623 cell; GO:0015629 actin cytoskeleton; GO:0043228 non-membrane-bounded organelle;	GO:0003779 actin binding; GO:0005515 protein binding; GO:0008092 cytoskeletal protein binding; GO:0005488 binding;	K05765			IPR029006; IPR002108;	ADF-H/Gelsolin-like domain; Actin-depolymerising factor homology domain;
AUR62001843-RA	"monofunctional riboflavin biosynthesis protein RIBA 3, chloroplastic isoform X1 [Beta vulgaris subsp. vulgaris]"	86.441	2.4247	10.8	7	16	1	#DIV/0!		mitochondria	GO:0009110 vitamin biosynthetic process; GO:0018130 heterocycle biosynthetic process; GO:0044711 single-organism biosynthetic process; GO:0009231 riboflavin biosynthetic process; GO:0044281 small molecule metabolic process; GO:0044763 single-organism cellular process; GO:0044699 single-organism process; GO:1901360 organic cyclic compound metabolic process; GO:0006807 nitrogen compound metabolic p…		GO:0016814 hydrolase activity, acting on carbon-nitrogen (but not peptide) bonds, in cyclic amidines; GO:0003935 GTP cyclohydrolase II activity; GO:0003824 catalytic activity; GO:0016830 carbon-carbon lyase activity; GO:0008686 3,4-dihydroxy-2-butanone-4-phosphate synthase activity; GO:0016829 lyase activity; GO:0045735 nutrient reservoir activity; GO:0016787 hydrolase activity; GO:0019238 cycloh…	K14652	ribBA; 3,4-dihydroxy 2-butanone 4-phosphate synthase / GTP cyclohydrolase II [EC:4.1.99.12 3.5.4.25]	soe01100 Metabolic pathways - Spinacia oleracea (spinach); soe00740 Riboflavin metabolism - Spinacia oleracea (spinach); soe00790 Folate biosynthesis - Spinacia oleracea (spinach); soe01110 Biosynthesis of secondary metabolites - Spinacia oleracea (spinach);	IPR011051; IPR032677; IPR006045; IPR017945; IPR014710;	RmlC-like cupin domain; GTP cyclohydrolase II; Cupin 1; DHBP synthase RibB-like alpha/beta domain; RmlC-like jelly roll fold;
AUR62001847-RA	"calcium-transporting ATPase 4, endoplasmic reticulum-type [Beta vulgaris subsp. vulgaris]"	116.06	1.6153	12.1	12	16	1	0.652316	0.00102365	plasma membrane		GO:0031224 intrinsic component of membrane; GO:0016020 membrane; GO:0016021 integral component of membrane; GO:0044425 membrane part;	GO:0097159 organic cyclic compound binding; GO:1901363 heterocyclic compound binding; GO:1901265 nucleoside phosphate binding; GO:0005488 binding; GO:0043167 ion binding; GO:0043169 cation binding; GO:0046872 metal ion binding; GO:0000166 nucleotide binding; GO:0036094 small molecule binding;	K01537			IPR023298; IPR004014; IPR023299; IPR008250; IPR006068; IPR023214;	P-type ATPase, transmembrane domain; Cation-transporting P-type ATPase, N-terminal; P-type ATPase, cytoplasmic domain N; P-type ATPase, A domain; Cation-transporting P-type ATPase, C-terminal; HAD-like domain;
AUR62001854-RA	E3 UFM1-protein ligase 1 homolog isoform X1 [Beta vulgaris subsp. vulgaris]	102.46	4.6402	7.2	6	7	2	#DIV/0!		cytoplasm				K22755
AUR62001869-RA	sorting nexin 2B [Beta vulgaris subsp. vulgaris]	41.648	4.8613	3.5	1	1	1	0.862813	0.48338	mitochondria			GO:0008289 lipid binding; GO:0043168 anion binding; GO:0005488 binding; GO:0035091 phosphatidylinositol binding; GO:0005543 phospholipid binding; GO:0043167 ion binding;				IPR015404; IPR001683;	Sorting nexin Vps5-like, C-terminal; Phox homologous domain;
AUR62001878-RA	"malonyl-CoA-acyl carrier protein transacylase, mitochondrial [Cucumis sativus]"	40.137	1.1369	6.1	3	3	1	0.677507	0.0088823	chloroplast	GO:0008152 metabolic process;		GO:0016417 S-acyltransferase activity; GO:0016419 S-malonyltransferase activity; GO:0016746 transferase activity, transferring acyl groups; GO:0016420 malonyltransferase activity; GO:0003824 catalytic activity; GO:0004314 [acyl-carrier-protein] S-malonyltransferase activity; GO:0016740 transferase activity; GO:0016747 transferase activity, transferring acyl groups other than amino-acyl groups; GO…	K00645	fabD; [acyl-carrier-protein] S-malonyltransferase [EC:2.3.1.39]	soe01212 Fatty acid metabolism - Spinacia oleracea (spinach); soe01100 Metabolic pathways - Spinacia oleracea (spinach); soe00061 Fatty acid biosynthesis - Spinacia oleracea (spinach);	IPR016035; IPR001227; IPR014043; IPR020801; IPR016036;	Acyl transferase/acyl hydrolase/lysophospholipase; Acyl transferase domain; Acyl transferase; Polyketide synthase, acyl transferase domain; Malonyl-CoA ACP transacylase, ACP-binding;
AUR62001881-RA	probable protein phosphatase 2C 26 [Beta vulgaris subsp. vulgaris]	32.218	2.3305	5.7	1	1	1	#DIV/0!		chloroplast			GO:0003824 catalytic activity;	K17508			IPR001932;	PPM-type phosphatase domain;
AUR62001887-RA	protein FLX-like 1 [Beta vulgaris subsp. vulgaris]	31.734	1.8103	3.5	1	1	1	#DIV/0!		mitochondria
AUR62001893-RA	cinnamoyl-CoA reductase 1 [Beta vulgaris subsp. vulgaris]	34.622	29.796	18.3	5	6	2	0.960615	0.5093	cytoplasm			GO:0048037 cofactor binding; GO:0003824 catalytic activity; GO:0005488 binding; GO:0050662 coenzyme binding;				IPR001509; IPR016040;	NAD-dependent epimerase/dehydratase; NAD(P)-binding domain;
AUR62001894-RA	gamma-interferon-inducible lysosomal thiol reductase [Beta vulgaris subsp. vulgaris]	46.163	2.4747	4.3	2	4	2	2.90698	1.8266e-05	cytoplasm				K08059			IPR012336;	Thioredoxin-like fold;
AUR62001903-RA	filament-like plant protein 7 [Beta vulgaris subsp. vulgaris]	102.79	1.1027	1	1	1	1	0.325627	0.0120032	cytoplasm
AUR62001909-RA	PI-PLC X domain-containing protein At5g67130 [Beta vulgaris subsp. vulgaris]	51.026	4.0166	5.8	2	3	2	0.833333	0.127063	cytoplasm	GO:0044699 single-organism process; GO:0008152 metabolic process; GO:0044238 primary metabolic process; GO:0044710 single-organism metabolic process; GO:0006629 lipid metabolic process; GO:0071704 organic substance metabolic process;		GO:0008081 phosphoric diester hydrolase activity; GO:0016787 hydrolase activity; GO:0003824 catalytic activity; GO:0042578 phosphoric ester hydrolase activity; GO:0016788 hydrolase activity, acting on ester bonds;				IPR000909; IPR017946;	Phosphatidylinositol-specific phospholipase C, X domain; PLC-like phosphodiesterase, TIM beta/alpha-barrel domain;
AUR62001917-RA	PI-PLC X domain-containing protein At5g67130 [Beta vulgaris subsp. vulgaris]	46.376	2.8971	6.9	3	3	3	0.692042	0.00028398	chloroplast	GO:0044699 single-organism process; GO:0008152 metabolic process; GO:0044238 primary metabolic process; GO:0044710 single-organism metabolic process; GO:0006629 lipid metabolic process; GO:0071704 organic substance metabolic process;		GO:0008081 phosphoric diester hydrolase activity; GO:0016787 hydrolase activity; GO:0003824 catalytic activity; GO:0042578 phosphoric ester hydrolase activity; GO:0016788 hydrolase activity, acting on ester bonds;				IPR000909; IPR017946;	Phosphatidylinositol-specific phospholipase C, X domain; PLC-like phosphodiesterase, TIM beta/alpha-barrel domain;
AUR62001921-RA	glucuronoxylan 4-O-methyltransferase 3 [Beta vulgaris subsp. vulgaris]	33.364	2.4252	4.1	1	1	1	0.645995	0.00106445	chloroplast	GO:0044085 cellular component biogenesis; GO:0016051 carbohydrate biosynthetic process; GO:0000271 polysaccharide biosynthetic process; GO:0044036 cell wall macromolecule metabolic process; GO:0044699 single-organism process; GO:0009058 biosynthetic process; GO:0044237 cellular metabolic process; GO:0044264 cellular polysaccharide metabolic process; GO:0071704 organic substance metabolic process;…			K18801			IPR021148;	Polysaccharide biosynthesis domain;
AUR62001924-RA	heterogeneous nuclear ribonucleoprotein A/B [Beta vulgaris subsp. vulgaris]	41.616	24.259	15.9	5	7	5	0.913242	0.055877	cytoplasm			GO:0097159 organic cyclic compound binding; GO:1901363 heterocyclic compound binding; GO:1901265 nucleoside phosphate binding; GO:0005488 binding; GO:0003676 nucleic acid binding; GO:0000166 nucleotide binding; GO:0036094 small molecule binding;	K14411	MSI; RNA-binding protein Musashi	soe03015 mRNA surveillance pathway - Spinacia oleracea (spinach);	IPR000504; IPR012677;	RNA recognition motif domain; Nucleotide-binding alpha-beta plait domain;
AUR62001931-RA	"red chlorophyll catabolite reductase, chloroplastic [Beta vulgaris subsp. vulgaris]"	19.703	13.848	17.7	3	4	1	0.688705	0.00072396	cytoplasm,nucleus				K13545	RCCR; red chlorophyll catabolite reductase [EC:1.3.7.12]	soe00860 Porphyrin and chlorophyll metabolism - Spinacia oleracea (spinach); soe01110 Biosynthesis of secondary metabolites - Spinacia oleracea (spinach);
AUR62001985-RA	transmembrane protein [Arabidopsis thaliana]	35.072	21.429	9.8	2	2	1	0.969932	0.78426	chloroplast
AUR62001988-RA	haloacid dehalogenase-like hydrolase domain-containing protein At4g39970 [Beta vulgaris subsp.vulgaris]	37.49	11.821	11	4	4	4	0.956023	0.71732	chloroplast	GO:0008152 metabolic process;		GO:0016787 hydrolase activity; GO:0003824 catalytic activity;				IPR023214;	HAD-like domain;
AUR62001993-RA	probable LRR receptor-like serine/threonine-protein kinase At5g10290 [Beta vulgaris subsp.vulgaris]	62.253	7.1171	4.3	2	2	2	#DIV/0!		plasma membrane	GO:0016310 phosphorylation; GO:0044267 cellular protein metabolic process; GO:0044238 primary metabolic process; GO:0044237 cellular metabolic process; GO:0006796 phosphate-containing compound metabolic process; GO:0071704 organic substance metabolic process; GO:0008152 metabolic process; GO:0006468 protein phosphorylation; GO:0006793 phosphorus metabolic process; GO:0044260 cellular macromolecul…		GO:0005524 ATP binding; GO:1901265 nucleoside phosphate binding; GO:0016773 phosphotransferase activity, alcohol group as acceptor; GO:0001882 nucleoside binding; GO:0043167 ion binding; GO:0005515 protein binding; GO:0004672 protein kinase activity; GO:0000166 nucleotide binding; GO:0097159 organic cyclic compound binding; GO:1901363 heterocyclic compound binding; GO:0032549 ribonucleoside bindi…				IPR000719; IPR013210; IPR032675; IPR013320; IPR011009;	Protein kinase domain; Leucine-rich repeat-containing N-terminal, plant-type; Leucine-rich repeat domain, L domain-like; Concanavalin A-like lectin/glucanase domain; Protein kinase-like domain;
AUR62002010-RA	asparagine synthetase [glutamine-hydrolyzing] 2 [Beta vulgaris subsp. vulgaris]	62.365	55.793	17.1	8	8	8	1.08814	0.029324	cytoplasm	GO:0016053 organic acid biosynthetic process; GO:0009066 aspartate family amino acid metabolic process; GO:0044699 single-organism process; GO:0009058 biosynthetic process; GO:1901566 organonitrogen compound biosynthetic process; GO:0044237 cellular metabolic process; GO:0071704 organic substance metabolic process; GO:0008152 metabolic process; GO:0006520 cellular amino acid metabolic process; GO…		GO:0016879 ligase activity, forming carbon-nitrogen bonds; GO:0016884 carbon-nitrogen ligase activity, with glutamine as amido-N-donor; GO:0003824 catalytic activity; GO:0004066 asparagine synthase (glutamine-hydrolyzing) activity; GO:0016874 ligase activity;	K01953	asnB; asparagine synthase (glutamine-hydrolysing) [EC:6.3.5.4]	soe00250 Alanine, aspartate and glutamate metabolism - Spinacia oleracea (spinach); soe01100 Metabolic pathways - Spinacia oleracea (spinach); soe01110 Biosynthesis of secondary metabolites - Spinacia oleracea (spinach);	IPR014729; IPR029055; IPR033738; IPR001962; IPR017932;	Rossmann-like alpha/beta/alpha sandwich fold; Nucleophile aminohydrolases, N-terminal; Asparagine synthase, N-terminal domain; Asparagine synthase; Glutamine amidotransferase type 2 domain;
AUR62002012-RA	annexin D2 [Beta vulgaris subsp. vulgaris]	34.447	66.746	53.2	13	28	5	5.34759	3.5665e-06	cytoplasm			GO:0005544 calcium-dependent phospholipid binding; GO:0005488 binding; GO:0005543 phospholipid binding; GO:0043167 ion binding; GO:0008289 lipid binding; GO:0043169 cation binding; GO:0046872 metal ion binding; GO:0043168 anion binding; GO:0005509 calcium ion binding;	K17098
AUR62002026-RA	"acyl-coenzyme A oxidase 2, peroxisomal [Beta vulgaris subsp. vulgaris]"	80.269	1.7501	14.3	9	13	1	2.65252	3.6838e-05	cytoplasm	GO:0034440 lipid oxidation; GO:0044699 single-organism process; GO:0044255 cellular lipid metabolic process; GO:0044237 cellular metabolic process; GO:0071704 organic substance metabolic process; GO:0008152 metabolic process; GO:0030258 lipid modification; GO:0044248 cellular catabolic process; GO:0032787 monocarboxylic acid metabolic process; GO:0009987 cellular process; GO:0006629 lipid metabol…	GO:0043226 organelle; GO:0043231 intracellular membrane-bounded organelle; GO:0043229 intracellular organelle; GO:0044464 cell part; GO:0005622 intracellular; GO:0005777 peroxisome; GO:0042579 microbody; GO:0005737 cytoplasm; GO:0044424 intracellular part; GO:0005623 cell; GO:0043227 membrane-bounded organelle; GO:0044444 cytoplasmic part;	GO:0016634 oxidoreductase activity, acting on the CH-CH group of donors, oxygen as acceptor; GO:1901265 nucleoside phosphate binding; GO:0050660 flavin adenine dinucleotide binding; GO:0043167 ion binding; GO:0003997 acyl-CoA oxidase activity; GO:0000166 nucleotide binding; GO:0048037 cofactor binding; GO:0016491 oxidoreductase activity; GO:0016627 oxidoreductase activity, acting on the CH-CH gro…	K00232	E1.3.3.6; acyl-CoA oxidase [EC:1.3.3.6]	soe00071 Fatty acid degradation - Spinacia oleracea (spinach); soe01212 Fatty acid metabolism - Spinacia oleracea (spinach); soe04146 Peroxisome - Spinacia oleracea (spinach); soe01100 Metabolic pathways - Spinacia oleracea (spinach); soe00592 alpha-Linolenic acid metabolism - Spinacia oleracea (spinach); soe01040 Biosynthesis of unsaturated fatty acids - Spinacia oleracea (spinach); soe01110 Bio…	IPR013786; IPR009100; IPR006091; IPR002655; IPR009075;	Acyl-CoA dehydrogenase/oxidase, N-terminal; Acyl-CoA dehydrogenase/oxidase, N-terminal and middle domain; Acyl-CoA oxidase/dehydrogenase, central domain; Acyl-CoA oxidase, C-terminal; Acyl-CoA dehydrogenase/oxidase C-terminal;
AUR62002040-RA	C2 domain-containing family protein [Populus trichocarpa]	225.05	12.659	2.9	6	7	6	0.44603	4.4621e-05	plasma membrane			GO:0005515 protein binding; GO:0005488 binding;				IPR011989; IPR016024; IPR000008;	Armadillo-like helical; Armadillo-type fold; C2 domain;
AUR62002042-RA	formin-like protein 5 [Beta vulgaris subsp. vulgaris]	74.475	7.4758	19.9	12	18	3	0.956023	0.90346	nucleus			GO:0097159 organic cyclic compound binding; GO:1901363 heterocyclic compound binding; GO:1901265 nucleoside phosphate binding; GO:0005488 binding; GO:0003676 nucleic acid binding; GO:0000166 nucleotide binding; GO:0036094 small molecule binding;	K12875	ACIN1; apoptotic chromatin condensation inducer in the nucleus	soe03015 mRNA surveillance pathway - Spinacia oleracea (spinach); soe03040 Spliceosome - Spinacia oleracea (spinach); soe03013 RNA transport - Spinacia oleracea (spinach);	IPR003034; IPR034257; IPR000504; IPR012677;	SAP domain; Acinus, RNA recognition motif; RNA recognition motif domain; Nucleotide-binding alpha-beta plait domain;
AUR62002043-RA	regulation of nuclear pre-mRNA domain-containing protein 1A [Beta vulgaris subsp. vulgaris]	57.222	1.3265	2.3	1	1	1	#DIV/0!		nucleus				K15559			IPR006903; IPR006569; IPR008942;	RNA polymerase II-binding domain; CID domain; ENTH/VHS;
AUR62002057-RA	probable NADH dehydrogenase [ubiquinone] 1 alpha subcomplex subunit 12 [Beta vulgaris subsp.vulgaris]	17.335	21.667	35.4	6	6	2	0.804505	0.0060958	cytoplasm		GO:0016020 membrane;	GO:0009055 electron carrier activity; GO:0016651 oxidoreductase activity, acting on NAD(P)H; GO:0003954 NADH dehydrogenase activity; GO:0003824 catalytic activity; GO:0050136 NADH dehydrogenase (quinone) activity; GO:0008137 NADH dehydrogenase (ubiquinone) activity; GO:0016655 oxidoreductase activity, acting on NAD(P)H, quinone or similar compound as acceptor; GO:0016491 oxidoreductase activity;	K11352	NDUFA12; NADH dehydrogenase (ubiquinone) 1 alpha subcomplex subunit 12	soe01100 Metabolic pathways - Spinacia oleracea (spinach); soe00190 Oxidative phosphorylation - Spinacia oleracea (spinach);
AUR62002063-RA	ATPase family AAA domain-containing protein 3-B [Beta vulgaris subsp. vulgaris]	71.204	7.9611	6.1	4	6	3	1.16144	0.080462	plasma membrane			GO:0005524 ATP binding; GO:1901265 nucleoside phosphate binding; GO:0001882 nucleoside binding; GO:0043167 ion binding; GO:0000166 nucleotide binding; GO:0097159 organic cyclic compound binding; GO:1901363 heterocyclic compound binding; GO:0032549 ribonucleoside binding; GO:0097367 carbohydrate derivative binding; GO:0032553 ribonucleotide binding; GO:0005488 binding; GO:0032550 purine ribonucleo…	K17681			IPR003959; IPR003593; IPR027417; IPR021911;	ATPase, AAA-type, core; AAA+ ATPase domain; P-loop containing nucleoside triphosphate hydrolase; ATPase family AAA domain-containing protein 3, domain of unknown function DUF3523;
AUR62002064-RA	4-coumarate--CoA ligase 2 [Beta vulgaris subsp. vulgaris]	62.524	20.049	6.3	3	4	3	0.472813	5.7857e-05	chloroplast	GO:0008152 metabolic process;		GO:0003824 catalytic activity;	K01904	4CL; 4-coumarate--CoA ligase [EC:6.2.1.12]	soe01100 Metabolic pathways - Spinacia oleracea (spinach); soe00940 Phenylpropanoid biosynthesis - Spinacia oleracea (spinach); soe00360 Phenylalanine metabolism - Spinacia oleracea (spinach); soe00130 Ubiquinone and other terpenoid-quinone biosynthesis - Spinacia oleracea (spinach); soe01110 Biosynthesis of secondary metabolites - Spinacia oleracea (spinach);	IPR025110; IPR000873;	AMP-binding enzyme C-terminal domain; AMP-dependent synthetase/ligase;
AUR62002068-RA	TOM1-like protein 2 [Beta vulgaris subsp. vulgaris]	43.704	2.0128	12	4	6	1	0.848176	0.08004	cytoplasm	GO:0045184 establishment of protein localization; GO:0006810 transport; GO:0046907 intracellular transport; GO:0070727 cellular macromolecule localization; GO:0051649 establishment of localization in cell; GO:0006886 intracellular protein transport; GO:0071702 organic substance transport; GO:0008104 protein localization; GO:0033036 macromolecule localization; GO:0034613 cellular protein localizat…	GO:0005623 cell; GO:0005622 intracellular; GO:0044464 cell part;					IPR002014; IPR004152; IPR008942;	VHS domain; GAT domain; ENTH/VHS;
AUR62002069-RA	"peptidyl-tRNA hydrolase 2, mitochondrial [Beta vulgaris subsp. vulgaris]"	19.727	7.1439	11.5	2	2	2	0.629327	0.0006793	chloroplast			GO:0016787 hydrolase activity; GO:0052689 carboxylic ester hydrolase activity; GO:0003824 catalytic activity; GO:0004045 aminoacyl-tRNA hydrolase activity; GO:0016788 hydrolase activity, acting on ester bonds;	K04794			IPR023476;	Peptidyl-tRNA hydrolase II domain;
AUR62002074-RA	binding partner of ACD11 1 [Beta vulgaris subsp. vulgaris]	27.848	39.703	39.3	8	15	8	1.16279	0.0158217	chloroplast			GO:0097159 organic cyclic compound binding; GO:1901363 heterocyclic compound binding; GO:1901265 nucleoside phosphate binding; GO:0005488 binding; GO:0003676 nucleic acid binding; GO:0000166 nucleotide binding; GO:0036094 small molecule binding;				IPR000504; IPR012677; IPR034360;	RNA recognition motif domain; Nucleotide-binding alpha-beta plait domain; Vip1-like, RNA recognition motif, plant;
AUR62002075-RA	syntaxin-22 [Beta vulgaris subsp. vulgaris]	31.783	5.0649	12.7	3	3	3	1.22249	0.0098356	cytoplasm	GO:0006810 transport; GO:0051179 localization; GO:0016192 vesicle-mediated transport; GO:0051234 establishment of localization;	GO:0016020 membrane;	GO:0005515 protein binding; GO:0005488 binding;	K08488	STX7; syntaxin 7	soe04130 SNARE interactions in vesicular transport - Spinacia oleracea (spinach); soe04145 Phagosome - Spinacia oleracea (spinach);	IPR000727; IPR010989; IPR006011;	Target SNARE coiled-coil homology domain; SNARE; Syntaxin, N-terminal domain;
AUR62002081-RA	inositol-tetrakisphosphate 1-kinase 1 [Beta vulgaris subsp. vulgaris]	36.337	9.0648	13.8	4	5	3	#DIV/0!		cytoplasm	GO:1901615 organic hydroxy compound metabolic process; GO:0006066 alcohol metabolic process; GO:0044281 small molecule metabolic process; GO:0044763 single-organism cellular process; GO:0044699 single-organism process; GO:0044237 cellular metabolic process; GO:0019751 polyol metabolic process; GO:0006796 phosphate-containing compound metabolic process; GO:0071704 organic substance metabolic proce…	GO:0005623 cell; GO:0005622 intracellular; GO:0044464 cell part;	GO:1901265 nucleoside phosphate binding; GO:0016773 phosphotransferase activity, alcohol group as acceptor; GO:0097159 organic cyclic compound binding; GO:1901363 heterocyclic compound binding; GO:0016301 kinase activity; GO:0003824 catalytic activity; GO:0032553 ribonucleotide binding; GO:0005488 binding; GO:0032550 purine ribonucleoside binding; GO:0043169 cation binding; GO:0051765 inositol te…	K00913	ITPK1; inositol-1,3,4-trisphosphate 5/6-kinase / inositol-tetrakisphosphate 1-kinase [EC:2.7.1.159 2.7.1.134]	soe04070 Phosphatidylinositol signaling system - Spinacia oleracea (spinach); soe01100 Metabolic pathways - Spinacia oleracea (spinach); soe00562 Inositol phosphate metabolism - Spinacia oleracea (spinach);
AUR62002084-RA	"RAP annotation release 2, NERD domain protein [Medicago truncatula]"	25.528	34.023	20	4	4	1	0.979432	0.88628	nucleus							IPR011528;	Nuclease-related domain, NERD;
AUR62002092-RA	"probable alpha,alpha-trehalose-phosphate synthase [UDP-forming] 7 [Beta vulgaris subsp. vulgaris]"	96.617	48.135	9.7	7	9	7	1.16279	0.0115425	chloroplast	GO:0016051 carbohydrate biosynthetic process; GO:0044711 single-organism biosynthetic process; GO:0044763 single-organism cellular process; GO:0044699 single-organism process; GO:0009058 biosynthetic process; GO:0005984 disaccharide metabolic process; GO:0005975 carbohydrate metabolic process; GO:0009312 oligosaccharide biosynthetic process; GO:0044238 primary metabolic process; GO:0044237 cellul…		GO:0003824 catalytic activity;	K16055	TPS; trehalose 6-phosphate synthase/phosphatase [EC:2.4.1.15 3.1.3.12]	soe01100 Metabolic pathways - Spinacia oleracea (spinach); soe00500 Starch and sucrose metabolism - Spinacia oleracea (spinach);	IPR001830; IPR023214;	Glycosyl transferase, family 20; HAD-like domain;
AUR62002096-RA	"adenylate cyclase, terminal-differentiation specific [Vitis vinifera]"	29.819	1.3034	3.8	1	1	1	#DIV/0!		nucleus							IPR015671;	GLTSCR protein, conserved region;
AUR62002097-RA	dual specificity tyrosine-phosphorylation-regulated kinase 1B [Beta vulgaris subsp. vulgaris]	105.13	1.4616	1.4	1	1	1	1.47929	1.78094e-05	nucleus	GO:0016310 phosphorylation; GO:0044267 cellular protein metabolic process; GO:0044238 primary metabolic process; GO:0044237 cellular metabolic process; GO:0006796 phosphate-containing compound metabolic process; GO:0071704 organic substance metabolic process; GO:0008152 metabolic process; GO:0006468 protein phosphorylation; GO:0006793 phosphorus metabolic process; GO:0044260 cellular macromolecul…		GO:0005524 ATP binding; GO:1901265 nucleoside phosphate binding; GO:0016773 phosphotransferase activity, alcohol group as acceptor; GO:0001882 nucleoside binding; GO:0043167 ion binding; GO:0004672 protein kinase activity; GO:0000166 nucleotide binding; GO:0097159 organic cyclic compound binding; GO:1901363 heterocyclic compound binding; GO:0032549 ribonucleoside binding; GO:0097367 carbohydrate …	K18670			IPR000719; IPR011009;	Protein kinase domain; Protein kinase-like domain;
AUR62002103-RA	1-aminocyclopropane-1-carboxylate oxidase homolog 1 [Beta vulgaris subsp. vulgaris]	84.715	2.155	1.2	1	1	1	0.816993	0.076224	cytoplasm	GO:0044699 single-organism process; GO:0008152 metabolic process; GO:0055114 oxidation-reduction process; GO:0044710 single-organism metabolic process;		GO:0003824 catalytic activity; GO:0016491 oxidoreductase activity;				IPR027443; IPR005123; IPR026992;	Isopenicillin N synthase-like; Oxoglutarate/iron-dependent dioxygenase; Non-haem dioxygenase N-terminal domain;
AUR62002107-RA	1-aminocyclopropane-1-carboxylate oxidase homolog 1-like [Beta vulgaris subsp. vulgaris]	41.058	4.7211	8.8	3	3	3	1.48368	0.076342	cytoplasm	GO:0044699 single-organism process; GO:0008152 metabolic process; GO:0055114 oxidation-reduction process; GO:0044710 single-organism metabolic process;		GO:0003824 catalytic activity; GO:0016491 oxidoreductase activity;				IPR005123; IPR027443; IPR026992;	Oxoglutarate/iron-dependent dioxygenase; Isopenicillin N synthase-like; Non-haem dioxygenase N-terminal domain;
AUR62002111-RA	"electron transfer flavoprotein subunit beta, mitochondrial [Beta vulgaris subsp. vulgaris]"	27.514	27.726	31	6	11	6	1.12486	0.0121985	cytoplasm			GO:0009055 electron carrier activity;	K03521			IPR014729; IPR033948; IPR014730;	Rossmann-like alpha/beta/alpha sandwich fold; Electron transfer flavoprotein, beta subunit, N-terminal; Electron transfer flavoprotein, alpha/beta-subunit, N-terminal;
AUR62002131-RA	probable inorganic phosphate transporter 1-4 [Beta vulgaris subsp. vulgaris]	56.182	1.7339	1.9	1	1	1	#DIV/0!		plasma membrane	GO:0006820 anion transport; GO:0006810 transport; GO:0055085 transmembrane transport; GO:0006811 ion transport; GO:0006817 phosphate ion transport; GO:0051179 localization; GO:0015698 inorganic anion transport; GO:0051234 establishment of localization;	GO:0031224 intrinsic component of membrane; GO:0016020 membrane; GO:0016021 integral component of membrane; GO:0044425 membrane part;	GO:0022804 active transmembrane transporter activity; GO:0015291 secondary active transmembrane transporter activity; GO:0005315 inorganic phosphate transmembrane transporter activity; GO:0005215 transporter activity; GO:0022857 transmembrane transporter activity;	K08176			IPR020846;	Major facilitator superfamily domain;
AUR62002137-RA	malate dehydrogenase [Solanum pennellii]	35.334	1.19	32.8	11	45	1	0.428082	0.127797	cytoplasm	GO:0043648 dicarboxylic acid metabolic process; GO:0055114 oxidation-reduction process; GO:0044281 small molecule metabolic process; GO:0044763 single-organism cellular process; GO:0044699 single-organism process; GO:0005975 carbohydrate metabolic process; GO:0044238 primary metabolic process; GO:0044237 cellular metabolic process; GO:0071704 organic substance metabolic process; GO:0008152 metabo…		GO:0016614 oxidoreductase activity, acting on CH-OH group of donors; GO:0016616 oxidoreductase activity, acting on the CH-OH group of donors, NAD or NADP as acceptor; GO:0016615 malate dehydrogenase activity; GO:0003824 catalytic activity; GO:0030060 L-malate dehydrogenase activity; GO:0016491 oxidoreductase activity;	K00025	MDH1; malate dehydrogenase [EC:1.1.1.37]	soe00270 Cysteine and methionine metabolism - Spinacia oleracea (spinach); soe01200 Carbon metabolism - Spinacia oleracea (spinach); soe00630 Glyoxylate and dicarboxylate metabolism - Spinacia oleracea (spinach); soe00710 Carbon fixation in photosynthetic organisms - Spinacia oleracea (spinach); soe00620 Pyruvate metabolism - Spinacia oleracea (spinach); soe01100 Metabolic pathways - Spinacia ole…	IPR022383; IPR016040; IPR001236; IPR015955;	Lactate/malate dehydrogenase, C-terminal; NAD(P)-binding domain; Lactate/malate dehydrogenase, N-terminal; Lactate dehydrogenase/glycoside hydrolase, family 4, C-terminal;
AUR62002139-RA	13S globulin seed storage protein 1 [Beta vulgaris subsp. vulgaris]	109.47	323.31	47	36	195	33	3.44828	2.3414e-07	chloroplast			GO:0045735 nutrient reservoir activity;				IPR011051; IPR006045; IPR014710;	RmlC-like cupin domain; Cupin 1; RmlC-like jelly roll fold;
AUR62002159-RA	glycolipid transfer protein 1 [Beta vulgaris subsp. vulgaris]	22.773	20.34	27.5	5	13	5	0.874126	0.0107404	nucleus	GO:0006810 transport; GO:0006869 lipid transport; GO:1902578 single-organism localization; GO:0046836 glycolipid transport; GO:1901264 carbohydrate derivative transport; GO:0044699 single-organism process; GO:0010876 lipid localization; GO:0071702 organic substance transport; GO:0051179 localization; GO:0033036 macromolecule localization; GO:0044765 single-organism transport; GO:0051234 establish…	GO:0044424 intracellular part; GO:0005623 cell; GO:0044464 cell part; GO:0005622 intracellular; GO:0005737 cytoplasm;	GO:0051861 glycolipid binding; GO:0097367 carbohydrate derivative binding; GO:1901505 carbohydrate derivative transporter activity; GO:0005488 binding; GO:0005319 lipid transporter activity; GO:0017089 glycolipid transporter activity; GO:0008289 lipid binding; GO:0022892 substrate-specific transporter activity; GO:0005215 transporter activity;				IPR014830;	Glycolipid transfer protein domain;
AUR62002163-RA	"probable plastid-lipid-associated protein 6, chloroplastic [Beta vulgaris subsp. vulgaris]"	21.499	23.284	31.3	4	5	3	1.04384	0.37298	cytoplasm							IPR006843;	Plastid lipid-associated protein/fibrillin conserved domain;
AUR62002172-RA	splicing factor U2af large subunit B [Vitis vinifera]	134.79	1.997	1.1	1	1	1	#DIV/0!		mitochondria			GO:0097159 organic cyclic compound binding; GO:1901363 heterocyclic compound binding; GO:1901265 nucleoside phosphate binding; GO:0005488 binding; GO:0003676 nucleic acid binding; GO:0000166 nucleotide binding; GO:0036094 small molecule binding;	K12837	U2AF2; splicing factor U2AF 65 kDa subunit	soe03040 Spliceosome - Spinacia oleracea (spinach);	IPR000504; IPR012677;	RNA recognition motif domain; Nucleotide-binding alpha-beta plait domain;
AUR62002178-RA	heterogeneous nuclear ribonucleoprotein 1-like [Juglans regia]	40.108	18.83	19.6	6	9	3	0.701262	0.0077844	nucleus			GO:0097159 organic cyclic compound binding; GO:1901363 heterocyclic compound binding; GO:0003723 RNA binding; GO:1901265 nucleoside phosphate binding; GO:0005488 binding; GO:0003676 nucleic acid binding; GO:0000166 nucleotide binding; GO:0036094 small molecule binding;	K14411	MSI; RNA-binding protein Musashi	soe03015 mRNA surveillance pathway - Spinacia oleracea (spinach);	IPR000504; IPR034131; IPR012677;	RNA recognition motif domain; DAZ-associated protein 1, RNA recognition motif 2; Nucleotide-binding alpha-beta plait domain;
AUR62002179-RA	heterogeneous nuclear ribonucleoprotein 1-like [Gossypium hirsutum]	34.921	50.934	30	7	14	4	1.04384	0.214	nucleus			GO:0097159 organic cyclic compound binding; GO:1901363 heterocyclic compound binding; GO:0003723 RNA binding; GO:1901265 nucleoside phosphate binding; GO:0005488 binding; GO:0003676 nucleic acid binding; GO:0000166 nucleotide binding; GO:0036094 small molecule binding;	K14411	MSI; RNA-binding protein Musashi	soe03015 mRNA surveillance pathway - Spinacia oleracea (spinach);	IPR000504; IPR034131; IPR012677;	RNA recognition motif domain; DAZ-associated protein 1, RNA recognition motif 2; Nucleotide-binding alpha-beta plait domain;
AUR62002192-RA	monocopper oxidase-like protein SKS1 [Beta vulgaris subsp. vulgaris]	66.448	2.7093	9.2	5	6	1	0.893655	0.23358	plasma membrane	GO:0044699 single-organism process; GO:0008152 metabolic process; GO:0055114 oxidation-reduction process; GO:0044710 single-organism metabolic process;		GO:0046914 transition metal ion binding; GO:0003824 catalytic activity; GO:0005488 binding; GO:0043167 ion binding; GO:0046872 metal ion binding; GO:0043169 cation binding; GO:0005507 copper ion binding; GO:0016491 oxidoreductase activity;				IPR011707; IPR011706; IPR008972; IPR001117;	Multicopper oxidase, type 3; Multicopper oxidase, type 2; Cupredoxin; Multicopper oxidase, type 1;
AUR62002207-RA	fasciclin-like arabinogalactan protein 21 [Beta vulgaris subsp. vulgaris]	49.845	2.0731	5.3	2	2	2	1.07759	0.089503	chloroplast	GO:0044085 cellular component biogenesis; GO:0016043 cellular component organization; GO:0034622 cellular macromolecular complex assembly; GO:0071822 protein complex subunit organization; GO:0017004 cytochrome complex assembly; GO:0044267 cellular protein metabolic process; GO:0017006 protein-tetrapyrrole linkage; GO:0044238 primary metabolic process; GO:0044237 cellular metabolic process; GO:004…	GO:0016020 membrane; GO:0005623 cell; GO:0044464 cell part; GO:0071944 cell periphery; GO:0005886 plasma membrane;					IPR000782;	FAS1 domain;
AUR62002211-RA	2-phosphoglycerate kinase [Medicago truncatula]	53.442	10.113	5.8	2	2	2	1.08932	0.34582	nucleus							IPR027417;	P-loop containing nucleoside triphosphate hydrolase;
AUR62002223-RA	3-phosphoinositide-dependent protein kinase-1 [Populus trichocarpa]	39.665	1.1936	2.3	1	1	1	0.915751	0.0196155	cytoplasm
AUR62002229-RA	polyubiquitin 9 [Nelumbo nucifera]	11.785	11.051	28.4	2	2	2	1.03627	0.76938	chloroplast			GO:0005515 protein binding; GO:0005488 binding;	K03873	TCEB2; transcription elongation factor B, polypeptide 2	soe04120 Ubiquitin mediated proteolysis - Spinacia oleracea (spinach);	IPR029071; IPR000626;	Ubiquitin-related domain; Ubiquitin domain;
AUR62002230-RA	quinone oxidoreductase-like [Gossypium hirsutum]	42.842	43.693	17	6	9	6	1.06496	0.032337	chloroplast	GO:0044699 single-organism process; GO:0008152 metabolic process; GO:0055114 oxidation-reduction process; GO:0044710 single-organism metabolic process;		GO:0003824 catalytic activity; GO:0016491 oxidoreductase activity;	K00344			IPR011032; IPR020843; IPR016040; IPR013154; IPR013149;	GroES-like; Polyketide synthase, enoylreductase domain; NAD(P)-binding domain; Alcohol dehydrogenase, N-terminal; Alcohol dehydrogenase, C-terminal;
AUR62002243-RA	oleosin 1 [Beta vulgaris subsp. vulgaris]	16.093	41.367	40.5	4	9	4	2.80899	0.169417	plasma membrane		GO:0043226 organelle; GO:0043229 intracellular organelle; GO:0016020 membrane; GO:0043232 intracellular non-membrane-bounded organelle; GO:0044464 cell part; GO:0005622 intracellular; GO:0044425 membrane part; GO:0031224 intrinsic component of membrane; GO:0044424 intracellular part; GO:0005623 cell; GO:0005811 lipid particle; GO:0016021 integral component of membrane; GO:0012511 monolayer-surrou…
AUR62002250-RA	ureidoglycolate hydrolase [Beta vulgaris subsp. vulgaris]	51.37	20.375	16.9	7	7	2	0.884956	0.028143	chloroplast	GO:0008152 metabolic process;		GO:0016787 hydrolase activity; GO:0003824 catalytic activity; GO:0016810 hydrolase activity, acting on carbon-nitrogen (but not peptide) bonds; GO:0016813 hydrolase activity, acting on carbon-nitrogen (but not peptide) bonds, in linear amidines;	K18151	UAH; ureidoglycolate amidohydrolase [EC:3.5.1.116]	soe00230 Purine metabolism - Spinacia oleracea (spinach); soe01100 Metabolic pathways - Spinacia oleracea (spinach);	IPR011650;	Peptidase M20, dimerisation domain;
AUR62002256-RA	cellulose synthase-like protein G2 [Beta vulgaris subsp. vulgaris]	125.89	5.5024	3	4	4	4	1.44509	0.00195572	plasma membrane	GO:0016051 carbohydrate biosynthetic process; GO:0044711 single-organism biosynthetic process; GO:0006073 cellular glucan metabolic process; GO:0000271 polysaccharide biosynthetic process; GO:0030243 cellulose metabolic process; GO:0044042 glucan metabolic process; GO:0044763 single-organism cellular process; GO:0044699 single-organism process; GO:0033692 cellular polysaccharide biosynthetic proc…	GO:0016020 membrane;	GO:0016759 cellulose synthase activity; GO:0016758 transferase activity, transferring hexosyl groups; GO:0046983 protein dimerization activity; GO:0008194 UDP-glycosyltransferase activity; GO:0046527 glucosyltransferase activity; GO:0005515 protein binding; GO:1901363 heterocyclic compound binding; GO:0097159 organic cyclic compound binding; GO:0003824 catalytic activity; GO:0005488 binding; GO:0…				IPR008906; IPR012337; IPR007021; IPR029044;	HAT, C-terminal dimerisation domain; Ribonuclease H-like domain; Domain of unknown function DUF659; Nucleotide-diphospho-sugar transferases;
AUR62002260-RA	bet1-like SNARE 1-2 [Beta vulgaris subsp. vulgaris]	10.163	1.0337	10	1	1	1	#DIV/0!		extracellular				K08504	BET1; blocked early in transport 1	soe04130 SNARE interactions in vesicular transport - Spinacia oleracea (spinach);
AUR62002268-RA	"isoleucine--tRNA ligase, cytoplasmic [Beta vulgaris subsp. vulgaris]"	134.86	2.645	11.1	12	18	2	0.746269	0.0129021	cytoplasm	GO:0006518 peptide metabolic process; GO:0006725 cellular aromatic compound metabolic process; GO:0044267 cellular protein metabolic process; GO:0044699 single-organism process; GO:0009058 biosynthetic process; GO:0006428 isoleucyl-tRNA aminoacylation; GO:1901566 organonitrogen compound biosynthetic process; GO:0043039 tRNA aminoacylation; GO:0044237 cellular metabolic process; GO:0071704 organic…	GO:0044424 intracellular part; GO:0005623 cell; GO:0044464 cell part; GO:0005622 intracellular; GO:0005737 cytoplasm;	GO:0016876 ligase activity, forming aminoacyl-tRNA and related compounds; GO:0052689 carboxylic ester hydrolase activity; GO:1901265 nucleoside phosphate binding; GO:0016875 ligase activity, forming carbon-oxygen bonds; GO:0016874 ligase activity; GO:0016787 hydrolase activity; GO:0097159 organic cyclic compound binding; GO:1901363 heterocyclic compound binding; GO:0000049 tRNA binding; GO:000382…	K01870	IARS; isoleucyl-tRNA synthetase [EC:6.1.1.5]	soe00970 Aminoacyl-tRNA biosynthesis - Spinacia oleracea (spinach);	IPR014729; IPR013155; IPR009008; IPR033709; IPR002300; IPR009080;	Rossmann-like alpha/beta/alpha sandwich fold; Methionyl/Valyl/Leucyl/Isoleucyl-tRNA synthetase, anticodon-binding; Valyl/Leucyl/Isoleucyl-tRNA synthetase, editing domain; Isoleucyl tRNA synthetase type 2, anticodon-binding domain; Aminoacyl-tRNA synthetase, class Ia; Aminoacyl-tRNA synthetase, class Ia, anticodon-binding;
AUR62002269-RA	probable glutathione peroxidase 2 [Beta vulgaris subsp. vulgaris]	22.376	5.987	9	3	3	3	#DIV/0!		extracellular	GO:0008152 metabolic process; GO:0006950 response to stress; GO:0055114 oxidation-reduction process; GO:0044710 single-organism metabolic process; GO:0006979 response to oxidative stress; GO:0044699 single-organism process; GO:0050896 response to stimulus;		GO:0016209 antioxidant activity; GO:0004601 peroxidase activity; GO:0004602 glutathione peroxidase activity; GO:0003824 catalytic activity; GO:0016491 oxidoreductase activity; GO:0016684 oxidoreductase activity, acting on peroxide as acceptor;	K00432	gpx; glutathione peroxidase [EC:1.11.1.9]	soe00480 Glutathione metabolism - Spinacia oleracea (spinach); soe00590 Arachidonic acid metabolism - Spinacia oleracea (spinach);	IPR012336;	Thioredoxin-like fold;
AUR62002272-RA	"probable phosphoribosylformylglycinamidine synthase, chloroplastic/mitochondrial [Beta vulgaris subsp. vulgaris]"	153.69	18.735	10.8	13	16	1	0.69735	0.027396	chloroplast	GO:0009165 nucleotide biosynthetic process; GO:0006725 cellular aromatic compound metabolic process; GO:0009167 purine ribonucleoside monophosphate metabolic process; GO:0009259 ribonucleotide metabolic process; GO:0009117 nucleotide metabolic process; GO:0044699 single-organism process; GO:0009058 biosynthetic process; GO:1901566 organonitrogen compound biosynthetic process; GO:0009156 ribonucle…		GO:0016879 ligase activity, forming carbon-nitrogen bonds; GO:0004642 phosphoribosylformylglycinamidine synthase activity; GO:0016884 carbon-nitrogen ligase activity, with glutamine as amido-N-donor; GO:0003824 catalytic activity; GO:0016874 ligase activity;	K01952	purL; phosphoribosylformylglycinamidine synthase [EC:6.3.5.3]	soe00230 Purine metabolism - Spinacia oleracea (spinach); soe01100 Metabolic pathways - Spinacia oleracea (spinach); soe01110 Biosynthesis of secondary metabolites - Spinacia oleracea (spinach);	IPR016188; IPR010918; IPR017926; IPR029062;	PurM-like, N-terminal domain; AIR synthase-related protein, C-terminal domain; Glutamine amidotransferase; Class I glutamine amidotransferase-like;
AUR62002295-RA	"ornithine carbamoyltransferase, chloroplastic [Beta vulgaris subsp. vulgaris]"	40.698	24.799	22.7	7	11	7	0.943396	0.10312	chloroplast	GO:0044281 small molecule metabolic process; GO:0044763 single-organism cellular process; GO:0006807 nitrogen compound metabolic process; GO:0044699 single-organism process; GO:1901605 alpha-amino acid metabolic process; GO:0044238 primary metabolic process; GO:0044237 cellular metabolic process; GO:0006591 ornithine metabolic process; GO:0071704 organic substance metabolic process; GO:0008152 me…		GO:0016743 carboxyl- or carbamoyltransferase activity; GO:0016597 amino acid binding; GO:0031406 carboxylic acid binding; GO:0003824 catalytic activity; GO:0005488 binding; GO:0043167 ion binding; GO:0043177 organic acid binding; GO:0016741 transferase activity, transferring one-carbon groups; GO:0043168 anion binding; GO:0004585 ornithine carbamoyltransferase activity; GO:0016740 transferase act…	K00611	OTC; ornithine carbamoyltransferase [EC:2.1.3.3]	soe01100 Metabolic pathways - Spinacia oleracea (spinach); soe01230 Biosynthesis of amino acids - Spinacia oleracea (spinach); soe00220 Arginine biosynthesis - Spinacia oleracea (spinach); soe01110 Biosynthesis of secondary metabolites - Spinacia oleracea (spinach);	IPR006132; IPR006131;	Aspartate/ornithine carbamoyltransferase, carbamoyl-P binding; Aspartate/ornithine carbamoyltransferase, Asp/Orn-binding domain;
AUR62002296-RA	ATPase family AAA domain-containing protein At1g05910 [Beta vulgaris subsp. vulgaris]	114.6	4.6775	2.4	2	2	2	#DIV/0!		chloroplast			GO:0005524 ATP binding; GO:1901265 nucleoside phosphate binding; GO:0001882 nucleoside binding; GO:0043167 ion binding; GO:0005515 protein binding; GO:0000166 nucleotide binding; GO:0097159 organic cyclic compound binding; GO:1901363 heterocyclic compound binding; GO:0032549 ribonucleoside binding; GO:0097367 carbohydrate derivative binding; GO:0032553 ribonucleotide binding; GO:0005488 binding; …	K22531			IPR003959; IPR003593; IPR027417; IPR001487;	ATPase, AAA-type, core; AAA+ ATPase domain; P-loop containing nucleoside triphosphate hydrolase; Bromodomain;
AUR62002313-RA	kirola [Beta vulgaris subsp. vulgaris]	17.347	15.941	21.6	4	10	2	0.305064	0.00039728	cytoplasm	GO:0006952 defense response; GO:0050896 response to stimulus; GO:0006950 response to stress; GO:0009607 response to biotic stimulus;						IPR023393; IPR000916;	START-like domain; Bet v I/Major latex protein;
AUR62002314-RA	kirola [Beta vulgaris subsp. vulgaris]	15.902	6.877	27.1	6	33	2	0.70373	0.00151732	cytoplasm	GO:0006952 defense response; GO:0050896 response to stimulus; GO:0006950 response to stress; GO:0009607 response to biotic stimulus;						IPR000916; IPR023393;	Bet v I/Major latex protein; START-like domain;
AUR62002325-RA	probable fructokinase-4 [Beta vulgaris subsp. vulgaris]	35.981	87.619	41.4	10	17	2	0.535045	0.0094967	cytoplasm	GO:0044723 single-organism carbohydrate metabolic process; GO:0008152 metabolic process; GO:0044710 single-organism metabolic process; GO:0044281 small molecule metabolic process; GO:0005996 monosaccharide metabolic process; GO:0044699 single-organism process; GO:0044238 primary metabolic process; GO:0005975 carbohydrate metabolic process; GO:0019321 pentose metabolic process; GO:0006014 D-ribose…		GO:0019200 carbohydrate kinase activity; GO:0016301 kinase activity; GO:0004747 ribokinase activity; GO:0016773 phosphotransferase activity, alcohol group as acceptor; GO:0003824 catalytic activity; GO:0016740 transferase activity; GO:0016772 transferase activity, transferring phosphorus-containing groups;	K00847	E2.7.1.4; fructokinase [EC:2.7.1.4]	soe00051 Fructose and mannose metabolism - Spinacia oleracea (spinach); soe01100 Metabolic pathways - Spinacia oleracea (spinach); soe00520 Amino sugar and nucleotide sugar metabolism - Spinacia oleracea (spinach); soe00500 Starch and sucrose metabolism - Spinacia oleracea (spinach);	IPR011611; IPR029056;	Carbohydrate kinase PfkB; Ribokinase-like;
AUR62002331-RA	lysine--tRNA ligase [Beta vulgaris subsp. vulgaris]	60.985	109.58	30.4	16	21	3	1.10988	0.028002	peroxisome	GO:0006518 peptide metabolic process; GO:0006725 cellular aromatic compound metabolic process; GO:0044267 cellular protein metabolic process; GO:0044699 single-organism process; GO:0009058 biosynthetic process; GO:1901566 organonitrogen compound biosynthetic process; GO:0043039 tRNA aminoacylation; GO:0044237 cellular metabolic process; GO:0071704 organic substance metabolic process; GO:0008152 m…	GO:0044424 intracellular part; GO:0005623 cell; GO:0044464 cell part; GO:0005622 intracellular; GO:0005737 cytoplasm;	GO:0016876 ligase activity, forming aminoacyl-tRNA and related compounds; GO:0005524 ATP binding; GO:1901265 nucleoside phosphate binding; GO:0016875 ligase activity, forming carbon-oxygen bonds; GO:0016874 ligase activity; GO:0001882 nucleoside binding; GO:0043167 ion binding; GO:0000166 nucleotide binding; GO:0004824 lysine-tRNA ligase activity; GO:0097159 organic cyclic compound binding; GO:19…	K04567	KARS; lysyl-tRNA synthetase, class II [EC:6.1.1.6]	soe00970 Aminoacyl-tRNA biosynthesis - Spinacia oleracea (spinach);	IPR004364; IPR012340; IPR018149; IPR004365; IPR006195;	Aminoacyl-tRNA synthetase, class II (D/K/N); Nucleic acid-binding, OB-fold; Lysyl-tRNA synthetase, class II, C-terminal; OB-fold nucleic acid binding domain, AA-tRNA synthetase-type; Aminoacyl-tRNA synthetase, class II;
AUR62002348-RA	F-box protein SKIP16 [Beta vulgaris subsp. vulgaris]	48.776	1.3255	2.8	1	2	1	1.14155	0.187722	nucleus			GO:0005515 protein binding; GO:0005488 binding;	K10290			IPR001810; IPR007474; IPR018958;	F-box domain; ApaG domain; SMI1/KNR4-like domain;
AUR62002349-RA	flowering time control protein FPA [Beta vulgaris subsp. vulgaris]	105.09	8.0054	3.9	3	3	3	1.05263	0.41134	nucleus			GO:0097159 organic cyclic compound binding; GO:1901363 heterocyclic compound binding; GO:1901265 nucleoside phosphate binding; GO:0005488 binding; GO:0003676 nucleic acid binding; GO:0000166 nucleotide binding; GO:0036094 small molecule binding;				IPR012921; IPR000504; IPR012677;	Spen paralogue and orthologue SPOC, C-terminal; RNA recognition motif domain; Nucleotide-binding alpha-beta plait domain;
AUR62002351-RA	"probable hydroxyacylglutathione hydrolase 2, chloroplastic [Beta vulgaris subsp. vulgaris]"	37.27	2.0052	13	3	4	1	#DIV/0!		chloroplast	GO:0006089 lactate metabolic process; GO:0051596 methylglyoxal catabolic process; GO:1901615 organic hydroxy compound metabolic process; GO:0042182 ketone catabolic process; GO:0044712 single-organism catabolic process; GO:0044281 small molecule metabolic process; GO:0044763 single-organism cellular process; GO:0006081 cellular aldehyde metabolic process; GO:0044699 single-organism process; GO:00…		GO:0016787 hydrolase activity; GO:0004416 hydroxyacylglutathione hydrolase activity; GO:0016790 thiolester hydrolase activity; GO:0003824 catalytic activity; GO:0016788 hydrolase activity, acting on ester bonds;	K01069	gloB; hydroxyacylglutathione hydrolase [EC:3.1.2.6]	soe00620 Pyruvate metabolism - Spinacia oleracea (spinach);	IPR001279; IPR032282;	Metallo-beta-lactamase; Hydroxyacylglutathione hydrolase, C-terminal domain;
AUR62002352-RA	calreticulin-3 isoform X1 [Beta vulgaris subsp. vulgaris]	41.661	5.7231	8.4	3	3	2	#DIV/0!		cytoplasm	GO:0006457 protein folding; GO:0009987 cellular process;	GO:0043226 organelle; GO:0043231 intracellular membrane-bounded organelle; GO:0043229 intracellular organelle; GO:0005783 endoplasmic reticulum; GO:0044464 cell part; GO:0005622 intracellular; GO:0005737 cytoplasm; GO:0012505 endomembrane system; GO:0044424 intracellular part; GO:0043227 membrane-bounded organelle; GO:0005623 cell; GO:0044444 cytoplasmic part;	GO:0005488 binding; GO:0043167 ion binding; GO:0046872 metal ion binding; GO:0043169 cation binding; GO:0005515 protein binding; GO:0005509 calcium ion binding; GO:0051082 unfolded protein binding;	K08057	CALR; calreticulin	soe04141 Protein processing in endoplasmic reticulum - Spinacia oleracea (spinach); soe04145 Phagosome - Spinacia oleracea (spinach);	IPR009033; IPR013320;	Calreticulin/calnexin, P domain; Concanavalin A-like lectin/glucanase domain;
AUR62002369-RA	"peptidyl-prolyl cis-trans isomerase FKBP16-3, chloroplastic isoform X2 [Beta vulgaris subsp.vulgaris]"	20.692	7.0584	5.2	1	2	1	0.833333	0.119405	chloroplast				K01802			IPR001179;	FKBP-type peptidyl-prolyl cis-trans isomerase domain;
AUR62002376-RA	trigger factor-like [Phoenix dactylifera]	15.474	1.8126	7.8	1	1	1	#DIV/0!		mitochondria	GO:0045184 establishment of protein localization; GO:0006810 transport; GO:0006457 protein folding; GO:0071702 organic substance transport; GO:0008104 protein localization; GO:0051179 localization; GO:0033036 macromolecule localization; GO:0009987 cellular process; GO:0015031 protein transport; GO:0051234 establishment of localization;						IPR008881;	Trigger factor, ribosome-binding, bacterial;
AUR62002378-RA	acidic endochitinase SP2 [Beta vulgaris subsp. vulgaris]	16.985	2.0478	7.8	1	2	1	#DIV/0!		extracellular	GO:1901071 glucosamine-containing compound metabolic process; GO:0006030 chitin metabolic process; GO:0044036 cell wall macromolecule metabolic process; GO:0006026 aminoglycan catabolic process; GO:1901136 carbohydrate derivative catabolic process; GO:0006807 nitrogen compound metabolic process; GO:0006032 chitin catabolic process; GO:1901072 glucosamine-containing compound catabolic process; GO:…		GO:0004553 hydrolase activity, hydrolyzing O-glycosyl compounds; GO:0016787 hydrolase activity; GO:0004568 chitinase activity; GO:0003824 catalytic activity; GO:0016798 hydrolase activity, acting on glycosyl bonds;	K01183	E3.2.1.14; chitinase [EC:3.2.1.14]	soe01100 Metabolic pathways - Spinacia oleracea (spinach); soe00520 Amino sugar and nucleotide sugar metabolism - Spinacia oleracea (spinach);	IPR023346; IPR000726;	Lysozyme-like domain; Glycoside hydrolase, family 19, catalytic;
AUR62002379-RA	acidic endochitinase SP2 [Beta vulgaris subsp. vulgaris]	29.936	1.4482	8.9	2	3	1	1.30378	0.60308	chloroplast	GO:1901071 glucosamine-containing compound metabolic process; GO:0006030 chitin metabolic process; GO:0044036 cell wall macromolecule metabolic process; GO:0006026 aminoglycan catabolic process; GO:1901136 carbohydrate derivative catabolic process; GO:0006807 nitrogen compound metabolic process; GO:0006032 chitin catabolic process; GO:0005975 carbohydrate metabolic process; GO:0044238 primary met…		GO:0004553 hydrolase activity, hydrolyzing O-glycosyl compounds; GO:0016787 hydrolase activity; GO:0008061 chitin binding; GO:0097367 carbohydrate derivative binding; GO:0004568 chitinase activity; GO:0003824 catalytic activity; GO:0005488 binding; GO:0016798 hydrolase activity, acting on glycosyl bonds;	K01183	E3.2.1.14; chitinase [EC:3.2.1.14]	soe01100 Metabolic pathways - Spinacia oleracea (spinach); soe00520 Amino sugar and nucleotide sugar metabolism - Spinacia oleracea (spinach);	IPR023346; IPR000726; IPR001002;	Lysozyme-like domain; Glycoside hydrolase, family 19, catalytic; Chitin-binding, type 1;
AUR62002384-RA	calcium ion-binding protein [Medicago truncatula]	64.362	2.3655	3.5	2	2	1	#DIV/0!		nucleus
AUR62002409-RA	"cysteine synthase, chloroplastic/chromoplastic [Beta vulgaris subsp. vulgaris]"	40.545	63.274	33.9	10	22	9	0.890472	0.0031559	chloroplast	GO:0000097 sulfur amino acid biosynthetic process; GO:0016053 organic acid biosynthetic process; GO:0044699 single-organism process; GO:0009058 biosynthetic process; GO:1901566 organonitrogen compound biosynthetic process; GO:0044237 cellular metabolic process; GO:0044272 sulfur compound biosynthetic process; GO:0000096 sulfur amino acid metabolic process; GO:0071704 organic substance metabolic p…		GO:0016829 lyase activity; GO:0004124 cysteine synthase activity; GO:0003824 catalytic activity; GO:0016835 carbon-oxygen lyase activity;	K01738	cysK; cysteine synthase [EC:2.5.1.47]	soe00270 Cysteine and methionine metabolism - Spinacia oleracea (spinach); soe01200 Carbon metabolism - Spinacia oleracea (spinach); soe00920 Sulfur metabolism - Spinacia oleracea (spinach); soe01100 Metabolic pathways - Spinacia oleracea (spinach); soe01230 Biosynthesis of amino acids - Spinacia oleracea (spinach); soe01110 Biosynthesis of secondary metabolites - Spinacia oleracea (spinach);	IPR001926;	Tryptophan synthase beta subunit-like PLP-dependent enzyme;
AUR62002413-RA	"calcium sensing receptor, chloroplastic [Beta vulgaris subsp. vulgaris]"	73.722	17.492	9.1	5	7	5	0.534474	0.0032772	plasma membrane							IPR001763;	Rhodanese-like domain;
AUR62002418-RA	2-isopropylmalate synthase A isoform X2 [Beta vulgaris subsp. vulgaris]	57.187	30.242	21.2	9	10	2	#DIV/0!		cytoplasm	GO:0008652 cellular amino acid biosynthetic process; GO:0016053 organic acid biosynthetic process; GO:0044711 single-organism biosynthetic process; GO:0044281 small molecule metabolic process; GO:0009082 branched-chain amino acid biosynthetic process; GO:0044763 single-organism cellular process; GO:0009098 leucine biosynthetic process; GO:0044699 single-organism process; GO:0006807 nitrogen compo…		GO:0016746 transferase activity, transferring acyl groups; GO:0003852 2-isopropylmalate synthase activity; GO:0003824 catalytic activity; GO:0016740 transferase activity; GO:0046912 transferase activity, transferring acyl groups, acyl groups converted into alkyl on transfer;	K01649	leuA; 2-isopropylmalate synthase [EC:2.3.3.13]	soe01210 2-Oxocarboxylic acid metabolism - Spinacia oleracea (spinach); soe00620 Pyruvate metabolism - Spinacia oleracea (spinach); soe01100 Metabolic pathways - Spinacia oleracea (spinach); soe00290 Valine, leucine and isoleucine biosynthesis - Spinacia oleracea (spinach); soe01230 Biosynthesis of amino acids - Spinacia oleracea (spinach); soe01110 Biosynthesis of secondary metabolites - Spinaci…	IPR013785; IPR013709; IPR000891;	Aldolase-type TIM barrel; 2-isopropylmalate synthase LeuA, allosteric (dimerisation) domain; Pyruvate carboxyltransferase;
AUR62002449-RA	cytosolic sulfotransferase 5-like [Beta vulgaris subsp. vulgaris]	40.143	4.2528	9.7	3	3	2	4.03226	4.2458e-05	cytoplasm			GO:0008146 sulfotransferase activity; GO:0016782 transferase activity, transferring sulfur-containing groups; GO:0003824 catalytic activity; GO:0016740 transferase activity;	K22312			IPR000863; IPR027417;	Sulfotransferase domain; P-loop containing nucleoside triphosphate hydrolase;
AUR62002458-RA	eukaryotic translation initiation factor 3 subunit I [Beta vulgaris subsp. vulgaris]	33.481	4.9941	42.2	11	17	2	1.28041	0.05642	nucleus			GO:0005515 protein binding; GO:0005488 binding;	K03246	EIF3I; translation initiation factor 3 subunit I	soe03013 RNA transport - Spinacia oleracea (spinach);	IPR017986; IPR015943;	WD40-repeat-containing domain; WD40/YVTN repeat-like-containing domain;
AUR62002461-RA	DPP6 N-terminal domain-like protein [Arabidopsis thaliana]	61.895	1.1817	19.3	9	15	1	0.377358	0.00130044	cytoplasm
AUR62002474-RA	serine carboxypeptidase-like 3 isoform X6 [Beta vulgaris subsp. vulgaris]	35.514	2.845	3.2	1	1	1	1.31234	0.038601	nucleus	GO:0006508 proteolysis; GO:0008152 metabolic process; GO:0043170 macromolecule metabolic process; GO:0019538 protein metabolic process; GO:0044238 primary metabolic process; GO:0071704 organic substance metabolic process;		GO:0004180 carboxypeptidase activity; GO:0008233 peptidase activity; GO:0008238 exopeptidase activity; GO:0003824 catalytic activity; GO:0017171 serine hydrolase activity; GO:0008236 serine-type peptidase activity; GO:0070011 peptidase activity, acting on L-amino acid peptides; GO:0016787 hydrolase activity; GO:0004185 serine-type carboxypeptidase activity; GO:0070008 serine-type exopeptidase act…	K16296			IPR029058;	Alpha/Beta hydrolase fold;
AUR62002480-RA	"aspartate--tRNA ligase 2, cytoplasmic [Beta vulgaris subsp. vulgaris]"	44.835	77.128	43.1	15	20	4	1.14811	0.079559	cytoplasm	GO:0006518 peptide metabolic process; GO:0006725 cellular aromatic compound metabolic process; GO:0044267 cellular protein metabolic process; GO:0044699 single-organism process; GO:0009058 biosynthetic process; GO:1901566 organonitrogen compound biosynthetic process; GO:0043039 tRNA aminoacylation; GO:0044237 cellular metabolic process; GO:0071704 organic substance metabolic process; GO:0008152 m…		GO:0016876 ligase activity, forming aminoacyl-tRNA and related compounds; GO:0005524 ATP binding; GO:1901265 nucleoside phosphate binding; GO:0016875 ligase activity, forming carbon-oxygen bonds; GO:0016874 ligase activity; GO:0001882 nucleoside binding; GO:0043167 ion binding; GO:0000166 nucleotide binding; GO:0097159 organic cyclic compound binding; GO:1901363 heterocyclic compound binding; GO:…	K22503	DARS; aspartyl-tRNA synthetase [EC:6.1.1.12]	soe00970 Aminoacyl-tRNA biosynthesis - Spinacia oleracea (spinach);	IPR004364; IPR012340; IPR006195;	Aminoacyl-tRNA synthetase, class II (D/K/N); Nucleic acid-binding, OB-fold; Aminoacyl-tRNA synthetase, class II;
AUR62002483-RA	"outer envelope pore protein 37, chloroplastic [Beta vulgaris subsp. vulgaris]"	43.787	16.35	15.9	5	8	2	1.10254	0.061376	nucleus
AUR62002485-RA	"inositol 1,3,4-trisphosphate 5/6-kinase 4 isoform X1 [Beta vulgaris subsp. vulgaris]"	54.595	4.7858	5.3	2	3	2	1.06724	0.120863	chloroplast	GO:1901615 organic hydroxy compound metabolic process; GO:0006066 alcohol metabolic process; GO:0044281 small molecule metabolic process; GO:0044763 single-organism cellular process; GO:0044699 single-organism process; GO:0044237 cellular metabolic process; GO:0019751 polyol metabolic process; GO:0006796 phosphate-containing compound metabolic process; GO:0071704 organic substance metabolic proce…	GO:0005623 cell; GO:0005622 intracellular; GO:0044464 cell part;	GO:1901265 nucleoside phosphate binding; GO:0016773 phosphotransferase activity, alcohol group as acceptor; GO:0097159 organic cyclic compound binding; GO:1901363 heterocyclic compound binding; GO:0016301 kinase activity; GO:0003824 catalytic activity; GO:0032553 ribonucleotide binding; GO:0005488 binding; GO:0032550 purine ribonucleoside binding; GO:0043169 cation binding; GO:0051765 inositol te…	K01765	ITPK4; inositol-1,3,4-trisphosphate 5/6-kinase [EC:2.7.1.159]	soe01100 Metabolic pathways - Spinacia oleracea (spinach); soe00562 Inositol phosphate metabolism - Spinacia oleracea (spinach);
AUR62002497-RA	desiccation-related protein At2g46140 [Theobroma cacao]	42.855	19.636	29.4	11	22	11	0.864304	0.00053734	cytoplasm	GO:0009414 response to water deprivation; GO:0001101 response to acid chemical; GO:0042221 response to chemical; GO:0006950 response to stress; GO:0009415 response to water; GO:0009628 response to abiotic stimulus; GO:1901700 response to oxygen-containing compound; GO:0010035 response to inorganic substance; GO:0050896 response to stimulus; GO:0009269 response to desiccation;						IPR013783; IPR013990; IPR004864;	Immunoglobulin-like fold; Water stress and hypersensitive response domain; Late embryogenesis abundant protein, LEA-14;
AUR62002501-RA	guanosine nucleotide diphosphate dissociation inhibitor 1 [Beta vulgaris subsp. vulgaris]	49.317	104.52	34.9	16	37	16	1.14548	0.0042601	cytoplasm	GO:0050794 regulation of cellular process; GO:0044700 single organism signaling; GO:0051716 cellular response to stimulus; GO:0035556 intracellular signal transduction; GO:0055114 oxidation-reduction process; GO:0044699 single-organism process; GO:0071702 organic substance transport; GO:0007264 small GTPase mediated signal transduction; GO:0023052 signaling; GO:0050896 response to stimulus; GO:00…		GO:0030234 enzyme regulator activity; GO:0003824 catalytic activity; GO:0005093 Rab GDP-dissociation inhibitor activity; GO:0005092 GDP-dissociation inhibitor activity; GO:0060589 nucleoside-triphosphatase regulator activity; GO:0030695 GTPase regulator activity; GO:0098772 molecular function regulator; GO:0016491 oxidoreductase activity;	K17255			IPR023753;	FAD/NAD(P)-binding domain;
AUR62002512-RA	methylenetetrahydrofolate reductase 1 [Beta vulgaris subsp. vulgaris]	66.727	82.306	41.8	21	33	3	0.537634	8.1509e-05	cytoplasm	GO:0006790 sulfur compound metabolic process; GO:0055114 oxidation-reduction process; GO:0044281 small molecule metabolic process; GO:0009066 aspartate family amino acid metabolic process; GO:0044763 single-organism cellular process; GO:0006807 nitrogen compound metabolic process; GO:0044699 single-organism process; GO:1901605 alpha-amino acid metabolic process; GO:0044238 primary metabolic proce…		GO:0016645 oxidoreductase activity, acting on the CH-NH group of donors; GO:0016646 oxidoreductase activity, acting on the CH-NH group of donors, NAD or NADP as acceptor; GO:0004489 methylenetetrahydrofolate reductase (NAD(P)H) activity; GO:0003824 catalytic activity; GO:0016491 oxidoreductase activity;	K00297	metF; methylenetetrahydrofolate reductase (NADPH) [EC:1.5.1.20]	soe00670 One carbon pool by folate - Spinacia oleracea (spinach); soe01200 Carbon metabolism - Spinacia oleracea (spinach); soe01100 Metabolic pathways - Spinacia oleracea (spinach);	IPR029041;	FAD-linked oxidoreductase-like;
AUR62002514-RA	methionine aminopeptidase 2B-like [Beta vulgaris subsp. vulgaris]	42.227	7.2866	7.2	2	4	2	1.64204	3.8219e-05	cytoplasm	GO:0006508 proteolysis; GO:0008152 metabolic process; GO:0043170 macromolecule metabolic process; GO:0019538 protein metabolic process; GO:0044238 primary metabolic process; GO:0071704 organic substance metabolic process;		GO:0008233 peptidase activity; GO:0008238 exopeptidase activity; GO:0003824 catalytic activity; GO:0008235 metalloexopeptidase activity; GO:0070011 peptidase activity, acting on L-amino acid peptides; GO:0016787 hydrolase activity; GO:0004177 aminopeptidase activity; GO:0008237 metallopeptidase activity;	K01265			IPR011991; IPR000994;	Winged helix-turn-helix DNA-binding domain; Peptidase M24;
AUR62002520-RA	DEAD-box ATP-dependent RNA helicase 50 [Beta vulgaris subsp. vulgaris]	74.059	2.1459	1.9	1	1	1	#DIV/0!		chloroplast			GO:0005524 ATP binding; GO:1901265 nucleoside phosphate binding; GO:0001882 nucleoside binding; GO:0043167 ion binding; GO:0000166 nucleotide binding; GO:0097159 organic cyclic compound binding; GO:1901363 heterocyclic compound binding; GO:0032549 ribonucleoside binding; GO:0097367 carbohydrate derivative binding; GO:0032553 ribonucleotide binding; GO:0005488 binding; GO:0003676 nucleic acid bind…	K13179			IPR014014; IPR011545; IPR027417; IPR014001; IPR001650;	RNA helicase, DEAD-box type, Q motif; DEAD/DEAH box helicase domain; P-loop containing nucleoside triphosphate hydrolase; Helicase superfamily 1/2, ATP-binding domain; Helicase, C-terminal;
AUR62002537-RA	"glutamine--tRNA ligase, cytoplasmic isoform X1 [Beta vulgaris subsp. vulgaris]"	85.854	83.181	29.7	21	24	3	1.15607	0.00110276	chloroplast	GO:0006518 peptide metabolic process; GO:0006725 cellular aromatic compound metabolic process; GO:0044267 cellular protein metabolic process; GO:0044699 single-organism process; GO:0009058 biosynthetic process; GO:1901566 organonitrogen compound biosynthetic process; GO:0043039 tRNA aminoacylation; GO:0044237 cellular metabolic process; GO:0071704 organic substance metabolic process; GO:0008152 m…	GO:0044424 intracellular part; GO:0005623 cell; GO:0044464 cell part; GO:0005622 intracellular; GO:0005737 cytoplasm;	GO:0016876 ligase activity, forming aminoacyl-tRNA and related compounds; GO:0005524 ATP binding; GO:0004819 glutamine-tRNA ligase activity; GO:1901265 nucleoside phosphate binding; GO:0016875 ligase activity, forming carbon-oxygen bonds; GO:0001882 nucleoside binding; GO:0043167 ion binding; GO:0016874 ligase activity; GO:0000166 nucleotide binding; GO:0097159 organic cyclic compound binding; GO…	K01886	QARS; glutaminyl-tRNA synthetase [EC:6.1.1.18]	soe01100 Metabolic pathways - Spinacia oleracea (spinach); soe00970 Aminoacyl-tRNA biosynthesis - Spinacia oleracea (spinach);	IPR014729; IPR020061; IPR020056; IPR007639; IPR007638; IPR020058; IPR011035; IPR020059;	Rossmann-like alpha/beta/alpha sandwich fold; Glutamyl/glutaminyl-tRNA synthetase, class Ib, alpha-bundle domain; Ribosomal protein L25/Gln-tRNA synthetase, beta-barrel domain; Glutaminyl-tRNA synthetase, class Ib, non-specific RNA-binding domain, N-terminal; Glutaminyl-tRNA synthetase, class Ib, non-specific RNA-binding domain 2; Glutamyl/glutaminyl-tRNA synthetase, class Ib, catalytic domain; R…
AUR62002551-RA	late embryogenesis abundant protein D-29 isoform X1 [Beta vulgaris subsp. vulgaris]	26.689	21.176	30.3	7	10	4	10.4167	2.2202e-08	chloroplast
AUR62002558-RA	"pyruvate dehydrogenase (acetyl-transferring) kinase, mitochondrial [Beta vulgaris subsp. vulgaris]"	42.637	5.2258	11.7	3	3	3	1.00604	0.9022	cytoplasm				K00898			IPR005467; IPR018955; IPR003594;	Histidine kinase domain; Branched-chain alpha-ketoacid dehydrogenase kinase/Pyruvate dehydrogenase kinase, N-terminal; Histidine kinase-like ATPase, C-terminal domain;
AUR62002559-RA	novel plant SNARE 13 [Beta vulgaris subsp. vulgaris]	30.144	4.3373	5.9	1	1	1	#DIV/0!		nucleus			GO:0005515 protein binding; GO:0005488 binding;	K08494			IPR000727;	Target SNARE coiled-coil homology domain;
AUR62002570-RA	1-Cys peroxiredoxin [Beta vulgaris subsp. vulgaris]	24.255	94.842	64.4	15	52	3	5.95238	0.0030387	cytoskeleton	GO:0050794 regulation of cellular process; GO:0042592 homeostatic process; GO:0065008 regulation of biological quality; GO:0008152 metabolic process; GO:0050789 regulation of biological process; GO:0055114 oxidation-reduction process; GO:0044710 single-organism metabolic process; GO:0045454 cell redox homeostasis; GO:0044763 single-organism cellular process; GO:0019725 cellular homeostasis; GO:00…		GO:0016209 antioxidant activity; GO:0003824 catalytic activity; GO:0051920 peroxiredoxin activity; GO:0016491 oxidoreductase activity; GO:0016684 oxidoreductase activity, acting on peroxide as acceptor;	K11188	PRDX6; peroxiredoxin 6, 1-Cys peroxiredoxin [EC:1.11.1.7 1.11.1.15 3.1.1.-]	soe01100 Metabolic pathways - Spinacia oleracea (spinach); soe00940 Phenylpropanoid biosynthesis - Spinacia oleracea (spinach); soe01110 Biosynthesis of secondary metabolites - Spinacia oleracea (spinach);	IPR019479; IPR000866; IPR013766; IPR012336;	Peroxiredoxin, C-terminal; Alkyl hydroperoxide reductase subunit C/ Thiol specific antioxidant; Thioredoxin domain; Thioredoxin-like fold;
AUR62002576-RA	importin beta-like SAD2 homolog isoform X2 [Jatropha curcas]	39.444	1.3129	6.5	2	2	2	1.27065	0.3099	chloroplast			GO:0005488 binding;				IPR016024;	Armadillo-type fold;
AUR62002588-RA	"dihydrolipoyl dehydrogenase, mitochondrial [Beta vulgaris subsp. vulgaris]"	53.214	20.052	28.5	12	30	2	0.994036	0.91874	chloroplast	GO:0050794 regulation of cellular process; GO:0042592 homeostatic process; GO:0065008 regulation of biological quality; GO:0008152 metabolic process; GO:0050789 regulation of biological process; GO:0055114 oxidation-reduction process; GO:0044710 single-organism metabolic process; GO:0045454 cell redox homeostasis; GO:0044763 single-organism cellular process; GO:0019725 cellular homeostasis; GO:00…		GO:0004148 dihydrolipoyl dehydrogenase activity; GO:0016651 oxidoreductase activity, acting on NAD(P)H; GO:1901265 nucleoside phosphate binding; GO:0050660 flavin adenine dinucleotide binding; GO:0043167 ion binding; GO:0000166 nucleotide binding; GO:0048037 cofactor binding; GO:0016668 oxidoreductase activity, acting on a sulfur group of donors, NAD(P) as acceptor; GO:0016491 oxidoreductase acti…	K00382	DLD; dihydrolipoamide dehydrogenase [EC:1.8.1.4]	soe00260 Glycine, serine and threonine metabolism - Spinacia oleracea (spinach); soe00630 Glyoxylate and dicarboxylate metabolism - Spinacia oleracea (spinach); soe00020 Citrate cycle (TCA cycle) - Spinacia oleracea (spinach); soe00640 Propanoate metabolism - Spinacia oleracea (spinach); soe01200 Carbon metabolism - Spinacia oleracea (spinach); soe00010 Glycolysis / Gluconeogenesis - Spinacia ole…	IPR016156; IPR004099; IPR023753;	FAD/NAD-linked reductase, dimerisation domain; Pyridine nucleotide-disulphide oxidoreductase, dimerisation domain; FAD/NAD(P)-binding domain;
AUR62002589-RA	nuclear pore complex protein NUP155 [Beta vulgaris subsp. vulgaris]	161.71	2.1737	6.9	9	10	1	1.05708	0.33998	nucleus				K14312	NUP155; nuclear pore complex protein Nup155	soe03013 RNA transport - Spinacia oleracea (spinach);	IPR014908; IPR007187;	Nucleoporin, Nup133/Nup155-like, N-terminal; Nucleoporin, Nup133/Nup155-like, C-terminal;
AUR62002590-RA	E3 ubiquitin-protein ligase UPL6 [Beta vulgaris subsp. vulgaris]	118.42	4.6331	3.7	4	4	4	0.511509	0.003744	cytoplasm			GO:0019787 ubiquitin-like protein transferase activity; GO:0003824 catalytic activity; GO:0016740 transferase activity; GO:0004842 ubiquitin-protein transferase activity;	K10589	UBE3C; ubiquitin-protein ligase E3 C [EC:2.3.2.26]	soe04120 Ubiquitin mediated proteolysis - Spinacia oleracea (spinach);	IPR000569;	HECT domain;
AUR62002627-RA	probable ubiquitin receptor RAD23a [Beta vulgaris subsp. vulgaris]	38.326	15.414	16.1	7	7	2	1.02041	0.75374	cytoplasm	GO:0033554 cellular response to stress; GO:0051603 proteolysis involved in cellular protein catabolic process; GO:0044257 cellular protein catabolic process; GO:0006725 cellular aromatic compound metabolic process; GO:0006259 DNA metabolic process; GO:0006289 nucleotide-excision repair; GO:0044267 cellular protein metabolic process; GO:0050896 response to stimulus; GO:0044237 cellular metabolic p…	GO:0043226 organelle; GO:0043231 intracellular membrane-bounded organelle; GO:0043229 intracellular organelle; GO:0005634 nucleus; GO:0044464 cell part; GO:0005622 intracellular; GO:0044424 intracellular part; GO:0043227 membrane-bounded organelle; GO:0005623 cell;	GO:0097159 organic cyclic compound binding; GO:1901363 heterocyclic compound binding; GO:0003677 DNA binding; GO:0005488 binding; GO:0003676 nucleic acid binding; GO:0003684 damaged DNA binding; GO:0005515 protein binding;	K10839	RAD23; UV excision repair protein RAD23	soe04141 Protein processing in endoplasmic reticulum - Spinacia oleracea (spinach); soe03420 Nucleotide excision repair - Spinacia oleracea (spinach);	IPR006636; IPR015940; IPR029071; IPR000626; IPR015360; IPR009060;	Heat shock chaperonin-binding; Ubiquitin-associated domain; Ubiquitin-related domain; Ubiquitin domain; XPC-binding domain; UBA-like;
AUR62002638-RA	"endo-1,3;1,4-beta-D-glucanase [Beta vulgaris subsp. vulgaris]"	22.785	45.638	29.7	5	12	5	1.16279	0.020397	cytoplasm			GO:0016787 hydrolase activity; GO:0003824 catalytic activity;				IPR029058; IPR002925;	Alpha/Beta hydrolase fold; Dienelactone hydrolase;
AUR62002644-RA	"probable inactive shikimate kinase like 2, chloroplastic [Beta vulgaris subsp. vulgaris]"	26.297	2.183	9	2	2	2	1.02564	0.121036	cytoplasm
AUR62002649-RA	nudix hydrolase 3 [Beta vulgaris subsp. vulgaris]	87.645	6.3505	4	3	4	3	1.07643	0.159498	cytoplasm			GO:0016787 hydrolase activity; GO:0003824 catalytic activity;				IPR015797; IPR000086;	NUDIX hydrolase domain-like; NUDIX hydrolase domain;
AUR62002650-RA	nuclear protein [Arabidopsis thaliana]	30.888	7.074	5	1	1	1	0.6035	0.0045025	cytoplasm	GO:0044699 single-organism process; GO:0008152 metabolic process; GO:0055114 oxidation-reduction process; GO:0044710 single-organism metabolic process;		GO:0003824 catalytic activity; GO:0016491 oxidoreductase activity;				IPR013328;	6-phosphogluconate dehydrogenase, domain 2;
AUR62002675-RA	CSC1-like protein ERD4 isoform X1 [Beta vulgaris subsp. vulgaris]	82.202	5.7945	5.1	4	4	1	0.762195	0.0107983	plasma membrane		GO:0016020 membrane;		K21989			IPR027815; IPR003864; IPR032880;	10TM putative phosphate transporter, cytosolic domain; Calcium-dependent channel, 7TM region, putative phosphate; Calcium permeable stress-gated cation channel 1, N-terminal transmembrane domain;
AUR62002682-RA	"probable 3-hydroxyisobutyrate dehydrogenase, mitochondrial isoform X2 [Beta vulgaris subsp.vulgaris]"	33.47	2.6355	2.8	1	1	1	0.971817	0.63938	mitochondria	GO:0044699 single-organism process; GO:0008152 metabolic process; GO:0055114 oxidation-reduction process; GO:0044710 single-organism metabolic process;		GO:1901265 nucleoside phosphate binding; GO:0000166 nucleotide binding; GO:0048037 cofactor binding; GO:0016491 oxidoreductase activity; GO:0016614 oxidoreductase activity, acting on CH-OH group of donors; GO:1901363 heterocyclic compound binding; GO:0097159 organic cyclic compound binding; GO:0016616 oxidoreductase activity, acting on the CH-OH group of donors, NAD or NADP as acceptor; GO:000461…	K00020			IPR006115; IPR008927; IPR013328; IPR016040; IPR029154;	6-phosphogluconate dehydrogenase, NADP-binding; 6-phosphogluconate dehydrogenase C-terminal domain-like; 6-phosphogluconate dehydrogenase, domain 2; NAD(P)-binding domain; 3-hydroxyisobutyrate dehydrogenase, NAD-binding domain;
AUR62002688-RA	"solanesyl-diphosphate synthase 1, mitochondrial isoform X1 [Beta vulgaris subsp. vulgaris]"	47.151	12.286	10.5	4	5	4	1.47929	0.00190186	chloroplast	GO:0006720 isoprenoid metabolic process; GO:0044711 single-organism biosynthetic process; GO:0044763 single-organism cellular process; GO:0044699 single-organism process; GO:0009058 biosynthetic process; GO:0044255 cellular lipid metabolic process; GO:0044238 primary metabolic process; GO:1901576 organic substance biosynthetic process; GO:0044237 cellular metabolic process; GO:0044249 cellular bi…			K14066	GPS; geranyl diphosphate synthase [EC:2.5.1.1]	soe01100 Metabolic pathways - Spinacia oleracea (spinach); soe00900 Terpenoid backbone biosynthesis - Spinacia oleracea (spinach); soe01110 Biosynthesis of secondary metabolites - Spinacia oleracea (spinach);	IPR008949;	Isoprenoid synthase domain;
AUR62002697-RA	"ornithine aminotransferase, mitochondrial [Beta vulgaris subsp. vulgaris]"	64.207	20.248	16.5	10	15	4	1.17925	0.063378	chloroplast	GO:0044699 single-organism process; GO:0008152 metabolic process; GO:0055114 oxidation-reduction process; GO:0044710 single-organism metabolic process;		GO:0097159 organic cyclic compound binding; GO:1901363 heterocyclic compound binding; GO:0016769 transferase activity, transferring nitrogenous groups; GO:0003824 catalytic activity; GO:0005488 binding; GO:0043167 ion binding; GO:0043168 anion binding; GO:0008483 transaminase activity; GO:0016740 transferase activity; GO:0048037 cofactor binding; GO:0030170 pyridoxal phosphate binding; GO:0016491…	K00819	rocD; ornithine--oxo-acid transaminase [EC:2.6.1.13]	soe00330 Arginine and proline metabolism - Spinacia oleracea (spinach); soe01100 Metabolic pathways - Spinacia oleracea (spinach); soe01110 Biosynthesis of secondary metabolites - Spinacia oleracea (spinach);	IPR015424; IPR016161; IPR015590; IPR016162; IPR015422; IPR015421;	Pyridoxal phosphate-dependent transferase; Aldehyde/histidinol dehydrogenase; Aldehyde dehydrogenase domain; Aldehyde dehydrogenase N-terminal domain; Pyridoxal phosphate-dependent transferase, major region, subdomain 2; Pyridoxal phosphate-dependent transferase, major region, subdomain 1;
AUR62002705-RA	"phosphoglucan phosphatase DSP4, amyloplastic [Beta vulgaris subsp. vulgaris]"	42.491	1.6394	2.1	1	2	1	#DIV/0!		chloroplast	GO:0044267 cellular protein metabolic process; GO:0044238 primary metabolic process; GO:0006470 protein dephosphorylation; GO:0016311 dephosphorylation; GO:0044237 cellular metabolic process; GO:0006796 phosphate-containing compound metabolic process; GO:0071704 organic substance metabolic process; GO:0008152 metabolic process; GO:0006793 phosphorus metabolic process; GO:0044260 cellular macromol…		GO:0003824 catalytic activity; GO:0042578 phosphoric ester hydrolase activity; GO:0016791 phosphatase activity; GO:0016788 hydrolase activity, acting on ester bonds; GO:0016787 hydrolase activity; GO:0008138 protein tyrosine/serine/threonine phosphatase activity; GO:0004721 phosphoprotein phosphatase activity;				IPR029021; IPR000387; IPR014756; IPR000340; IPR020422; IPR032640;	Protein-tyrosine phosphatase-like; Tyrosine specific protein phosphatases domain; Immunoglobulin E-set; Dual specificity phosphatase, catalytic domain; Dual specificity protein phosphatase domain; AMP-activated protein kinase, glycogen-binding domain;
AUR62002713-RA	DNA-binding protein PD2 [Medicago truncatula]	54.778	4.992	3.7	2	2	2	0.789889	0.010223	peroxisome
AUR62002738-RA	calcyclin-binding protein [Beta vulgaris subsp. vulgaris]	25.156	26.535	19.2	5	5	2	1.44092	0.0081612	nucleus				K04507			IPR007052; IPR015120; IPR007699; IPR008978;	CS domain; Siah interacting protein, N-terminal; SGS domain; HSP20-like chaperone;
AUR62002740-RA	katanin p60 ATPase-containing subunit A-like 2 [Beta vulgaris subsp. vulgaris]	43.059	4.7782	9.4	4	5	4	0.22168	0.00012027	cytoplasm			GO:0005524 ATP binding; GO:1901265 nucleoside phosphate binding; GO:0001882 nucleoside binding; GO:0043167 ion binding; GO:0000166 nucleotide binding; GO:0097159 organic cyclic compound binding; GO:1901363 heterocyclic compound binding; GO:0032549 ribonucleoside binding; GO:0097367 carbohydrate derivative binding; GO:0032553 ribonucleotide binding; GO:0005488 binding; GO:0032550 purine ribonucleo…	K07767			IPR003959; IPR003593; IPR027417;	ATPase, AAA-type, core; AAA+ ATPase domain; P-loop containing nucleoside triphosphate hydrolase;
AUR62002747-RA	cullin-4 [Beta vulgaris subsp. vulgaris]	90.984	12.863	10.5	9	9	9	0.938967	0.32766	cytoplasm	GO:0043632 modification-dependent macromolecule catabolic process; GO:0044265 cellular macromolecule catabolic process; GO:0051603 proteolysis involved in cellular protein catabolic process; GO:0044257 cellular protein catabolic process; GO:0019941 modification-dependent protein catabolic process; GO:0044267 cellular protein metabolic process; GO:0006511 ubiquitin-dependent protein catabolic proc…	GO:1902494 catalytic complex; GO:0044464 cell part; GO:0005622 intracellular; GO:0031461 cullin-RING ubiquitin ligase complex; GO:0032991 macromolecular complex; GO:0044424 intracellular part; GO:1990234 transferase complex; GO:0000151 ubiquitin ligase complex; GO:0005623 cell;	GO:0005515 protein binding; GO:0031625 ubiquitin protein ligase binding; GO:0044389 ubiquitin-like protein ligase binding; GO:0005488 binding; GO:0019899 enzyme binding;	K10609	CUL4; cullin 4	soe04120 Ubiquitin mediated proteolysis - Spinacia oleracea (spinach); soe03420 Nucleotide excision repair - Spinacia oleracea (spinach);	IPR011991; IPR019559; IPR016158; IPR001373; IPR016159;	Winged helix-turn-helix DNA-binding domain; Cullin protein, neddylation domain; Cullin homology; Cullin, N-terminal; Cullin repeat-like-containing domain;
AUR62002758-RA	nudix hydrolase 25 [Beta vulgaris subsp. vulgaris]	19.697	1.997	4.6	1	1	1	#DIV/0!		cytoplasm			GO:0016787 hydrolase activity; GO:0003824 catalytic activity;				IPR015797; IPR020476; IPR000086;	NUDIX hydrolase domain-like; NUDIX hydrolase; NUDIX hydrolase domain;
AUR62002772-RA	cyclin-D1-binding protein 1 homolog [Nelumbo nucifera]	38.865	1.9082	6.4	2	2	2	#DIV/0!		endoplasmic reticulum				K21626
AUR62002775-RA	psbB gene product (chloroplast) [Silene conica]	40.642	45.027	17.6	5	9	1	0.366032	0.00022137	plasma membrane	GO:0009772 photosynthetic electron transport in photosystem II; GO:0008152 metabolic process; GO:0006091 generation of precursor metabolites and energy; GO:0044710 single-organism metabolic process; GO:0055114 oxidation-reduction process; GO:0044763 single-organism cellular process; GO:0044699 single-organism process; GO:0022900 electron transport chain; GO:0019684 photosynthesis, light reaction;…	GO:0009521 photosystem; GO:0016020 membrane; GO:0009523 photosystem II; GO:0044464 cell part; GO:0005622 intracellular; GO:0098796 membrane protein complex; GO:0044425 membrane part; GO:0009579 thylakoid; GO:0032991 macromolecular complex; GO:0044424 intracellular part; GO:0005623 cell; GO:0043234 protein complex; GO:0044436 thylakoid part; GO:0034357 photosynthetic membrane;	GO:0097159 organic cyclic compound binding; GO:1901363 heterocyclic compound binding; GO:0009055 electron carrier activity; GO:0045156 electron transporter, transferring electrons within the cyclic electron transport pathway of photosynthesis activity; GO:0016168 chlorophyll binding; GO:0046906 tetrapyrrole binding; GO:0005488 binding;	K02704	psbB; photosystem II CP47 chlorophyll apoprotein	soe00195 Photosynthesis - Spinacia oleracea (spinach); soe01100 Metabolic pathways - Spinacia oleracea (spinach);
AUR62002803-RA	"valine--tRNA ligase, mitochondrial 1 [Beta vulgaris subsp. vulgaris]"	119.96	103.27	19.5	18	25	0	#DIV/0!		cytoplasm	GO:0006518 peptide metabolic process; GO:0006725 cellular aromatic compound metabolic process; GO:0044267 cellular protein metabolic process; GO:0044699 single-organism process; GO:0009058 biosynthetic process; GO:1901566 organonitrogen compound biosynthetic process; GO:0043039 tRNA aminoacylation; GO:0044237 cellular metabolic process; GO:0071704 organic substance metabolic process; GO:0008152 m…		GO:0016876 ligase activity, forming aminoacyl-tRNA and related compounds; GO:0002161 aminoacyl-tRNA editing activity; GO:0005524 ATP binding; GO:0052689 carboxylic ester hydrolase activity; GO:1901265 nucleoside phosphate binding; GO:0016875 ligase activity, forming carbon-oxygen bonds; GO:0001882 nucleoside binding; GO:0043167 ion binding; GO:0016874 ligase activity; GO:0016787 hydrolase activit…	K01873	VARS; valyl-tRNA synthetase [EC:6.1.1.9]	soe00970 Aminoacyl-tRNA biosynthesis - Spinacia oleracea (spinach);	IPR014729; IPR013155; IPR009008; IPR002300; IPR033705; IPR009080;	Rossmann-like alpha/beta/alpha sandwich fold; Methionyl/Valyl/Leucyl/Isoleucyl-tRNA synthetase, anticodon-binding; Valyl/Leucyl/Isoleucyl-tRNA synthetase, editing domain; Aminoacyl-tRNA synthetase, class Ia; Valyl tRNA synthetase, anticodon-binding domain; Aminoacyl-tRNA synthetase, class Ia, anticodon-binding;
AUR62002806-RA	elongator complex protein 2 isoform X1 [Beta vulgaris subsp. vulgaris]	92.16	5.9405	4.5	4	4	2	0.906618	0.182904	chloroplast			GO:0005515 protein binding; GO:0005488 binding;	K11374			IPR017986; IPR015943;	WD40-repeat-containing domain; WD40/YVTN repeat-like-containing domain;
AUR62002807-RA	"50S ribosomal protein L9, chloroplastic [Amborella trichopoda]"	23.858	1.9829	5.3	1	1	1	#DIV/0!		mitochondria				K02939	RP-L9; large subunit ribosomal protein L9	soe03010 Ribosome - Spinacia oleracea (spinach);	IPR009027; IPR020070; IPR020069;	Ribosomal protein L9/RNase H1, N-terminal; Ribosomal protein L9, N-terminal; Ribosomal protein L9, C-terminal;
AUR62002811-RA	receptor protein kinase-like protein ZAR1 [Beta vulgaris subsp. vulgaris]	77.378	3.6397	3	2	2	2	#DIV/0!		plasma membrane	GO:0016310 phosphorylation; GO:0044267 cellular protein metabolic process; GO:0044238 primary metabolic process; GO:0044237 cellular metabolic process; GO:0006796 phosphate-containing compound metabolic process; GO:0071704 organic substance metabolic process; GO:0008152 metabolic process; GO:0006468 protein phosphorylation; GO:0006793 phosphorus metabolic process; GO:0044260 cellular macromolecul…		GO:0005524 ATP binding; GO:1901265 nucleoside phosphate binding; GO:0016773 phosphotransferase activity, alcohol group as acceptor; GO:0001882 nucleoside binding; GO:0043167 ion binding; GO:0005515 protein binding; GO:0004672 protein kinase activity; GO:0000166 nucleotide binding; GO:0097159 organic cyclic compound binding; GO:1901363 heterocyclic compound binding; GO:0032549 ribonucleoside bindi…				IPR000719; IPR013210; IPR032675; IPR011009;	Protein kinase domain; Leucine-rich repeat-containing N-terminal, plant-type; Leucine-rich repeat domain, L domain-like; Protein kinase-like domain;
AUR62002817-RA	"linoleate 13S-lipoxygenase 2-1, chloroplastic [Beta vulgaris subsp. vulgaris]"	104.62	4.7312	3.4	3	3	2	0.622665	0.00058187	cytoplasm	GO:0044699 single-organism process; GO:0008152 metabolic process; GO:0055114 oxidation-reduction process; GO:0044710 single-organism metabolic process;		GO:0016702 oxidoreductase activity, acting on single donors with incorporation of molecular oxygen, incorporation of two atoms of oxygen; GO:0016701 oxidoreductase activity, acting on single donors with incorporation of molecular oxygen; GO:0003824 catalytic activity; GO:0005488 binding; GO:0051213 dioxygenase activity; GO:0043167 ion binding; GO:0043169 cation binding; GO:0046872 metal ion bindi…	K00454	LOX2S; lipoxygenase [EC:1.13.11.12]	soe00591 Linoleic acid metabolism - Spinacia oleracea (spinach); soe01100 Metabolic pathways - Spinacia oleracea (spinach); soe00592 alpha-Linolenic acid metabolism - Spinacia oleracea (spinach); soe01110 Biosynthesis of secondary metabolites - Spinacia oleracea (spinach);	IPR027433; IPR001024; IPR013819;	Lipoxygenase, domain 3; PLAT/LH2 domain; Lipoxygenase, C-terminal;
AUR62002836-RA	Beta-lactamase-like protein 2 [Morus notabilis]	58.701	9.6499	2.3	1	2	1	0.576369	0.0097002	cytoplasm				K16639			IPR001279;	Metallo-beta-lactamase;
AUR62002845-RA	"cysteine--tRNA ligase 2, cytoplasmic isoform X1 [Beta vulgaris subsp. vulgaris]"	62.577	9.7663	12.6	6	8	4	0.879507	0.0118003	cytoplasm	GO:0006518 peptide metabolic process; GO:0006725 cellular aromatic compound metabolic process; GO:0044267 cellular protein metabolic process; GO:0044699 single-organism process; GO:0009058 biosynthetic process; GO:0006423 cysteinyl-tRNA aminoacylation; GO:1901566 organonitrogen compound biosynthetic process; GO:0043039 tRNA aminoacylation; GO:0044237 cellular metabolic process; GO:0071704 organic…		GO:0016876 ligase activity, forming aminoacyl-tRNA and related compounds; GO:0005524 ATP binding; GO:1901265 nucleoside phosphate binding; GO:0016875 ligase activity, forming carbon-oxygen bonds; GO:0001882 nucleoside binding; GO:0043167 ion binding; GO:0016874 ligase activity; GO:0000166 nucleotide binding; GO:0097159 organic cyclic compound binding; GO:1901363 heterocyclic compound binding; GO:…	K01883	CARS; cysteinyl-tRNA synthetase [EC:6.1.1.16]	soe00970 Aminoacyl-tRNA biosynthesis - Spinacia oleracea (spinach);	IPR014729; IPR032678; IPR009080;	Rossmann-like alpha/beta/alpha sandwich fold; tRNA synthetases class I, catalytic domain; Aminoacyl-tRNA synthetase, class Ia, anticodon-binding;
AUR62002847-RA	"glutamine--tRNA ligase, cytoplasmic isoform X1 [Beta vulgaris subsp. vulgaris]"	85.266	2.0715	13	9	10	1	#DIV/0!		cytoplasm	GO:0006518 peptide metabolic process; GO:0006725 cellular aromatic compound metabolic process; GO:0044267 cellular protein metabolic process; GO:0044699 single-organism process; GO:0009058 biosynthetic process; GO:1901566 organonitrogen compound biosynthetic process; GO:0043039 tRNA aminoacylation; GO:0044237 cellular metabolic process; GO:0071704 organic substance metabolic process; GO:0008152 m…	GO:0044424 intracellular part; GO:0005623 cell; GO:0044464 cell part; GO:0005622 intracellular; GO:0005737 cytoplasm;	GO:0016876 ligase activity, forming aminoacyl-tRNA and related compounds; GO:0005524 ATP binding; GO:0004819 glutamine-tRNA ligase activity; GO:1901265 nucleoside phosphate binding; GO:0016875 ligase activity, forming carbon-oxygen bonds; GO:0001882 nucleoside binding; GO:0043167 ion binding; GO:0016874 ligase activity; GO:0000166 nucleotide binding; GO:0097159 organic cyclic compound binding; GO…	K01886	QARS; glutaminyl-tRNA synthetase [EC:6.1.1.18]	soe01100 Metabolic pathways - Spinacia oleracea (spinach); soe00970 Aminoacyl-tRNA biosynthesis - Spinacia oleracea (spinach);	IPR014729; IPR007639; IPR020056; IPR020061; IPR020058; IPR011035; IPR007638; IPR020059;	Rossmann-like alpha/beta/alpha sandwich fold; Glutaminyl-tRNA synthetase, class Ib, non-specific RNA-binding domain, N-terminal; Ribosomal protein L25/Gln-tRNA synthetase, beta-barrel domain; Glutamyl/glutaminyl-tRNA synthetase, class Ib, alpha-bundle domain; Glutamyl/glutaminyl-tRNA synthetase, class Ib, catalytic domain; Ribosomal protein L25/Gln-tRNA synthetase, anti-codon-binding domain; Glut…
AUR62002851-RA	universal stress protein A-like protein [Theobroma cacao]	15.779	10.996	28.6	4	7	4	1.5674	1.4853e-06	chloroplast	GO:0006950 response to stress; GO:0050896 response to stimulus;						IPR014729; IPR006016;	Rossmann-like alpha/beta/alpha sandwich fold; UspA;
AUR62002858-RA	caffeoylshikimate esterase isoform X1 [Beta vulgaris subsp. vulgaris]	57.398	9.7802	6.2	3	4	2	1.08342	0.039799	chloroplast			GO:0097159 organic cyclic compound binding; GO:1901363 heterocyclic compound binding; GO:0005488 binding; GO:0003676 nucleic acid binding;	K01054	MGLL; acylglycerol lipase [EC:3.1.1.23]	soe00561 Glycerolipid metabolism - Spinacia oleracea (spinach); soe01100 Metabolic pathways - Spinacia oleracea (spinach);	IPR029058; IPR012337; IPR022742;	Alpha/Beta hydrolase fold; Ribonuclease H-like domain; Serine aminopeptidase, S33;
AUR62002860-RA	"50S ribosomal protein L15, chloroplastic [Beta vulgaris subsp. vulgaris]"	34.689	18.851	20	6	9	1	2.7933	0.00035809	nucleus	GO:0006518 peptide metabolic process; GO:0043043 peptide biosynthetic process; GO:0044267 cellular protein metabolic process; GO:0006807 nitrogen compound metabolic process; GO:0009058 biosynthetic process; GO:0043603 cellular amide metabolic process; GO:0044238 primary metabolic process; GO:1901566 organonitrogen compound biosynthetic process; GO:1901576 organic substance biosynthetic process; G…	GO:0005840 ribosome; GO:0043229 intracellular organelle; GO:0043232 intracellular non-membrane-bounded organelle; GO:0044446 intracellular organelle part; GO:0005737 cytoplasm; GO:0032991 macromolecular complex; GO:0044424 intracellular part; GO:0005623 cell; GO:0044422 organelle part; GO:0043228 non-membrane-bounded organelle; GO:0043226 organelle; GO:0015934 large ribosomal subunit; GO:0044391 …	GO:0003735 structural constituent of ribosome; GO:0005198 structural molecule activity;	K02876	RP-L15; large subunit ribosomal protein L15	soe03010 Ribosome - Spinacia oleracea (spinach);	IPR021131; IPR005135;	Ribosomal protein L18e/L15P; Endonuclease/exonuclease/phosphatase;
AUR62002868-RA	protein FLX-like 3 [Beta vulgaris subsp. vulgaris]	36.417	4.4457	5.9	2	2	2	1.21507	0.0034646	mitochondria
AUR62002880-RA	alpha-xylosidase 1 [Beta vulgaris subsp. vulgaris]	104.32	49.362	16.2	13	24	4	1.02881	0.58616	chloroplast	GO:0008152 metabolic process; GO:0005975 carbohydrate metabolic process; GO:0044238 primary metabolic process; GO:0071704 organic substance metabolic process;		GO:0004553 hydrolase activity, hydrolyzing O-glycosyl compounds; GO:0030246 carbohydrate binding; GO:0016787 hydrolase activity; GO:0003824 catalytic activity; GO:0005488 binding; GO:0016798 hydrolase activity, acting on glycosyl bonds;	K15925			IPR011013; IPR031727; IPR017853;	Galactose mutarotase-like domain; Galactose mutarotase, N-terminal barrel; Glycoside hydrolase superfamily;
AUR62002885-RA	"dihydrolipoyllysine-residue acetyltransferase component 4 of pyruvate dehydrogenase complex,chloroplastic [Beta vulgaris subsp. vulgaris]"	49.892	1.0297	18.6	8	16	1	1.02669	0.79832	chloroplast	GO:0008152 metabolic process;		GO:0016746 transferase activity, transferring acyl groups; GO:0003824 catalytic activity; GO:0016740 transferase activity;	K00627	DLAT; pyruvate dehydrogenase E2 component (dihydrolipoamide acetyltransferase) [EC:2.3.1.12]	soe01200 Carbon metabolism - Spinacia oleracea (spinach); soe00010 Glycolysis / Gluconeogenesis - Spinacia oleracea (spinach); soe00620 Pyruvate metabolism - Spinacia oleracea (spinach); soe01100 Metabolic pathways - Spinacia oleracea (spinach); soe00020 Citrate cycle (TCA cycle) - Spinacia oleracea (spinach); soe01110 Biosynthesis of secondary metabolites - Spinacia oleracea (spinach);	IPR004167; IPR001078; IPR011053; IPR000089; IPR023213;	E3-binding domain; 2-oxoacid dehydrogenase acyltransferase, catalytic domain; Single hybrid motif; Biotin/lipoyl attachment; Chloramphenicol acetyltransferase-like domain;
AUR62002900-RA	serine/threonine-protein phosphatase 2A 65 kDa regulatory subunit A beta isoform [Beta vulgaris subsp. vulgaris]	60.336	25.061	16.1	7	9	4	0.956023	0.67724	chloroplast			GO:0005515 protein binding; GO:0005488 binding;	K03456	PPP2R1; serine/threonine-protein phosphatase 2A regulatory subunit A	soe03015 mRNA surveillance pathway - Spinacia oleracea (spinach);	IPR011989; IPR016024;	Armadillo-like helical; Armadillo-type fold;
AUR62002909-RA	"ATP-dependent Clp protease adapter protein CLPS1, chloroplastic [Beta vulgaris subsp. vulgaris]"	17.153	1.2407	7	1	1	1	#DIV/0!		cytoplasm	GO:1901575 organic substance catabolic process; GO:0008152 metabolic process; GO:0030163 protein catabolic process; GO:0009057 macromolecule catabolic process; GO:0043170 macromolecule metabolic process; GO:0019538 protein metabolic process; GO:0044238 primary metabolic process; GO:0009056 catabolic process; GO:0071704 organic substance metabolic process;			K06891			IPR003769; IPR014719;	Adaptor protein ClpS, core; Ribosomal protein L7/L12, C-terminal/adaptor protein ClpS-like;
AUR62002917-RA	THO complex subunit 4D [Beta vulgaris subsp. vulgaris]	20.291	5.4145	19.3	5	5	5	1.63666	3.5109e-06	nucleus			GO:0097159 organic cyclic compound binding; GO:1901363 heterocyclic compound binding; GO:1901265 nucleoside phosphate binding; GO:0005488 binding; GO:0003676 nucleic acid binding; GO:0000166 nucleotide binding; GO:0036094 small molecule binding;	K12881	THOC4; THO complex subunit 4	soe03015 mRNA surveillance pathway - Spinacia oleracea (spinach); soe03040 Spliceosome - Spinacia oleracea (spinach); soe03013 RNA transport - Spinacia oleracea (spinach);	IPR000504; IPR012677; IPR025715;	RNA recognition motif domain; Nucleotide-binding alpha-beta plait domain; Chromatin target of PRMT1 protein, C-terminal;
AUR62002918-RA	Allene oxide cyclase 4 [Morus notabilis]	23.688	3.3707	12.4	2	2	2	1.01215	0.73368	nucleus		GO:0043226 organelle; GO:0043231 intracellular membrane-bounded organelle; GO:0043229 intracellular organelle; GO:0044464 cell part; GO:0005622 intracellular; GO:0005737 cytoplasm; GO:0044424 intracellular part; GO:0043227 membrane-bounded organelle; GO:0005623 cell; GO:0009536 plastid; GO:0044444 cytoplasmic part; GO:0009507 chloroplast;	GO:0016853 isomerase activity; GO:0003824 catalytic activity;	K10525	AOC; allene oxide cyclase [EC:5.3.99.6]	soe01100 Metabolic pathways - Spinacia oleracea (spinach); soe00592 alpha-Linolenic acid metabolism - Spinacia oleracea (spinach); soe01110 Biosynthesis of secondary metabolites - Spinacia oleracea (spinach);
AUR62002921-RA	"serine/threonine-protein kinase STN7, chloroplastic [Beta vulgaris subsp. vulgaris]"	65.015	1.2212	4	2	2	2	0.878735	0.065484	chloroplast	GO:0016310 phosphorylation; GO:0044267 cellular protein metabolic process; GO:0044238 primary metabolic process; GO:0044237 cellular metabolic process; GO:0006796 phosphate-containing compound metabolic process; GO:0071704 organic substance metabolic process; GO:0008152 metabolic process; GO:0006468 protein phosphorylation; GO:0006793 phosphorus metabolic process; GO:0044260 cellular macromolecul…		GO:0005524 ATP binding; GO:1901265 nucleoside phosphate binding; GO:0016773 phosphotransferase activity, alcohol group as acceptor; GO:0001882 nucleoside binding; GO:0043167 ion binding; GO:0004672 protein kinase activity; GO:0000166 nucleotide binding; GO:0097159 organic cyclic compound binding; GO:1901363 heterocyclic compound binding; GO:0032549 ribonucleoside binding; GO:0097367 carbohydrate …				IPR000719; IPR011009;	Protein kinase domain; Protein kinase-like domain;
AUR62002929-RA	peroxidase 57 [Beta vulgaris subsp. vulgaris]	32.891	4.5995	8.2	2	2	2	#DIV/0!		nucleus	GO:0008152 metabolic process; GO:0042743 hydrogen peroxide metabolic process; GO:0006950 response to stress; GO:0072593 reactive oxygen species metabolic process; GO:0055114 oxidation-reduction process; GO:0044710 single-organism metabolic process; GO:0006979 response to oxidative stress; GO:0044699 single-organism process; GO:0044248 cellular catabolic process; GO:0050896 response to stimulus; G…		GO:0097159 organic cyclic compound binding; GO:1901363 heterocyclic compound binding; GO:0020037 heme binding; GO:0003824 catalytic activity; GO:0005488 binding; GO:0016209 antioxidant activity; GO:0004601 peroxidase activity; GO:0046906 tetrapyrrole binding; GO:0016491 oxidoreductase activity; GO:0016684 oxidoreductase activity, acting on peroxide as acceptor;	K00430	E1.11.1.7; peroxidase [EC:1.11.1.7]	soe01100 Metabolic pathways - Spinacia oleracea (spinach); soe00940 Phenylpropanoid biosynthesis - Spinacia oleracea (spinach); soe01110 Biosynthesis of secondary metabolites - Spinacia oleracea (spinach);	IPR033905; IPR002016;	Secretory peroxidase; Haem peroxidase, plant/fungal/bacterial;
AUR62002935-RA	protein CROWDED NUCLEI 2-like isoform X1 [Beta vulgaris subsp. vulgaris]	139.89	19.715	3.4	4	5	4	1.02145	0.68588	chloroplast
AUR62002937-RA	NAD(P)-binding Rossmann-fold superfamily protein [Arabidopsis thaliana]	29.571	31.172	27	6	9	6	0.935454	0.079178	chloroplast							IPR016040;	NAD(P)-binding domain;
AUR62002958-RA	la-related protein 1 [Nicotiana attenuata]	42.153	3.2241	5	1	1	1	1.52905	0.0080952	nucleus
AUR62002998-RA		8.8675	1.2411	10.7	1	1	1	1.46199	0.023057	extracellular			GO:0008061 chitin binding; GO:0097367 carbohydrate derivative binding; GO:0005488 binding;				IPR001002;	Chitin-binding, type 1;
AUR62003015-RA	scopoletin glucosyltransferase [Beta vulgaris subsp. vulgaris]	53.291	22.03	15.7	5	5	5	0.744048	0.007557	chloroplast	GO:0008152 metabolic process;		GO:0016757 transferase activity, transferring glycosyl groups; GO:0016758 transferase activity, transferring hexosyl groups; GO:0003824 catalytic activity; GO:0016740 transferase activity;
AUR62003022-RA	"6-phosphogluconate dehydrogenase, decarboxylating 1 [Beta vulgaris subsp. vulgaris]"	53.083	31.234	30.8	16	33	4	1.0846	0.104757	chloroplast	GO:0006739 NADP metabolic process; GO:0019362 pyridine nucleotide metabolic process; GO:0006725 cellular aromatic compound metabolic process; GO:0046496 nicotinamide nucleotide metabolic process; GO:0009117 nucleotide metabolic process; GO:0044699 single-organism process; GO:0072524 pyridine-containing compound metabolic process; GO:0044237 cellular metabolic process; GO:0006796 phosphate-contain…		GO:0016614 oxidoreductase activity, acting on CH-OH group of donors; GO:0016616 oxidoreductase activity, acting on the CH-OH group of donors, NAD or NADP as acceptor; GO:0004616 phosphogluconate dehydrogenase (decarboxylating) activity; GO:0003824 catalytic activity; GO:0016491 oxidoreductase activity;	K00033	PGD; 6-phosphogluconate dehydrogenase [EC:1.1.1.44 1.1.1.343]	soe01200 Carbon metabolism - Spinacia oleracea (spinach); soe00030 Pentose phosphate pathway - Spinacia oleracea (spinach); soe01100 Metabolic pathways - Spinacia oleracea (spinach); soe00480 Glutathione metabolism - Spinacia oleracea (spinach); soe01110 Biosynthesis of secondary metabolites - Spinacia oleracea (spinach);	IPR006115; IPR008927; IPR013328; IPR006114; IPR016040; IPR012284;	6-phosphogluconate dehydrogenase, NADP-binding; 6-phosphogluconate dehydrogenase C-terminal domain-like; 6-phosphogluconate dehydrogenase, domain 2; 6-phosphogluconate dehydrogenase, C-terminal; NAD(P)-binding domain; 6-phosphogluconate dehydrogenase, domain 3;
AUR62003034-RA	"protein PHYLLO, chloroplastic isoform X4 [Beta vulgaris subsp. vulgaris]"	130.85	6.1063	1.1	1	1	1	#DIV/0!		chloroplast	GO:0051188 cofactor biosynthetic process; GO:0042181 ketone biosynthetic process; GO:0009233 menaquinone metabolic process; GO:1901663 quinone biosynthetic process; GO:0044711 single-organism biosynthetic process; GO:1901661 quinone metabolic process; GO:0044281 small molecule metabolic process; GO:0044763 single-organism cellular process; GO:0044699 single-organism process; GO:0006732 coenzyme m…		GO:0019842 vitamin binding; GO:0043167 ion binding; GO:0016829 lyase activity; GO:0048037 cofactor binding; GO:1901681 sulfur compound binding; GO:0070204 2-succinyl-5-enolpyruvyl-6-hydroxy-3-cyclohexene-1-carboxylic-acid synthase activity; GO:0030976 thiamine pyrophosphate binding; GO:0016835 carbon-oxygen lyase activity; GO:1901363 heterocyclic compound binding; GO:0097159 organic cyclic compou…	K14759	PHYLLO; isochorismate synthase / 2-succinyl-5-enolpyruvyl-6-hydroxy-3-cyclohexene-1-carboxylate synthase / 2-succinyl-6-hydroxy-2,4-cyclohexadiene-1-carboxylate synthase / O-succinylbenzoate synthase [EC:5.4.4.2 2.2.1.9 4.2.99.20 4.2.1.113]	soe01100 Metabolic pathways - Spinacia oleracea (spinach); soe00130 Ubiquinone and other terpenoid-quinone biosynthesis - Spinacia oleracea (spinach); soe01110 Biosynthesis of secondary metabolites - Spinacia oleracea (spinach);	IPR029058; IPR013342; IPR000073; IPR029061; IPR011766; IPR012001; IPR029065; IPR029017;	Alpha/Beta hydrolase fold; Mandelate racemase/muconate lactonizing enzyme, C-terminal; Alpha/beta hydrolase fold-1; Thiamin diphosphate-binding fold; Thiamine pyrophosphate enzyme, C-terminal TPP-binding; Thiamine pyrophosphate enzyme, N-terminal TPP-binding domain; Enolase C-terminal domain-like; Enolase N-terminal domain-like;
AUR62003035-RA	calcium homeostasis regulator CHoR1 [Solanum tuberosum]	17.269	4.7263	8.6	1	2	1	#DIV/0!		nucleus
AUR62003038-RA	WPP domain-interacting tail-anchored protein 2 [Beta vulgaris subsp. vulgaris]	83.766	22.256	1.2	1	2	1	#DIV/0!		Golgi apparatus
AUR62003042-RA	"heat shock protein 90-5, chloroplastic isoform X2 [Beta vulgaris subsp. vulgaris]"	83.984	15.244	31.2	22	50	1	1.17647	0.0114959	chloroplast	GO:0006457 protein folding; GO:0006950 response to stress; GO:0050896 response to stimulus; GO:0009987 cellular process;		GO:0005524 ATP binding; GO:1901265 nucleoside phosphate binding; GO:0001882 nucleoside binding; GO:0043167 ion binding; GO:0005515 protein binding; GO:0000166 nucleotide binding; GO:0097159 organic cyclic compound binding; GO:1901363 heterocyclic compound binding; GO:0032549 ribonucleoside binding; GO:0097367 carbohydrate derivative binding; GO:0032553 ribonucleotide binding; GO:0005488 binding; …	K09487	HSP90B; heat shock protein 90kDa beta	soe04141 Protein processing in endoplasmic reticulum - Spinacia oleracea (spinach); soe04626 Plant-pathogen interaction - Spinacia oleracea (spinach);	IPR020568; IPR020575; IPR003594;	Ribosomal protein S5 domain 2-type fold; Heat shock protein Hsp90, N-terminal; Histidine kinase-like ATPase, C-terminal domain;
AUR62003053-RA	"photosystem I reaction center subunit II, chloroplastic-like [Nicotiana tabacum]"	23.026	9.7498	43.6	7	13	1	0.273448	7.9931e-05	chloroplast	GO:0008152 metabolic process; GO:0044237 cellular metabolic process; GO:0009987 cellular process; GO:0015979 photosynthesis;	GO:0016020 membrane; GO:0098796 membrane protein complex; GO:0032991 macromolecular complex; GO:0044424 intracellular part; GO:0005623 cell; GO:0034357 photosynthetic membrane; GO:0009521 photosystem; GO:0009538 photosystem I reaction center; GO:0044464 cell part; GO:0005622 intracellular; GO:0044425 membrane part; GO:0009579 thylakoid; GO:0043234 protein complex; GO:0044436 thylakoid part; GO:00…		K02692	psaD; photosystem I subunit II	soe00195 Photosynthesis - Spinacia oleracea (spinach); soe01100 Metabolic pathways - Spinacia oleracea (spinach);
AUR62003055-RA	replication factor C subunit 1 [Beta vulgaris subsp. vulgaris]	99.971	6.5634	3.3	3	3	2	0.954198	0.67478	nucleus	GO:0033554 cellular response to stress; GO:0051716 cellular response to stimulus; GO:0006260 DNA replication; GO:0006725 cellular aromatic compound metabolic process; GO:0006950 response to stress; GO:0006259 DNA metabolic process; GO:1901360 organic cyclic compound metabolic process; GO:0006807 nitrogen compound metabolic process; GO:0009058 biosynthetic process; GO:0044238 primary metabolic pro…	GO:0043229 intracellular organelle; GO:0005663 DNA replication factor C complex; GO:0043232 intracellular non-membrane-bounded organelle; GO:0044446 intracellular organelle part; GO:0032991 macromolecular complex; GO:0044424 intracellular part; GO:0005623 cell; GO:0044422 organelle part; GO:0043228 non-membrane-bounded organelle; GO:0044427 chromosomal part; GO:0043226 organelle; GO:0044464 cell …	GO:1901265 nucleoside phosphate binding; GO:0016817 hydrolase activity, acting on acid anhydrides; GO:0016787 hydrolase activity; GO:0016887 ATPase activity; GO:1901363 heterocyclic compound binding; GO:0097159 organic cyclic compound binding; GO:0016462 pyrophosphatase activity; GO:0032553 ribonucleotide binding; GO:0003824 catalytic activity; GO:0033170 protein-DNA loading ATPase activity; GO:0…	K10754	RFC1; replication factor C subunit 1	soe03430 Mismatch repair - Spinacia oleracea (spinach); soe03030 DNA replication - Spinacia oleracea (spinach); soe03420 Nucleotide excision repair - Spinacia oleracea (spinach);	IPR013725; IPR003959; IPR003593; IPR008921; IPR027417; IPR001357;	DNA replication factor RFC1, C-terminal; ATPase, AAA-type, core; AAA+ ATPase domain; DNA polymerase III, clamp loader complex, gamma/delta/delta subunit, C-terminal; P-loop containing nucleoside triphosphate hydrolase; BRCT domain;
AUR62003059-RA	translin-associated protein X [Beta vulgaris subsp. vulgaris]	34.736	4.0231	6.3	2	3	1	1.05374	0.35316	chloroplast			GO:0097159 organic cyclic compound binding; GO:1901363 heterocyclic compound binding; GO:0003677 DNA binding; GO:0043565 sequence-specific DNA binding; GO:0005488 binding; GO:0003676 nucleic acid binding;				IPR016069; IPR016068;	Translin, C-terminal; Translin, N-terminal;
AUR62003074-RA	MADS-box protein CMB1 [Beta vulgaris subsp. vulgaris]	18.898	2.5213	6.7	1	1	1	#DIV/0!		nucleus	GO:0050794 regulation of cellular process; GO:0010468 regulation of gene expression; GO:0006355 regulation of transcription, DNA-templated; GO:0031326 regulation of cellular biosynthetic process; GO:0080090 regulation of primary metabolic process; GO:0060255 regulation of macromolecule metabolic process; GO:0019219 regulation of nucleobase-containing compound metabolic process; GO:0010556 regulat…	GO:0043226 organelle; GO:0043231 intracellular membrane-bounded organelle; GO:0043229 intracellular organelle; GO:0005634 nucleus; GO:0044464 cell part; GO:0005622 intracellular; GO:0044424 intracellular part; GO:0043227 membrane-bounded organelle; GO:0005623 cell;	GO:0003700 transcription factor activity, sequence-specific DNA binding; GO:0001071 nucleic acid binding transcription factor activity;				IPR002487;	Transcription factor, K-box;
AUR62003079-RA	cytochrome b5 [Beta vulgaris subsp. vulgaris]	14.746	9.3973	25.8	3	4	3	0.982318	0.72502	cytoplasm			GO:0097159 organic cyclic compound binding; GO:1901363 heterocyclic compound binding; GO:0020037 heme binding; GO:0046906 tetrapyrrole binding; GO:0005488 binding;				IPR001199;	Cytochrome b5-like heme/steroid binding domain;
AUR62003092-RA	ras GTPase-activating protein-binding protein 1 [Beta vulgaris subsp. vulgaris]	49.098	37.54	11.3	5	7	5	0.661376	0.021741	cytoplasm	GO:0006810 transport; GO:0051179 localization; GO:0051234 establishment of localization;	GO:0005623 cell; GO:0005622 intracellular; GO:0044464 cell part;	GO:0097159 organic cyclic compound binding; GO:1901363 heterocyclic compound binding; GO:1901265 nucleoside phosphate binding; GO:0005488 binding; GO:0003676 nucleic acid binding; GO:0000166 nucleotide binding; GO:0036094 small molecule binding;				IPR002075; IPR018222; IPR000504; IPR012677; IPR032710;	Nuclear transport factor 2; Nuclear transport factor 2, eukaryote; RNA recognition motif domain; Nucleotide-binding alpha-beta plait domain; NTF2-like domain;
AUR62003097-RA	probable inactive purple acid phosphatase 1 [Beta vulgaris subsp. vulgaris]	69.783	31.575	12.5	7	8	6	0.94162	0.124018	chloroplast			GO:0003993 acid phosphatase activity; GO:0042578 phosphoric ester hydrolase activity; GO:0003824 catalytic activity; GO:0016791 phosphatase activity; GO:0005488 binding; GO:0016788 hydrolase activity, acting on ester bonds; GO:0043167 ion binding; GO:0043169 cation binding; GO:0046872 metal ion binding; GO:0016787 hydrolase activity;	K22390			IPR015914; IPR029052; IPR004843; IPR025733; IPR008963;	Purple acid phosphatase, N-terminal; Metallo-dependent phosphatase-like; Calcineurin-like phosphoesterase domain, ApaH type; Iron/zinc purple acid phosphatase-like C-terminal domain; Purple acid phosphatase-like, N-terminal;
AUR62003104-RA	erlin-1 [Beta vulgaris subsp. vulgaris]	41.767	0.9929	1.9	1	1	1	#DIV/0!		chloroplast	GO:0033554 cellular response to stress; GO:0051603 proteolysis involved in cellular protein catabolic process; GO:0044257 cellular protein catabolic process; GO:0034976 response to endoplasmic reticulum stress; GO:0044267 cellular protein metabolic process; GO:0044699 single-organism process; GO:0036503 ERAD pathway; GO:0050896 response to stimulus; GO:0044237 cellular metabolic process; GO:00104…	GO:0043226 organelle; GO:0043231 intracellular membrane-bounded organelle; GO:0043229 intracellular organelle; GO:0005783 endoplasmic reticulum; GO:0044464 cell part; GO:0005622 intracellular; GO:0005737 cytoplasm; GO:0012505 endomembrane system; GO:0044424 intracellular part; GO:0043227 membrane-bounded organelle; GO:0005623 cell; GO:0044444 cytoplasmic part;	GO:0005515 protein binding; GO:0031625 ubiquitin protein ligase binding; GO:0044389 ubiquitin-like protein ligase binding; GO:0005488 binding; GO:0019899 enzyme binding;				IPR001107;	Band 7 domain;
AUR62003110-RA	PLASMODESMATA CALLOSE-BINDING PROTEIN 1 [Beta vulgaris subsp. vulgaris]	18.881	3.0136	15.1	2	2	2	#DIV/0!		nucleus							IPR012946;	X8 domain;
AUR62003117-RA	beta-glucosidase 40 isoform X1 [Beta vulgaris subsp. vulgaris]	57.988	40.308	9.6	3	4	3	1.11235	0.0121559	vacuolar membrane	GO:0008152 metabolic process; GO:0005975 carbohydrate metabolic process; GO:0044238 primary metabolic process; GO:0071704 organic substance metabolic process;		GO:0004553 hydrolase activity, hydrolyzing O-glycosyl compounds; GO:0016787 hydrolase activity; GO:0003824 catalytic activity; GO:0016798 hydrolase activity, acting on glycosyl bonds;	K01188	E3.2.1.21; beta-glucosidase [EC:3.2.1.21]	soe00460 Cyanoamino acid metabolism - Spinacia oleracea (spinach); soe01100 Metabolic pathways - Spinacia oleracea (spinach); soe00500 Starch and sucrose metabolism - Spinacia oleracea (spinach); soe00940 Phenylpropanoid biosynthesis - Spinacia oleracea (spinach); soe01110 Biosynthesis of secondary metabolites - Spinacia oleracea (spinach);	IPR017853; IPR013781;	Glycoside hydrolase superfamily; Glycoside hydrolase, catalytic domain;
AUR62003118-RA	"probable mitochondrial-processing peptidase subunit beta, mitochondrial [Beta vulgaris subsp.vulgaris]"	53.599	79.152	23.3	10	15	3	1.27226	0.183899	mitochondria			GO:0046872 metal ion binding; GO:0043169 cation binding; GO:0003824 catalytic activity; GO:0005488 binding; GO:0043167 ion binding;	K17732			IPR007863; IPR011249; IPR011237;	Peptidase M16, C-terminal; Metalloenzyme, LuxS/M16 peptidase-like; Peptidase M16 domain;
AUR62003120-RA	"alpha-1,4 glucan phosphorylase L-2 isozyme, chloroplastic/amyloplastic isoform X1 [Beta vulgaris subsp. vulgaris]"	54.999	6.8879	24	12	19	2	0.851064	0.048697	cytoplasm	GO:0008152 metabolic process; GO:0005975 carbohydrate metabolic process; GO:0044238 primary metabolic process; GO:0071704 organic substance metabolic process;		GO:0097159 organic cyclic compound binding; GO:1901363 heterocyclic compound binding; GO:0016758 transferase activity, transferring hexosyl groups; GO:0003824 catalytic activity; GO:0005488 binding; GO:0043167 ion binding; GO:0004645 phosphorylase activity; GO:0043168 anion binding; GO:0016757 transferase activity, transferring glycosyl groups; GO:0048037 cofactor binding; GO:0016740 transferase …	K00688	PYG; glycogen phosphorylase [EC:2.4.1.1]	soe01100 Metabolic pathways - Spinacia oleracea (spinach); soe00500 Starch and sucrose metabolism - Spinacia oleracea (spinach); soe01110 Biosynthesis of secondary metabolites - Spinacia oleracea (spinach);
AUR62003124-RA	probable inactive purple acid phosphatase 2 [Beta vulgaris subsp. vulgaris]	73.314	7.4624	6.6	4	4	4	0.75643	0.024062	endoplasmic reticulum			GO:0003993 acid phosphatase activity; GO:0042578 phosphoric ester hydrolase activity; GO:0003824 catalytic activity; GO:0016791 phosphatase activity; GO:0005488 binding; GO:0016788 hydrolase activity, acting on ester bonds; GO:0043167 ion binding; GO:0043169 cation binding; GO:0046872 metal ion binding; GO:0016787 hydrolase activity;	K22390			IPR029052; IPR015914; IPR004843; IPR025733; IPR008963;	Metallo-dependent phosphatase-like; Purple acid phosphatase, N-terminal; Calcineurin-like phosphoesterase domain, ApaH type; Iron/zinc purple acid phosphatase-like C-terminal domain; Purple acid phosphatase-like, N-terminal;
AUR62003130-RA	nodulin-related protein 1-like [Beta vulgaris subsp. vulgaris]	18.287	10.98	32.6	2	4	2	0.505817	6.4497e-05	cytoplasm
AUR62003131-RA	nodulin-related protein 1-like [Beta vulgaris subsp. vulgaris]	12.849	22.753	53.6	5	12	3	2.44499	0.000103974	cytoplasm
AUR62003133-RA	nodulin-related protein 1 [Beta vulgaris subsp. vulgaris]	23.153	1.2594	7	1	1	1	#DIV/0!		nucleus
AUR62003137-RA	protein GDAP2 homolog [Beta vulgaris subsp. vulgaris]	63.32	3.9489	5.2	3	3	3	#DIV/0!		cytoplasm							IPR001251; IPR002589;	CRAL-TRIO lipid binding domain; Macro domain;
AUR62003139-RA	"malate dehydrogenase, glyoxysomal [Beta vulgaris subsp. vulgaris]"	37.367	1.9881	29.5	9	18	1	1.16822	0.0084015	cytoplasm	GO:0043648 dicarboxylic acid metabolic process; GO:0055114 oxidation-reduction process; GO:0044281 small molecule metabolic process; GO:0044763 single-organism cellular process; GO:0044699 single-organism process; GO:0005975 carbohydrate metabolic process; GO:0044238 primary metabolic process; GO:0044237 cellular metabolic process; GO:0071704 organic substance metabolic process; GO:0008152 metabo…		GO:0016614 oxidoreductase activity, acting on CH-OH group of donors; GO:0016616 oxidoreductase activity, acting on the CH-OH group of donors, NAD or NADP as acceptor; GO:0016615 malate dehydrogenase activity; GO:0003824 catalytic activity; GO:0030060 L-malate dehydrogenase activity; GO:0016491 oxidoreductase activity;	K00026	MDH2; malate dehydrogenase [EC:1.1.1.37]	soe00270 Cysteine and methionine metabolism - Spinacia oleracea (spinach); soe01200 Carbon metabolism - Spinacia oleracea (spinach); soe00630 Glyoxylate and dicarboxylate metabolism - Spinacia oleracea (spinach); soe00710 Carbon fixation in photosynthetic organisms - Spinacia oleracea (spinach); soe00620 Pyruvate metabolism - Spinacia oleracea (spinach); soe01100 Metabolic pathways - Spinacia ole…	IPR022383; IPR016040; IPR001236; IPR015955;	Lactate/malate dehydrogenase, C-terminal; NAD(P)-binding domain; Lactate/malate dehydrogenase, N-terminal; Lactate dehydrogenase/glycoside hydrolase, family 4, C-terminal;
AUR62003155-RA	protein CROWDED NUCLEI 4 [Beta vulgaris subsp. vulgaris]	124.5	10.109	5.5	5	6	5	0.789889	0.025157	chloroplast
AUR62003158-RA	"branched-chain-amino-acid aminotransferase 5, chloroplastic [Beta vulgaris subsp. vulgaris]"	33.321	65.071	39.5	10	20	1	0.696864	0.0052768	mitochondria	GO:0044281 small molecule metabolic process; GO:0044763 single-organism cellular process; GO:0006807 nitrogen compound metabolic process; GO:0044699 single-organism process; GO:0044238 primary metabolic process; GO:0044237 cellular metabolic process; GO:0071704 organic substance metabolic process; GO:0008152 metabolic process; GO:0006520 cellular amino acid metabolic process; GO:0044710 single-or…		GO:0004084 branched-chain-amino-acid transaminase activity; GO:0016769 transferase activity, transferring nitrogenous groups; GO:0008483 transaminase activity; GO:0003824 catalytic activity; GO:0016740 transferase activity;	K00826	E2.6.1.42; branched-chain amino acid aminotransferase [EC:2.6.1.42]	soe01210 2-Oxocarboxylic acid metabolism - Spinacia oleracea (spinach); soe00270 Cysteine and methionine metabolism - Spinacia oleracea (spinach); soe00280 Valine, leucine and isoleucine degradation - Spinacia oleracea (spinach); soe01100 Metabolic pathways - Spinacia oleracea (spinach); soe00290 Valine, leucine and isoleucine biosynthesis - Spinacia oleracea (spinach); soe00770 Pantothenate and …
AUR62003163-RA	U1 small nuclear ribonucleoprotein 70 kDa [Beta vulgaris subsp. vulgaris]	55.096	9.0201	9.8	5	6	5	1.00301	0.96538	nucleus			GO:0097159 organic cyclic compound binding; GO:1901363 heterocyclic compound binding; GO:0003723 RNA binding; GO:1901265 nucleoside phosphate binding; GO:0005488 binding; GO:0003676 nucleic acid binding; GO:0030619 U1 snRNA binding; GO:0000166 nucleotide binding; GO:0017069 snRNA binding; GO:0036094 small molecule binding;	K11093	SNRP70; U1 small nuclear ribonucleoprotein 70kDa	soe03040 Spliceosome - Spinacia oleracea (spinach);	IPR022023; IPR034143; IPR000504; IPR012677;	U1 small nuclear ribonucleoprotein of 70kDa N-terminal; snRNP70, RNA recognition motif; RNA recognition motif domain; Nucleotide-binding alpha-beta plait domain;
AUR62003170-RA	acidic leucine-rich nuclear phosphoprotein 32-related protein [Beta vulgaris subsp. vulgaris]	46.877	4.4357	7.1	3	3	3	1.03734	0.72512	cytoplasm			GO:0005515 protein binding; GO:0005488 binding;				IPR032675;	Leucine-rich repeat domain, L domain-like;
AUR62003178-RA	splicing factor 3B subunit 4 [Beta vulgaris subsp. vulgaris]	36.729	10.61	3.2	1	1	1	0.958773	0.48062	chloroplast			GO:0097159 organic cyclic compound binding; GO:1901363 heterocyclic compound binding; GO:1901265 nucleoside phosphate binding; GO:0005488 binding; GO:0003676 nucleic acid binding; GO:0000166 nucleotide binding; GO:0036094 small molecule binding;	K12831	SF3B4; splicing factor 3B subunit 4	soe03040 Spliceosome - Spinacia oleracea (spinach);	IPR034158; IPR000504; IPR012677; IPR034159;	SF3B4, RNA recognition motif 1; RNA recognition motif domain; Nucleotide-binding alpha-beta plait domain; SF3B4, RNA recognition motif 2;
AUR62003182-RA	vicilin-like seed storage protein At2g18540 [Beta vulgaris subsp. vulgaris]	101.38	62.939	15.1	15	30	15	3.02115	3.6558e-08	nucleus			GO:0045735 nutrient reservoir activity;				IPR011051; IPR006045; IPR014710;	RmlC-like cupin domain; Cupin 1; RmlC-like jelly roll fold;
AUR62003184-RA	probable NAD(P)H dehydrogenase (quinone) FQR1-like 2 [Beta vulgaris subsp. vulgaris]	27.512	14.672	15.7	3	3	1	0.744602	0.0061177	nucleus			GO:0016651 oxidoreductase activity, acting on NAD(P)H; GO:1901265 nucleoside phosphate binding; GO:0003955 NAD(P)H dehydrogenase (quinone) activity; GO:0043167 ion binding; GO:0000166 nucleotide binding; GO:0048037 cofactor binding; GO:0016655 oxidoreductase activity, acting on NAD(P)H, quinone or similar compound as acceptor; GO:0016491 oxidoreductase activity; GO:1901363 heterocyclic compound b…	K03809	wrbA; NAD(P)H dehydrogenase (quinone) [EC:1.6.5.2]	soe00130 Ubiquinone and other terpenoid-quinone biosynthesis - Spinacia oleracea (spinach); soe01110 Biosynthesis of secondary metabolites - Spinacia oleracea (spinach);	IPR005025; IPR008254; IPR029039;	NADPH-dependent FMN reductase-like; Flavodoxin/nitric oxide synthase; Flavoprotein-like domain;
AUR62003185-RA	probable Xaa-Pro aminopeptidase P [Beta vulgaris subsp. vulgaris]	68.359	7.4833	20.1	10	13	2	1.11111	0.020964	chloroplast			GO:0016787 hydrolase activity; GO:0003824 catalytic activity;	K01262			IPR029149; IPR000994; IPR028980; IPR032416; IPR000587;	Creatinase/Aminopeptidase P/Spt16, N-terminal; Peptidase M24; Creatinase/Aminopeptidase P, N-terminal; Peptidase M24, C-terminal domain; Creatinase, N-terminal;
AUR62003200-RA	dolichyl-diphosphooligosaccharide--protein glycosyltransferase 48 kDa subunit-like isoform X2 [Beta vulgaris subsp. vulgaris]	48.974	9.5807	15.1	7	9	2	1.04167	0.531	plasma membrane	GO:0043413 macromolecule glycosylation; GO:0044267 cellular protein metabolic process; GO:0044699 single-organism process; GO:0009058 biosynthetic process; GO:0018196 peptidyl-asparagine modification; GO:0044237 cellular metabolic process; GO:0071704 organic substance metabolic process; GO:0008152 metabolic process; GO:1901137 carbohydrate derivative biosynthetic process; GO:1901135 carbohydrate …	GO:0016020 membrane; GO:0043229 intracellular organelle; GO:0005783 endoplasmic reticulum; GO:0042175 nuclear outer membrane-endoplasmic reticulum membrane network; GO:0005737 cytoplasm; GO:0044446 intracellular organelle part; GO:0012505 endomembrane system; GO:0044424 intracellular part; GO:0005623 cell; GO:0044422 organelle part; GO:0043231 intracellular membrane-bounded organelle; GO:0043226 …		K12670	WBP1; oligosaccharyltransferase complex subunit beta	soe04141 Protein processing in endoplasmic reticulum - Spinacia oleracea (spinach); soe01100 Metabolic pathways - Spinacia oleracea (spinach); soe00510 N-Glycan biosynthesis - Spinacia oleracea (spinach);
AUR62003219-RA		8.6711	17.606	49.4	3	4	3	8.06452	0.0175394	extracellular			GO:0008061 chitin binding; GO:0097367 carbohydrate derivative binding; GO:0005488 binding;				IPR001002;	Chitin-binding, type 1;
AUR62003232-RA	NASP-related protein sim3 isoform X2 [Beta vulgaris subsp. vulgaris]	46.156	43.792	18.1	6	10	3	0.758725	0.28146	nucleus,plasma membrane			GO:0005515 protein binding; GO:0005488 binding;				IPR011990; IPR013026; IPR019544;	Tetratricopeptide-like helical domain; Tetratricopeptide repeat-containing domain; Tetratricopeptide, SHNi-TPR domain;
AUR62003235-RA	anthocyanidin 3-O-glucosyltransferase 6 [Beta vulgaris subsp. vulgaris]	53.177	1.0571	1.5	1	1	1	#DIV/0!		cytoplasm	GO:0008152 metabolic process;		GO:0016757 transferase activity, transferring glycosyl groups; GO:0016758 transferase activity, transferring hexosyl groups; GO:0003824 catalytic activity; GO:0016740 transferase activity;
AUR62003247-RA	"monothiol glutaredoxin-S14, chloroplastic [Beta vulgaris subsp. vulgaris]"	19.557	4.1071	9.1	1	1	1	0.943396	0.22396	chloroplast	GO:0050794 regulation of cellular process; GO:0042592 homeostatic process; GO:0065008 regulation of biological quality; GO:0050789 regulation of biological process; GO:0045454 cell redox homeostasis; GO:0044763 single-organism cellular process; GO:0019725 cellular homeostasis; GO:0044699 single-organism process; GO:0009987 cellular process; GO:0065007 biological regulation;		GO:0015035 protein disulfide oxidoreductase activity; GO:0016667 oxidoreductase activity, acting on a sulfur group of donors; GO:0015036 disulfide oxidoreductase activity; GO:0009055 electron carrier activity; GO:0003824 catalytic activity; GO:0016491 oxidoreductase activity;	K07390			IPR002109; IPR033658; IPR012336;	Glutaredoxin; Glutaredoxin, PICOT-like; Thioredoxin-like fold;
AUR62003252-RA	tRNA (cytosine(34)-C(5))-methyltransferase [Beta vulgaris subsp. vulgaris]	92.863	16.62	7.1	5	7	5	0.594884	0.00071547	nucleus			GO:0097159 organic cyclic compound binding; GO:1901363 heterocyclic compound binding; GO:0016428 tRNA (cytosine-5-)-methyltransferase activity; GO:0003723 RNA binding; GO:0008757 S-adenosylmethionine-dependent methyltransferase activity; GO:0008168 methyltransferase activity; GO:0008173 RNA methyltransferase activity; GO:0016427 tRNA (cytosine) methyltransferase activity; GO:0003824 catalytic act…	K15334			IPR001678; IPR029063;	SAM-dependent methyltransferase RsmB/NOP2-type; S-adenosyl-L-methionine-dependent methyltransferase;
AUR62003254-RA	serine/threonine-protein kinase SAPK2 [Beta vulgaris subsp. vulgaris]	33.509	23.693	14.1	4	5	2	1.45985	0.00189752	cytoplasm	GO:0016310 phosphorylation; GO:0044267 cellular protein metabolic process; GO:0044238 primary metabolic process; GO:0044237 cellular metabolic process; GO:0006796 phosphate-containing compound metabolic process; GO:0071704 organic substance metabolic process; GO:0008152 metabolic process; GO:0006468 protein phosphorylation; GO:0006793 phosphorus metabolic process; GO:0044260 cellular macromolecul…		GO:0005524 ATP binding; GO:1901265 nucleoside phosphate binding; GO:0016773 phosphotransferase activity, alcohol group as acceptor; GO:0001882 nucleoside binding; GO:0043167 ion binding; GO:0004672 protein kinase activity; GO:0000166 nucleotide binding; GO:0097159 organic cyclic compound binding; GO:1901363 heterocyclic compound binding; GO:0032549 ribonucleoside binding; GO:0097367 carbohydrate …	K14498	SNRK2; serine/threonine-protein kinase SRK2 [EC:2.7.11.1]	soe04075 Plant hormone signal transduction - Spinacia oleracea (spinach); soe04016 MAPK signaling pathway - plant - Spinacia oleracea (spinach);	IPR000719; IPR011009;	Protein kinase domain; Protein kinase-like domain;
AUR62003256-RA	14-3-3 protein 2 isoform X2 [Beta vulgaris subsp. vulgaris]	29.327	12.61	35.8	9	26	3	0.881834	0.119125	chloroplast			GO:0019904 protein domain specific binding; GO:0005515 protein binding; GO:0005488 binding;	K06630			IPR023410;	14-3-3 domain;
AUR62003283-RA	GLABRA2 expression modulator [Beta vulgaris subsp. vulgaris]	32.423	18.943	16	4	4	4	0.907441	0.0194611	nucleus							IPR004182;	GRAM domain;
AUR62003284-RA	"ATP-dependent 6-phosphofructokinase 5, chloroplastic [Beta vulgaris subsp. vulgaris]"	60.675	21.97	11.9	6	11	4	1.0101	0.84256	chloroplast	GO:0006757 ATP generation from ADP; GO:0009116 nucleoside metabolic process; GO:0042278 purine nucleoside metabolic process; GO:0006165 nucleoside diphosphate phosphorylation; GO:0046031 ADP metabolic process; GO:0019362 pyridine nucleotide metabolic process; GO:0006096 glycolytic process; GO:0009167 purine ribonucleoside monophosphate metabolic process; GO:0009117 nucleotide metabolic process; G…		GO:0003872 6-phosphofructokinase activity; GO:0005524 ATP binding; GO:1901265 nucleoside phosphate binding; GO:0016773 phosphotransferase activity, alcohol group as acceptor; GO:0001882 nucleoside binding; GO:0043167 ion binding; GO:0000166 nucleotide binding; GO:0097159 organic cyclic compound binding; GO:1901363 heterocyclic compound binding; GO:0032549 ribonucleoside binding; GO:0097367 carboh…	K00850	pfkA; 6-phosphofructokinase 1 [EC:2.7.1.11]	soe03018 RNA degradation - Spinacia oleracea (spinach); soe01200 Carbon metabolism - Spinacia oleracea (spinach); soe00010 Glycolysis / Gluconeogenesis - Spinacia oleracea (spinach); soe01100 Metabolic pathways - Spinacia oleracea (spinach); soe00051 Fructose and mannose metabolism - Spinacia oleracea (spinach); soe00030 Pentose phosphate pathway - Spinacia oleracea (spinach); soe00052 Galactose …	IPR000023;	Phosphofructokinase domain;
AUR62003286-RA	14-3-3-like protein GF14 kappa [Beta vulgaris subsp. vulgaris]	28.027	10.3	31.5	9	19	1	1.1274	0.088077	chloroplast			GO:0019904 protein domain specific binding; GO:0005515 protein binding; GO:0005488 binding;	K06630			IPR023410;	14-3-3 domain;
AUR62003287-RA	"protein CURVATURE THYLAKOID 1D, chloroplastic [Beta vulgaris subsp. vulgaris]"	23.116	10.614	6.1	1	2	1	1.09529	0.075635	chloroplast							IPR025564;	Cyanobacterial aminoacyl-tRNA synthetase, CAAD domain;
AUR62003293-RA	RNA cytidine acetyltransferase 1 [Beta vulgaris subsp. vulgaris]	38.806	1.2186	3.6	1	1	1	0.972763	0.51	nucleus			GO:0016746 transferase activity, transferring acyl groups; GO:0008080 N-acetyltransferase activity; GO:0003824 catalytic activity; GO:0016740 transferase activity; GO:0016747 transferase activity, transferring acyl groups other than amino-acyl groups; GO:0016407 acetyltransferase activity; GO:0016410 N-acyltransferase activity;	K14521	NAT10; N-acetyltransferase 10 [EC:2.3.1.-]	soe03008 Ribosome biogenesis in eukaryotes - Spinacia oleracea (spinach);	IPR000182; IPR027992;	GNAT domain; Possible tRNA binding domain;
AUR62003301-RA	"prolycopene isomerase, chloroplastic [Beta vulgaris subsp. vulgaris]"	60.746	8.7819	9.6	4	4	2	#DIV/0!		chloroplast	GO:0044699 single-organism process; GO:0008152 metabolic process; GO:0055114 oxidation-reduction process; GO:0044710 single-organism metabolic process;		GO:0003824 catalytic activity; GO:0016491 oxidoreductase activity;				IPR002937; IPR023753;	Amine oxidase; FAD/NAD(P)-binding domain;
AUR62003305-RA	"shikimate kinase, chloroplastic [Beta vulgaris subsp. vulgaris]"	32.526	3.7806	6.5	2	2	2	#DIV/0!		cytoplasm				K00891	E2.7.1.71; shikimate kinase [EC:2.7.1.71]	soe00400 Phenylalanine, tyrosine and tryptophan biosynthesis - Spinacia oleracea (spinach); soe01100 Metabolic pathways - Spinacia oleracea (spinach); soe01230 Biosynthesis of amino acids - Spinacia oleracea (spinach); soe01110 Biosynthesis of secondary metabolites - Spinacia oleracea (spinach);	IPR027417;	P-loop containing nucleoside triphosphate hydrolase;
AUR62003308-RA	"4-alpha-glucanotransferase, chloroplastic/amyloplastic [Beta vulgaris subsp. vulgaris]"	63.673	28.594	13.8	7	9	7	1.45349	0.000118475	nucleus	GO:0008152 metabolic process; GO:0005975 carbohydrate metabolic process; GO:0044238 primary metabolic process; GO:0071704 organic substance metabolic process;		GO:0016757 transferase activity, transferring glycosyl groups; GO:0004134 4-alpha-glucanotransferase activity; GO:0016758 transferase activity, transferring hexosyl groups; GO:0003824 catalytic activity; GO:0016740 transferase activity; GO:0004133 glycogen debranching enzyme activity;	K00705	malQ; 4-alpha-glucanotransferase [EC:2.4.1.25]	soe01100 Metabolic pathways - Spinacia oleracea (spinach); soe00500 Starch and sucrose metabolism - Spinacia oleracea (spinach);	IPR017853; IPR013781;	Glycoside hydrolase superfamily; Glycoside hydrolase, catalytic domain;
AUR62003313-RA	DNA ligase 1 [Camelina sativa]	39.91	18.391	16	5	7	1	1.13379	0.190536	chloroplast
AUR62003319-RA	"uncharacterized aarF domain-containing protein kinase At1g79600, chloroplastic [Jatropha curcas]"	81.043	10.407	2.9	2	2	2	0.559284	0.0089158	chloroplast							IPR004147; IPR011009;	UbiB domain; Protein kinase-like domain;
AUR62003326-RA	2-oxoglutarate-dependent dioxygenase DAO [Beta vulgaris subsp. vulgaris]	32.68	1.3594	11.9	3	4	1	0.636537	0.0126826	cytoskeleton	GO:0044699 single-organism process; GO:0008152 metabolic process; GO:0055114 oxidation-reduction process; GO:0044710 single-organism metabolic process;		GO:0003824 catalytic activity; GO:0016491 oxidoreductase activity;				IPR027443; IPR005123; IPR026992;	Isopenicillin N synthase-like; Oxoglutarate/iron-dependent dioxygenase; Non-haem dioxygenase N-terminal domain;
AUR62003327-RA	2-oxoglutarate-dependent dioxygenase DAO [Beta vulgaris subsp. vulgaris]	32.893	20.169	15.6	4	5	2	#DIV/0!		cytoskeleton	GO:0044699 single-organism process; GO:0008152 metabolic process; GO:0055114 oxidation-reduction process; GO:0044710 single-organism metabolic process;		GO:0003824 catalytic activity; GO:0016491 oxidoreductase activity;				IPR027443; IPR005123; IPR026992;	Isopenicillin N synthase-like; Oxoglutarate/iron-dependent dioxygenase; Non-haem dioxygenase N-terminal domain;
AUR62003333-RA	GDSL esterase/lipase At5g63170-like isoform X2 [Beta vulgaris subsp. vulgaris]	44.564	31.889	11	4	4	4	1.25945	0.012717	nucleus			GO:0016787 hydrolase activity; GO:0003824 catalytic activity; GO:0016788 hydrolase activity, acting on ester bonds;				IPR001087; IPR013830;	GDSL lipase/esterase; SGNH hydrolase-type esterase domain;
AUR62003335-RA	vacuolar protein sorting-associated protein 35A [Beta vulgaris subsp. vulgaris]	91.727	31.972	12.1	8	11	0	#DIV/0!		cytoplasm	GO:0046907 intracellular transport; GO:0055114 oxidation-reduction process; GO:0016192 vesicle-mediated transport; GO:0044763 single-organism cellular process; GO:0044699 single-organism process; GO:0071702 organic substance transport; GO:0019684 photosynthesis, light reaction; GO:0044237 cellular metabolic process; GO:0015031 protein transport; GO:0051234 establishment of localization; GO:005164…	GO:0016020 membrane; GO:0030904 retromer complex; GO:0098796 membrane protein complex; GO:0012505 endomembrane system; GO:0032991 macromolecular complex; GO:0044424 intracellular part; GO:0005623 cell; GO:0034357 photosynthetic membrane; GO:0009521 photosystem; GO:0044425 membrane part; GO:0005622 intracellular; GO:0044464 cell part; GO:0009579 thylakoid; GO:0043234 protein complex; GO:0044436 th…	GO:0097159 organic cyclic compound binding; GO:1901363 heterocyclic compound binding; GO:0008565 protein transporter activity; GO:0005488 binding; GO:0022892 substrate-specific transporter activity; GO:0046906 tetrapyrrole binding; GO:0016168 chlorophyll binding; GO:0005215 transporter activity;	K18468	VPS35; vacuolar protein sorting-associated protein 35	soe04144 Endocytosis - Spinacia oleracea (spinach);
AUR62003338-RA	"3-dehydroquinate synthase, chloroplastic [Beta vulgaris subsp. vulgaris]"	48.488	2.0269	18.1	7	8	1	0.704225	0.107015	chloroplast	GO:0008652 cellular amino acid biosynthetic process; GO:0009072 aromatic amino acid family metabolic process; GO:0016053 organic acid biosynthetic process; GO:0044711 single-organism biosynthetic process; GO:0006725 cellular aromatic compound metabolic process; GO:0044281 small molecule metabolic process; GO:0044763 single-organism cellular process; GO:0044699 single-organism process; GO:0006807 …	GO:0044424 intracellular part; GO:0005623 cell; GO:0044464 cell part; GO:0005622 intracellular; GO:0005737 cytoplasm;	GO:0016829 lyase activity; GO:0016838 carbon-oxygen lyase activity, acting on phosphates; GO:0003856 3-dehydroquinate synthase activity; GO:0003824 catalytic activity; GO:0016835 carbon-oxygen lyase activity;	K01735	aroB; 3-dehydroquinate synthase [EC:4.2.3.4]	soe00400 Phenylalanine, tyrosine and tryptophan biosynthesis - Spinacia oleracea (spinach); soe01100 Metabolic pathways - Spinacia oleracea (spinach); soe01230 Biosynthesis of amino acids - Spinacia oleracea (spinach); soe01110 Biosynthesis of secondary metabolites - Spinacia oleracea (spinach);	IPR016037; IPR030960;	3-dehydroquinate synthase AroB; 3-dehydroquinate synthase domain;
AUR62003352-RA	alpha-mannosidase isoform X1 [Beta vulgaris subsp. vulgaris]	101.39	43.643	10.6	8	10	2	0.779423	0.23144	vacuolar membrane	GO:0044723 single-organism carbohydrate metabolic process; GO:0008152 metabolic process; GO:0044710 single-organism metabolic process; GO:0044281 small molecule metabolic process; GO:0005996 monosaccharide metabolic process; GO:0006013 mannose metabolic process; GO:0044699 single-organism process; GO:0005975 carbohydrate metabolic process; GO:0044238 primary metabolic process; GO:0019318 hexose m…		GO:0015923 mannosidase activity; GO:0046914 transition metal ion binding; GO:0003824 catalytic activity; GO:0005488 binding; GO:0043167 ion binding; GO:0004559 alpha-mannosidase activity; GO:0016798 hydrolase activity, acting on glycosyl bonds; GO:0043169 cation binding; GO:0046872 metal ion binding; GO:0004553 hydrolase activity, hydrolyzing O-glycosyl compounds; GO:0030246 carbohydrate binding;…	K01191	MAN2C1; alpha-mannosidase [EC:3.2.1.24]	soe00511 Other glycan degradation - Spinacia oleracea (spinach);	IPR011013; IPR011330; IPR027291; IPR013780; IPR028995; IPR011682; IPR000602; IPR015341;	Galactose mutarotase-like domain; Glycoside hydrolase/deacetylase, beta/alpha-barrel; Glycoside hydrolase 38/57, N-terminal domain; Glycosyl hydrolase, all-beta; Glycoside hydrolase families 57/38, central domain; Glycosyl hydrolase family 38, C-terminal; Glycoside hydrolase family 38, N-terminal domain; Glycoside hydrolase family 38, central domain;
AUR62003353-RA	26S proteasome non-ATPase regulatory subunit 4 homolog isoform X1 [Beta vulgaris subsp. vulgaris]	38.927	10.68	28.1	6	11	1	0.775194	0.031456	nucleus				K03029	PSMD4; 26S proteasome regulatory subunit N10	soe03050 Proteasome - Spinacia oleracea (spinach);	IPR002035;	von Willebrand factor, type A;
AUR62003361-RA	"2-oxoglutarate dehydrogenase, mitochondrial [Beta vulgaris subsp. vulgaris]"	116.44	1.285	13.4	14	22	1	#DIV/0!		chloroplast	GO:0072350 tricarboxylic acid metabolic process; GO:0055114 oxidation-reduction process; GO:0044281 small molecule metabolic process; GO:0044763 single-organism cellular process; GO:0006099 tricarboxylic acid cycle; GO:0044699 single-organism process; GO:0044238 primary metabolic process; GO:0045333 cellular respiration; GO:0044237 cellular metabolic process; GO:0071704 organic substance metaboli…		GO:0019842 vitamin binding; GO:0043167 ion binding; GO:0016903 oxidoreductase activity, acting on the aldehyde or oxo group of donors; GO:0048037 cofactor binding; GO:1901681 sulfur compound binding; GO:0030976 thiamine pyrophosphate binding; GO:0016491 oxidoreductase activity; GO:1901363 heterocyclic compound binding; GO:0097159 organic cyclic compound binding; GO:0003824 catalytic activity; GO:…	K00164	OGDH; 2-oxoglutarate dehydrogenase E1 component [EC:1.2.4.2]	soe00380 Tryptophan metabolism - Spinacia oleracea (spinach); soe01200 Carbon metabolism - Spinacia oleracea (spinach); soe01100 Metabolic pathways - Spinacia oleracea (spinach); soe00020 Citrate cycle (TCA cycle) - Spinacia oleracea (spinach); soe00310 Lysine degradation - Spinacia oleracea (spinach); soe01110 Biosynthesis of secondary metabolites - Spinacia oleracea (spinach);	IPR005475; IPR032106; IPR001017; IPR031717; IPR029061;	Transketolase-like, pyrimidine-binding domain; 2-oxoglutarate dehydrogenase E1 component, N-terminal domain; Dehydrogenase, E1 component; Multifunctional 2-oxoglutarate metabolism enzyme, C-terminal; Thiamin diphosphate-binding fold;
AUR62003368-RA	"naringenin,2-oxoglutarate 3-dioxygenase [Beta vulgaris subsp. vulgaris]"	41.62	13.21	25.7	8	9	1	0.628931	0.042244	cytoplasm	GO:0044699 single-organism process; GO:0008152 metabolic process; GO:0055114 oxidation-reduction process; GO:0044710 single-organism metabolic process;		GO:0003824 catalytic activity; GO:0016491 oxidoreductase activity;	K00475	E1.14.11.9; naringenin 3-dioxygenase [EC:1.14.11.9]	soe01100 Metabolic pathways - Spinacia oleracea (spinach); soe00941 Flavonoid biosynthesis - Spinacia oleracea (spinach); soe01110 Biosynthesis of secondary metabolites - Spinacia oleracea (spinach);	IPR027443; IPR005123; IPR026992;	Isopenicillin N synthase-like; Oxoglutarate/iron-dependent dioxygenase; Non-haem dioxygenase N-terminal domain;
AUR62003370-RA	transformation/transcription domain-associated protein-like [Beta vulgaris subsp. vulgaris]	441.14	26.61	2.4	8	9	1	#DIV/0!		cytoplasm			GO:0005515 protein binding; GO:0016301 kinase activity; GO:0003824 catalytic activity; GO:0016740 transferase activity; GO:0005488 binding; GO:0016772 transferase activity, transferring phosphorus-containing groups;	K08874			IPR000403; IPR011989; IPR003151; IPR014009; IPR016024; IPR003152; IPR011009;	Phosphatidylinositol 3-/4-kinase, catalytic domain; Armadillo-like helical; PIK-related kinase, FAT; PIK-related kinase; Armadillo-type fold; FATC domain; Protein kinase-like domain;
AUR62003379-RA	protein GRIP isoform X1 [Beta vulgaris subsp. vulgaris]	87.81	2.4272	3.1	3	3	3	#DIV/0!		cytoplasm	GO:0046907 intracellular transport; GO:0034067 protein localization to Golgi apparatus; GO:0072594 establishment of protein localization to organelle; GO:0006891 intra-Golgi vesicle-mediated transport; GO:0016192 vesicle-mediated transport; GO:0000301 retrograde transport, vesicle recycling within Golgi; GO:0072600 establishment of protein localization to Golgi; GO:0048193 Golgi vesicle transport…		GO:0005515 protein binding; GO:0005488 binding;				IPR000237;	GRIP domain;
AUR62003380-RA	heterogeneous nuclear ribonucleoprotein H2 isoform X1 [Beta vulgaris subsp. vulgaris]	30.45	1.9652	19.3	5	6	1	#DIV/0!		nucleus			GO:0097159 organic cyclic compound binding; GO:1901363 heterocyclic compound binding; GO:1901265 nucleoside phosphate binding; GO:0005488 binding; GO:0003676 nucleic acid binding; GO:0000166 nucleotide binding; GO:0036094 small molecule binding;	K12898			IPR000504; IPR012677;	RNA recognition motif domain; Nucleotide-binding alpha-beta plait domain;
AUR62003389-RA	hydroxyproline-rich glycoprotein family protein [Medicago truncatula]	73.189	3.9153	3.9	3	3	3	1.14025	0.62686	nucleus
AUR62003402-RA	plant/F12P19-7 protein [Medicago truncatula]	45.542	10.665	3.9	1	1	1	1.34409	0.0072792	extracellular
AUR62003403-RA	UTP--glucose-1-phosphate uridylyltransferase [Beta vulgaris subsp. vulgaris]	52.068	173.7	48.7	20	61	5	1.21803	0.027377	cytoplasm	GO:0008152 metabolic process; GO:0006011 UDP-glucose metabolic process; GO:0046483 heterocycle metabolic process; GO:0006725 cellular aromatic compound metabolic process; GO:0006139 nucleobase-containing compound metabolic process; GO:0006793 phosphorus metabolic process; GO:1901135 carbohydrate derivative metabolic process; GO:1901360 organic cyclic compound metabolic process; GO:0006807 nitroge…		GO:0051748 UTP-monosaccharide-1-phosphate uridylyltransferase activity; GO:0016779 nucleotidyltransferase activity; GO:0070569 uridylyltransferase activity; GO:0016740 transferase activity; GO:0003983 UTP:glucose-1-phosphate uridylyltransferase activity; GO:0003824 catalytic activity; GO:0016772 transferase activity, transferring phosphorus-containing groups;	K00963	UGP2; UTP--glucose-1-phosphate uridylyltransferase [EC:2.7.7.9]	soe00040 Pentose and glucuronate interconversions - Spinacia oleracea (spinach); soe01100 Metabolic pathways - Spinacia oleracea (spinach); soe00052 Galactose metabolism - Spinacia oleracea (spinach); soe00520 Amino sugar and nucleotide sugar metabolism - Spinacia oleracea (spinach); soe00500 Starch and sucrose metabolism - Spinacia oleracea (spinach);	IPR029044;	Nucleotide-diphospho-sugar transferases;
AUR62003405-RA	"glutamate--cysteine ligase, chloroplastic isoform X1 [Beta vulgaris subsp. vulgaris]"	59.78	51.293	19.2	9	12	3	0.784929	0.153203	chloroplast	GO:0006790 sulfur compound metabolic process; GO:0006518 peptide metabolic process; GO:0043043 peptide biosynthetic process; GO:0042398 cellular modified amino acid biosynthetic process; GO:0006807 nitrogen compound metabolic process; GO:0009058 biosynthetic process; GO:0043603 cellular amide metabolic process; GO:1901566 organonitrogen compound biosynthetic process; GO:0044237 cellular metabolic…		GO:0016879 ligase activity, forming carbon-nitrogen bonds; GO:0004357 glutamate-cysteine ligase activity; GO:0016881 acid-amino acid ligase activity; GO:0003824 catalytic activity; GO:0016874 ligase activity;	K01919	gshA; glutamate--cysteine ligase [EC:6.3.2.2]	soe00270 Cysteine and methionine metabolism - Spinacia oleracea (spinach); soe01100 Metabolic pathways - Spinacia oleracea (spinach); soe00480 Glutathione metabolism - Spinacia oleracea (spinach);
AUR62003418-RA	eukaryotic translation initiation factor 3 subunit C [Beta vulgaris subsp. vulgaris]	94.485	35.566	15.9	13	17	1	0.923361	0.30456	cytoplasm	GO:0006518 peptide metabolic process; GO:0043043 peptide biosynthetic process; GO:0044267 cellular protein metabolic process; GO:0006807 nitrogen compound metabolic process; GO:0009058 biosynthetic process; GO:0043603 cellular amide metabolic process; GO:0044238 primary metabolic process; GO:1901566 organonitrogen compound biosynthetic process; GO:0044237 cellular metabolic process; GO:1901576 or…	GO:0044464 cell part; GO:0005622 intracellular; GO:0005737 cytoplasm; GO:0032991 macromolecular complex; GO:0044424 intracellular part; GO:0043234 protein complex; GO:0005623 cell; GO:0044444 cytoplasmic part; GO:0005852 eukaryotic translation initiation factor 3 complex;	GO:0097159 organic cyclic compound binding; GO:1901363 heterocyclic compound binding; GO:0003723 RNA binding; GO:0008135 translation factor activity, RNA binding; GO:0031369 translation initiation factor binding; GO:0005488 binding; GO:0003676 nucleic acid binding; GO:0003743 translation initiation factor activity; GO:0005515 protein binding;	K03252	EIF3C; translation initiation factor 3 subunit C	soe03013 RNA transport - Spinacia oleracea (spinach);	IPR000717; IPR011991; IPR008905;	Proteasome component (PCI) domain; Winged helix-turn-helix DNA-binding domain; Eukaryotic translation initiation factor 3 subunit C, N-terminal domain;
AUR62003427-RA	subtilisin-like protease SBT2.3 [Beta vulgaris subsp. vulgaris]	89.663	3.7443	2.1	2	2	2	#DIV/0!		extracellular	GO:0006508 proteolysis; GO:0008152 metabolic process; GO:0043170 macromolecule metabolic process; GO:0019538 protein metabolic process; GO:0044238 primary metabolic process; GO:0071704 organic substance metabolic process;		GO:0004252 serine-type endopeptidase activity; GO:0004175 endopeptidase activity; GO:0008233 peptidase activity; GO:0003824 catalytic activity; GO:0017171 serine hydrolase activity; GO:0008236 serine-type peptidase activity; GO:0070011 peptidase activity, acting on L-amino acid peptides; GO:0016787 hydrolase activity;				IPR034197; IPR000209; IPR010259;	Cucumisin-like catalytic domain; Peptidase S8/S53 domain; Peptidase S8 propeptide/proteinase inhibitor I9;
AUR62003441-RA	peroxidase 16-like [Beta vulgaris subsp. vulgaris]	36.737	2.7094	8.7	3	3	2	#DIV/0!		chloroplast	GO:0008152 metabolic process; GO:0042743 hydrogen peroxide metabolic process; GO:0006950 response to stress; GO:0072593 reactive oxygen species metabolic process; GO:0055114 oxidation-reduction process; GO:0044710 single-organism metabolic process; GO:0006979 response to oxidative stress; GO:0044699 single-organism process; GO:0044248 cellular catabolic process; GO:0050896 response to stimulus; G…		GO:0097159 organic cyclic compound binding; GO:1901363 heterocyclic compound binding; GO:0020037 heme binding; GO:0003824 catalytic activity; GO:0005488 binding; GO:0016209 antioxidant activity; GO:0004601 peroxidase activity; GO:0046906 tetrapyrrole binding; GO:0016491 oxidoreductase activity; GO:0016684 oxidoreductase activity, acting on peroxide as acceptor;	K00430	E1.11.1.7; peroxidase [EC:1.11.1.7]	soe01100 Metabolic pathways - Spinacia oleracea (spinach); soe00940 Phenylpropanoid biosynthesis - Spinacia oleracea (spinach); soe01110 Biosynthesis of secondary metabolites - Spinacia oleracea (spinach);	IPR033905; IPR002016;	Secretory peroxidase; Haem peroxidase, plant/fungal/bacterial;
AUR62003443-RA	nuclear transport factor 2 [Beta vulgaris subsp. vulgaris]	13.914	8.6152	16.1	2	4	2	1.81159	0.00076355	nucleus	GO:0006810 transport; GO:0051179 localization; GO:0051234 establishment of localization;	GO:0005623 cell; GO:0005622 intracellular; GO:0044464 cell part;					IPR002075; IPR018222; IPR032710;	Nuclear transport factor 2; Nuclear transport factor 2, eukaryote; NTF2-like domain;
AUR62003471-RA	nucleosome assembly protein 1;4 isoform X3 [Nelumbo nucifera]	25.875	14.424	23.1	5	11	1	1.01626	0.7952	nucleus	GO:0044085 cellular component biogenesis; GO:0016043 cellular component organization; GO:0034728 nucleosome organization; GO:0034622 cellular macromolecular complex assembly; GO:0006333 chromatin assembly or disassembly; GO:0043933 macromolecular complex subunit organization; GO:0065004 protein-DNA complex assembly; GO:0006323 DNA packaging; GO:0006334 nucleosome assembly; GO:0051276 chromosome o…	GO:0043226 organelle; GO:0043231 intracellular membrane-bounded organelle; GO:0043229 intracellular organelle; GO:0005634 nucleus; GO:0044464 cell part; GO:0005622 intracellular; GO:0044424 intracellular part; GO:0043227 membrane-bounded organelle; GO:0005623 cell;		K11279
AUR62003480-RA	NADH dehydrogenase [ubiquinone] 1 beta subcomplex subunit 7 [Beta vulgaris subsp. vulgaris]	10.434	2.4399	13.6	1	2	1	#DIV/0!		cytoplasm		GO:0043226 organelle; GO:0043231 intracellular membrane-bounded organelle; GO:0043229 intracellular organelle; GO:0044464 cell part; GO:0005622 intracellular; GO:0005737 cytoplasm; GO:0044424 intracellular part; GO:0043227 membrane-bounded organelle; GO:0005623 cell; GO:0005739 mitochondrion; GO:0044444 cytoplasmic part;	GO:0016651 oxidoreductase activity, acting on NAD(P)H; GO:0003954 NADH dehydrogenase activity; GO:0003824 catalytic activity; GO:0050136 NADH dehydrogenase (quinone) activity; GO:0008137 NADH dehydrogenase (ubiquinone) activity; GO:0016655 oxidoreductase activity, acting on NAD(P)H, quinone or similar compound as acceptor; GO:0016491 oxidoreductase activity;	K03963	NDUFB7; NADH dehydrogenase (ubiquinone) 1 beta subcomplex subunit 7	soe01100 Metabolic pathways - Spinacia oleracea (spinach); soe00190 Oxidative phosphorylation - Spinacia oleracea (spinach);
AUR62003483-RA	protein NRT1/ PTR FAMILY 8.3 [Beta vulgaris subsp. vulgaris]	59.58	1.8433	1.9	1	1	1	#DIV/0!		plasma membrane	GO:0006810 transport; GO:0006857 oligopeptide transport; GO:0071702 organic substance transport; GO:0051179 localization; GO:0042886 amide transport; GO:0015833 peptide transport; GO:0071705 nitrogen compound transport; GO:0051234 establishment of localization;	GO:0016020 membrane;	GO:0005215 transporter activity;	K14638			IPR020846;	Major facilitator superfamily domain;
AUR62003484-RA	glutamate decarboxylase [Beta vulgaris subsp. vulgaris]	53.186	1.7884	4	2	3	1	#DIV/0!		cytoplasm	GO:0009064 glutamine family amino acid metabolic process; GO:0043648 dicarboxylic acid metabolic process; GO:0044281 small molecule metabolic process; GO:0044763 single-organism cellular process; GO:0006807 nitrogen compound metabolic process; GO:0044699 single-organism process; GO:0044238 primary metabolic process; GO:1901605 alpha-amino acid metabolic process; GO:0044237 cellular metabolic proc…		GO:0097159 organic cyclic compound binding; GO:1901363 heterocyclic compound binding; GO:0004351 glutamate decarboxylase activity; GO:0003824 catalytic activity; GO:0005488 binding; GO:0016830 carbon-carbon lyase activity; GO:0043167 ion binding; GO:0016831 carboxy-lyase activity; GO:0016829 lyase activity; GO:0043168 anion binding; GO:0048037 cofactor binding; GO:0030170 pyridoxal phosphate bind…	K01580	E4.1.1.15; glutamate decarboxylase [EC:4.1.1.15]	soe00250 Alanine, aspartate and glutamate metabolism - Spinacia oleracea (spinach); soe00430 Taurine and hypotaurine metabolism - Spinacia oleracea (spinach); soe00650 Butanoate metabolism - Spinacia oleracea (spinach); soe01100 Metabolic pathways - Spinacia oleracea (spinach); soe00410 beta-Alanine metabolism - Spinacia oleracea (spinach); soe01110 Biosynthesis of secondary metabolites - Spinaci…	IPR015424; IPR015421; IPR015422;	Pyridoxal phosphate-dependent transferase; Pyridoxal phosphate-dependent transferase, major region, subdomain 1; Pyridoxal phosphate-dependent transferase, major region, subdomain 2;
AUR62003515-RA	mitochondrial import receptor subunit TOM20 [Beta vulgaris subsp. vulgaris]	22.792	51.4	52.5	9	19	1	1.35501	0.0030649	nucleus	GO:0016043 cellular component organization; GO:0046907 intracellular transport; GO:0072594 establishment of protein localization to organelle; GO:0007006 mitochondrial membrane organization; GO:0017038 protein import; GO:0006839 mitochondrial transport; GO:0044699 single-organism process; GO:0015031 protein transport; GO:0051234 establishment of localization; GO:0006605 protein targeting; GO:0045…	GO:0016020 membrane; GO:0019867 outer membrane; GO:0031090 organelle membrane; GO:0098796 membrane protein complex; GO:0005737 cytoplasm; GO:0032991 macromolecular complex; GO:0098798 mitochondrial protein complex; GO:0044424 intracellular part; GO:0044455 mitochondrial membrane part; GO:0005623 cell; GO:0044422 organelle part; GO:0005740 mitochondrial envelope; GO:0044425 membrane part; GO:00444…	GO:0005515 protein binding; GO:0005488 binding;				IPR011990;	Tetratricopeptide-like helical domain;
AUR62003516-RA	"yrdC domain-containing protein, mitochondrial isoform X1 [Populus euphratica]"	36.765	1.9414	6.1	2	2	2	#DIV/0!		chloroplast			GO:0097159 organic cyclic compound binding; GO:1901363 heterocyclic compound binding; GO:0003723 RNA binding; GO:0003725 double-stranded RNA binding; GO:0005488 binding; GO:0003676 nucleic acid binding;				IPR017945; IPR006070;	DHBP synthase RibB-like alpha/beta domain; YrdC-like domain;
AUR62003524-RA	"oxygen-evolving enhancer protein 2, chloroplastic [Beta vulgaris subsp. vulgaris]"	29.432	2.9309	33.9	9	17	1	0.377501	0.00140025	chloroplast	GO:0008152 metabolic process; GO:0044237 cellular metabolic process; GO:0009987 cellular process; GO:0015979 photosynthesis;	GO:0016020 membrane; GO:0009523 photosystem II; GO:0019898 extrinsic component of membrane; GO:0098796 membrane protein complex; GO:0009654 photosystem II oxygen evolving complex; GO:0042651 thylakoid membrane; GO:0032991 macromolecular complex; GO:0044424 intracellular part; GO:0005623 cell; GO:0034357 photosynthetic membrane; GO:0009521 photosystem; GO:1902494 catalytic complex; GO:0044425 memb…	GO:0043169 cation binding; GO:0046872 metal ion binding; GO:0005509 calcium ion binding; GO:0005488 binding; GO:0043167 ion binding;	K02717	psbP; photosystem II oxygen-evolving enhancer protein 2	soe00195 Photosynthesis - Spinacia oleracea (spinach); soe01100 Metabolic pathways - Spinacia oleracea (spinach);	IPR016123;	Mog1/PsbP, alpha/beta/alpha sandwich;
AUR62003525-RA	uncharacterized WD repeat-containing protein C343.04c [Beta vulgaris subsp. vulgaris]	64.849	15.162	6.2	4	6	1	0.762777	0.0078953	nucleus			GO:0005515 protein binding; GO:0005488 binding;	K22382			IPR017986; IPR006595; IPR015943; IPR006594;	WD40-repeat-containing domain; CTLH, C-terminal LisH motif; WD40/YVTN repeat-like-containing domain; LIS1 homology motif;
AUR62003531-RA	"gamma aminobutyrate transaminase 1, mitochondrial [Beta vulgaris subsp. vulgaris]"	51.996	42.051	15.3	6	8	2	0.856898	0.037856	nucleus			GO:0097159 organic cyclic compound binding; GO:1901363 heterocyclic compound binding; GO:0016769 transferase activity, transferring nitrogenous groups; GO:0003824 catalytic activity; GO:0005488 binding; GO:0043167 ion binding; GO:0043168 anion binding; GO:0008483 transaminase activity; GO:0016740 transferase activity; GO:0048037 cofactor binding; GO:0030170 pyridoxal phosphate binding;	K16871	POP2; 4-aminobutyrate---pyruvate transaminase [EC:2.6.1.96]	soe00250 Alanine, aspartate and glutamate metabolism - Spinacia oleracea (spinach); soe00650 Butanoate metabolism - Spinacia oleracea (spinach); soe01100 Metabolic pathways - Spinacia oleracea (spinach);	IPR015424; IPR015422; IPR015421;	Pyridoxal phosphate-dependent transferase; Pyridoxal phosphate-dependent transferase, major region, subdomain 2; Pyridoxal phosphate-dependent transferase, major region, subdomain 1;
AUR62003534-RA	protein FAR-RED ELONGATED HYPOCOTYL 3 isoform X2 [Beta vulgaris subsp. vulgaris]	91.633	1.3379	1.3	1	1	1	#DIV/0!		nucleus			GO:0043169 cation binding; GO:0046872 metal ion binding; GO:0008270 zinc ion binding; GO:0046914 transition metal ion binding; GO:0005488 binding; GO:0043167 ion binding;				IPR004330; IPR007527; IPR006564;	FAR1 DNA binding domain; Zinc finger, SWIM-type; Zinc finger, PMZ-type;
AUR62003536-RA	choline-phosphate cytidylyltransferase 2 [Beta vulgaris subsp. vulgaris]	77.768	13.005	7.9	5	5	5	1.02564	0.60048	cytoplasm	GO:0009058 biosynthetic process; GO:0008152 metabolic process;		GO:0003824 catalytic activity;	K00968	PCYT1; choline-phosphate cytidylyltransferase [EC:2.7.7.15]	soe00564 Glycerophospholipid metabolism - Spinacia oleracea (spinach); soe01100 Metabolic pathways - Spinacia oleracea (spinach); soe00440 Phosphonate and phosphinate metabolism - Spinacia oleracea (spinach);	IPR014729; IPR004821; IPR032675;	Rossmann-like alpha/beta/alpha sandwich fold; Cytidyltransferase-like domain; Leucine-rich repeat domain, L domain-like;
AUR62003538-RA	NKAP-like protein [Beta vulgaris subsp. vulgaris]	44.716	4.3014	3.3	1	1	1	0.821693	0.042759	nucleus
AUR62003539-RA	"cytochrome P450 97B2, chloroplastic [Beta vulgaris subsp. vulgaris]"	52.281	7.3694	10	4	4	4	0.919118	0.188222	cytoplasm	GO:0044699 single-organism process; GO:0008152 metabolic process; GO:0055114 oxidation-reduction process; GO:0044710 single-organism metabolic process;		GO:0097159 organic cyclic compound binding; GO:1901363 heterocyclic compound binding; GO:0020037 heme binding; GO:0005506 iron ion binding; GO:0046914 transition metal ion binding; GO:0003824 catalytic activity; GO:0005488 binding; GO:0043167 ion binding; GO:0043169 cation binding; GO:0046872 metal ion binding; GO:0016705 oxidoreductase activity, acting on paired donors, with incorporation or red…
AUR62003540-RA	signal recognition particle receptor subunit alpha [Beta vulgaris subsp. vulgaris]	68.061	31.351	14.3	10	11	10	0.775795	0.00064164	chloroplast	GO:0046907 intracellular transport; GO:0072599 establishment of protein localization to endoplasmic reticulum; GO:0072594 establishment of protein localization to organelle; GO:0072657 protein localization to membrane; GO:0045047 protein targeting to ER; GO:0071702 organic substance transport; GO:0006613 cotranslational protein targeting to membrane; GO:0015031 protein transport; GO:0051641 cellu…	GO:0043229 intracellular organelle; GO:0016020 membrane; GO:0005783 endoplasmic reticulum; GO:0042175 nuclear outer membrane-endoplasmic reticulum membrane network; GO:0030867 rough endoplasmic reticulum membrane; GO:0098588 bounding membrane of organelle; GO:0031090 organelle membrane; GO:0005791 rough endoplasmic reticulum; GO:0098796 membrane protein complex; GO:0005737 cytoplasm; GO:0044446 i…	GO:1901265 nucleoside phosphate binding; GO:0044877 macromolecular complex binding; GO:0001882 nucleoside binding; GO:0043167 ion binding; GO:0016817 hydrolase activity, acting on acid anhydrides; GO:0016787 hydrolase activity; GO:0000166 nucleotide binding; GO:0017111 nucleoside-triphosphatase activity; GO:0097159 organic cyclic compound binding; GO:1901363 heterocyclic compound binding; GO:0032…	K13431	SRPR; signal recognition particle receptor subunit alpha	soe03060 Protein export - Spinacia oleracea (spinach);	IPR003593; IPR007222; IPR013822; IPR000897; IPR027417; IPR011012;	AAA+ ATPase domain; Signal recognition particle receptor, alpha subunit, N-terminal; Signal recognition particle, SRP54 subunit, helical bundle; Signal recognition particle, SRP54 subunit, GTPase domain; P-loop containing nucleoside triphosphate hydrolase; Longin-like domain;
AUR62003550-RA	protein DMR6-LIKE OXYGENASE 1 [Beta vulgaris subsp. vulgaris]	29.221	2.1268	3.8	1	1	1	1.03842	0.2786	nucleus	GO:0044699 single-organism process; GO:0008152 metabolic process; GO:0055114 oxidation-reduction process; GO:0044710 single-organism metabolic process;		GO:0003824 catalytic activity; GO:0016491 oxidoreductase activity;				IPR027443; IPR005123;	Isopenicillin N synthase-like; Oxoglutarate/iron-dependent dioxygenase;
AUR62003551-RA	"DEAD-box ATP-dependent RNA helicase 3, chloroplastic [Beta vulgaris subsp. vulgaris]"	80.701	7.6714	4.3	3	3	3	1.10742	0.043796	chloroplast		GO:0043226 organelle; GO:0043231 intracellular membrane-bounded organelle; GO:0043229 intracellular organelle; GO:0005634 nucleus; GO:0044464 cell part; GO:0005622 intracellular; GO:0044424 intracellular part; GO:0043227 membrane-bounded organelle; GO:0005623 cell;	GO:1901265 nucleoside phosphate binding; GO:0016817 hydrolase activity, acting on acid anhydrides; GO:0016787 hydrolase activity; GO:1901363 heterocyclic compound binding; GO:0097159 organic cyclic compound binding; GO:0016462 pyrophosphatase activity; GO:0003824 catalytic activity; GO:0032553 ribonucleotide binding; GO:0005488 binding; GO:0032550 purine ribonucleoside binding; GO:0043169 cation …				IPR014014; IPR011545; IPR012562; IPR014001; IPR027417; IPR001650; IPR001878;	RNA helicase, DEAD-box type, Q motif; DEAD/DEAH box helicase domain; GUCT; Helicase superfamily 1/2, ATP-binding domain; P-loop containing nucleoside triphosphate hydrolase; Helicase, C-terminal; Zinc finger, CCHC-type;
AUR62003581-RA	SAL1 phosphatase-like [Beta vulgaris subsp. vulgaris]	40.623	37.612	13.8	5	8	3	1.04822	0.128301	mitochondria	GO:0006790 sulfur compound metabolic process; GO:0016310 phosphorylation; GO:0046486 glycerolipid metabolic process; GO:0046854 phosphatidylinositol phosphorylation; GO:0044763 single-organism cellular process; GO:0044699 single-organism process; GO:0044255 cellular lipid metabolic process; GO:0044238 primary metabolic process; GO:0044237 cellular metabolic process; GO:0006796 phosphate-containin…		GO:0008441 3'(2'),5'-bisphosphate nucleotidase activity; GO:0016787 hydrolase activity; GO:0003824 catalytic activity; GO:0042578 phosphoric ester hydrolase activity; GO:0016791 phosphatase activity; GO:0008252 nucleotidase activity; GO:0016788 hydrolase activity, acting on ester bonds;	K15422	SAL; 3'(2'), 5'-bisphosphate nucleotidase / inositol polyphosphate 1-phosphatase [EC:3.1.3.7 3.1.3.57]	soe00920 Sulfur metabolism - Spinacia oleracea (spinach); soe04070 Phosphatidylinositol signaling system - Spinacia oleracea (spinach); soe01100 Metabolic pathways - Spinacia oleracea (spinach); soe00562 Inositol phosphate metabolism - Spinacia oleracea (spinach);
AUR62003582-RA	"2-oxoisovalerate dehydrogenase subunit alpha 1, mitochondrial [Beta vulgaris subsp. vulgaris]"	44.25	1.704	2.5	1	1	1	#DIV/0!		chloroplast	GO:0008152 metabolic process;		GO:0003824 catalytic activity; GO:0016624 oxidoreductase activity, acting on the aldehyde or oxo group of donors, disulfide as acceptor; GO:0016491 oxidoreductase activity; GO:0016903 oxidoreductase activity, acting on the aldehyde or oxo group of donors;	K00166	BCKDHA; 2-oxoisovalerate dehydrogenase E1 component alpha subunit [EC:1.2.4.4]	soe00280 Valine, leucine and isoleucine degradation - Spinacia oleracea (spinach); soe01100 Metabolic pathways - Spinacia oleracea (spinach); soe00640 Propanoate metabolism - Spinacia oleracea (spinach); soe01110 Biosynthesis of secondary metabolites - Spinacia oleracea (spinach);	IPR029061; IPR001017;	Thiamin diphosphate-binding fold; Dehydrogenase, E1 component;
AUR62003605-RA	probable pectinesterase/pectinesterase inhibitor 51 [Beta vulgaris subsp. vulgaris]	29.542	4.0502	9	3	3	3	0.247341	0.00079971	nucleus	GO:0071554 cell wall organization or biogenesis; GO:0016043 cellular component organization; GO:0071555 cell wall organization; GO:0045229 external encapsulating structure organization; GO:0009987 cellular process; GO:0071840 cellular component organization or biogenesis; GO:0042545 cell wall modification;	GO:0005618 cell wall; GO:0030312 external encapsulating structure; GO:0005623 cell; GO:0044464 cell part; GO:0071944 cell periphery;	GO:0016787 hydrolase activity; GO:0052689 carboxylic ester hydrolase activity; GO:0003824 catalytic activity; GO:0030599 pectinesterase activity; GO:0016788 hydrolase activity, acting on ester bonds;				IPR011050; IPR000070; IPR012334;	Pectin lyase fold/virulence factor; Pectinesterase, catalytic; Pectin lyase fold;
AUR62003626-RA	angio-associated migratory cell protein [Beta vulgaris subsp. vulgaris]	37.479	5.5394	18.3	6	7	2	#DIV/0!		cytoplasm			GO:0005515 protein binding; GO:0005488 binding;				IPR017986; IPR015943;	WD40-repeat-containing domain; WD40/YVTN repeat-like-containing domain;
AUR62003629-RA	putative nuclease HARBI1 [Beta vulgaris subsp. vulgaris]	32.766	4.0009	11.7	3	3	3	2.77778	3.9123e-05	cytoplasm							IPR027806;	Harbinger transposase-derived nuclease domain;
AUR62003633-RA	probable mannitol dehydrogenase [Beta vulgaris subsp. vulgaris]	39.082	35.128	14.1	4	6	3	0.406174	4.4189e-06	cytoplasm	GO:0044699 single-organism process; GO:0008152 metabolic process; GO:0055114 oxidation-reduction process; GO:0044710 single-organism metabolic process;		GO:0046914 transition metal ion binding; GO:0003824 catalytic activity; GO:0005488 binding; GO:0043167 ion binding; GO:0046872 metal ion binding; GO:0043169 cation binding; GO:0008270 zinc ion binding; GO:0016491 oxidoreductase activity;	K00083	E1.1.1.195; cinnamyl-alcohol dehydrogenase [EC:1.1.1.195]	soe01100 Metabolic pathways - Spinacia oleracea (spinach); soe00940 Phenylpropanoid biosynthesis - Spinacia oleracea (spinach); soe01110 Biosynthesis of secondary metabolites - Spinacia oleracea (spinach);	IPR011032; IPR020843; IPR016040; IPR013154; IPR013149;	GroES-like; Polyketide synthase, enoylreductase domain; NAD(P)-binding domain; Alcohol dehydrogenase, N-terminal; Alcohol dehydrogenase, C-terminal;
AUR62003638-RA	ribonuclease P protein subunit p25-like protein [Jatropha curcas]	26.049	6.6065	9.4	2	3	2	1.97239	0.00070139	cytoplasm,nucleus			GO:0097159 organic cyclic compound binding; GO:1901363 heterocyclic compound binding; GO:0005488 binding; GO:0003676 nucleic acid binding;
AUR62003639-RA	60S ribosomal protein L3 [Beta vulgaris subsp. vulgaris]	44.524	44.023	36.8	15	30	15	1.03627	0.44186	chloroplast	GO:0006518 peptide metabolic process; GO:0043043 peptide biosynthetic process; GO:0044267 cellular protein metabolic process; GO:0006807 nitrogen compound metabolic process; GO:0009058 biosynthetic process; GO:0043603 cellular amide metabolic process; GO:0044238 primary metabolic process; GO:1901566 organonitrogen compound biosynthetic process; GO:1901576 organic substance biosynthetic process; G…	GO:0005840 ribosome; GO:0043226 organelle; GO:0043229 intracellular organelle; GO:0043232 intracellular non-membrane-bounded organelle; GO:0044464 cell part; GO:0005622 intracellular; GO:0005737 cytoplasm; GO:0032991 macromolecular complex; GO:0044424 intracellular part; GO:1990904 ribonucleoprotein complex; GO:0005623 cell; GO:0030529 intracellular ribonucleoprotein complex; GO:0044444 cytoplasm…	GO:0003735 structural constituent of ribosome; GO:0005198 structural molecule activity;	K02925	RP-L3e; large subunit ribosomal protein L3e	soe03010 Ribosome - Spinacia oleracea (spinach);	IPR009000;	Translation protein, beta-barrel domain;
AUR62003643-RA	small nuclear ribonucleoprotein E-like [Jatropha curcas]	8.9665	1.7509	11.7	1	1	1	0.95511	0.7652	mitochondria	GO:0006396 RNA processing; GO:0006725 cellular aromatic compound metabolic process; GO:1901360 organic cyclic compound metabolic process; GO:0006807 nitrogen compound metabolic process; GO:0044238 primary metabolic process; GO:0044237 cellular metabolic process; GO:0071704 organic substance metabolic process; GO:0006397 mRNA processing; GO:0016070 RNA metabolic process; GO:0000398 mRNA splicing, …	GO:0043229 intracellular organelle; GO:0044446 intracellular organelle part; GO:0032991 macromolecular complex; GO:0044424 intracellular part; GO:0005681 spliceosomal complex; GO:0005623 cell; GO:0044422 organelle part; GO:0043226 organelle; GO:0043231 intracellular membrane-bounded organelle; GO:0005634 nucleus; GO:0044464 cell part; GO:0005622 intracellular; GO:1990904 ribonucleoprotein complex…		K11097	SNRPE; small nuclear ribonucleoprotein E	soe03040 Spliceosome - Spinacia oleracea (spinach);	IPR001163; IPR010920;	LSM domain, eukaryotic/archaea-type; LSM domain;
AUR62003657-RA	kinesin-like protein KIN-14B [Beta vulgaris subsp. vulgaris]	141.82	30.559	8.2	9	10	3	0.783085	0.0022449	nucleus	GO:0044763 single-organism cellular process; GO:0007018 microtubule-based movement; GO:0006928 movement of cell or subcellular component; GO:0044699 single-organism process; GO:0009987 cellular process; GO:0007017 microtubule-based process;		GO:0003774 motor activity; GO:1901265 nucleoside phosphate binding; GO:0016817 hydrolase activity, acting on acid anhydrides; GO:0005515 protein binding; GO:0016787 hydrolase activity; GO:0097159 organic cyclic compound binding; GO:1901363 heterocyclic compound binding; GO:0008092 cytoskeletal protein binding; GO:0016462 pyrophosphatase activity; GO:0003824 catalytic activity; GO:0032553 ribonucl…				IPR027417; IPR001752;	P-loop containing nucleoside triphosphate hydrolase; Kinesin motor domain;
AUR62003666-RA	nicotinamidase 1 [Beta vulgaris subsp. vulgaris]	26.531	1.7079	5.7	1	1	1	0.859107	0.25318	cytoplasm	GO:0008152 metabolic process;		GO:0003824 catalytic activity;				IPR000868;	Isochorismatase-like;
AUR62003682-RA	probable glycosyltransferase At5g03795 [Beta vulgaris subsp. vulgaris]	38.193	16.822	5.8	2	2	2	0.480538	0.00050271	cytoplasm
AUR62003686-RA	dynamin-related protein 3B [Beta vulgaris subsp. vulgaris]	83.211	15.769	9.7	6	6	5	0.990099	0.71024	nucleus			GO:1901265 nucleoside phosphate binding; GO:0001882 nucleoside binding; GO:0043167 ion binding; GO:0016817 hydrolase activity, acting on acid anhydrides; GO:0016787 hydrolase activity; GO:0000166 nucleotide binding; GO:0017111 nucleoside-triphosphatase activity; GO:0097159 organic cyclic compound binding; GO:1901363 heterocyclic compound binding; GO:0032549 ribonucleoside binding; GO:0097367 carb…	K17065			IPR030381; IPR003130; IPR001401; IPR020850; IPR027417; IPR000375;	Dynamin-type guanine nucleotide-binding (G) domain; Dynamin GTPase effector; Dynamin, GTPase domain; GTPase effector domain; P-loop containing nucleoside triphosphate hydrolase; Dynamin central domain;
AUR62003695-RA	probable mannitol dehydrogenase [Beta vulgaris subsp. vulgaris]	39.325	14.995	14.2	5	6	5	0.32	0.00093913	cytoplasm	GO:0044699 single-organism process; GO:0008152 metabolic process; GO:0055114 oxidation-reduction process; GO:0044710 single-organism metabolic process;		GO:0046914 transition metal ion binding; GO:0003824 catalytic activity; GO:0005488 binding; GO:0043167 ion binding; GO:0046872 metal ion binding; GO:0043169 cation binding; GO:0008270 zinc ion binding; GO:0016491 oxidoreductase activity;	K00083	E1.1.1.195; cinnamyl-alcohol dehydrogenase [EC:1.1.1.195]	soe01100 Metabolic pathways - Spinacia oleracea (spinach); soe00940 Phenylpropanoid biosynthesis - Spinacia oleracea (spinach); soe01110 Biosynthesis of secondary metabolites - Spinacia oleracea (spinach);	IPR011032; IPR020843; IPR016040; IPR013154; IPR013149;	GroES-like; Polyketide synthase, enoylreductase domain; NAD(P)-binding domain; Alcohol dehydrogenase, N-terminal; Alcohol dehydrogenase, C-terminal;
AUR62003704-RA	peroxidase 64 [Fragaria vesca subsp. vesca]	34.106	4.051	8.5	3	3	3	0.477327	0.0020423	endoplasmic reticulum	GO:0008152 metabolic process; GO:0042743 hydrogen peroxide metabolic process; GO:0006950 response to stress; GO:0072593 reactive oxygen species metabolic process; GO:0055114 oxidation-reduction process; GO:0044710 single-organism metabolic process; GO:0006979 response to oxidative stress; GO:0044699 single-organism process; GO:0044248 cellular catabolic process; GO:0050896 response to stimulus; G…		GO:0097159 organic cyclic compound binding; GO:1901363 heterocyclic compound binding; GO:0020037 heme binding; GO:0003824 catalytic activity; GO:0005488 binding; GO:0016209 antioxidant activity; GO:0004601 peroxidase activity; GO:0046906 tetrapyrrole binding; GO:0016491 oxidoreductase activity; GO:0016684 oxidoreductase activity, acting on peroxide as acceptor;	K00430	E1.11.1.7; peroxidase [EC:1.11.1.7]	soe01100 Metabolic pathways - Spinacia oleracea (spinach); soe00940 Phenylpropanoid biosynthesis - Spinacia oleracea (spinach); soe01110 Biosynthesis of secondary metabolites - Spinacia oleracea (spinach);	IPR033905; IPR002016;	Secretory peroxidase; Haem peroxidase, plant/fungal/bacterial;
AUR62003706-RA	la-related protein 1C [Beta vulgaris subsp. vulgaris]	54.567	7.0643	6.7	3	3	2	#DIV/0!		nucleus				K18757			IPR006630; IPR011991;	RNA-binding protein Lupus La; Winged helix-turn-helix DNA-binding domain;
AUR62003708-RA	SKP1-like protein 1B [Beta vulgaris subsp. vulgaris]	17.171	26.151	33.6	5	6	2	0.84674	0.092863	cytoplasm	GO:0043632 modification-dependent macromolecule catabolic process; GO:0044265 cellular macromolecule catabolic process; GO:0051603 proteolysis involved in cellular protein catabolic process; GO:0044257 cellular protein catabolic process; GO:0019941 modification-dependent protein catabolic process; GO:0044267 cellular protein metabolic process; GO:0006511 ubiquitin-dependent protein catabolic proc…			K03094	SKP1; S-phase kinase-associated protein 1	soe04120 Ubiquitin mediated proteolysis - Spinacia oleracea (spinach); soe04141 Protein processing in endoplasmic reticulum - Spinacia oleracea (spinach);	IPR016072; IPR011333; IPR016073;	SKP1 component, dimerisation; SKP1/BTB/POZ domain; SKP1 component, POZ domain;
AUR62003713-RA	protein HOTHEAD-like [Beta vulgaris subsp. vulgaris]	62.717	3.0694	4.2	2	2	2	#DIV/0!		vacuolar membrane	GO:0044699 single-organism process; GO:0008152 metabolic process; GO:0055114 oxidation-reduction process; GO:0044710 single-organism metabolic process;		GO:0097159 organic cyclic compound binding; GO:1901363 heterocyclic compound binding; GO:0016614 oxidoreductase activity, acting on CH-OH group of donors; GO:1901265 nucleoside phosphate binding; GO:0050660 flavin adenine dinucleotide binding; GO:0003824 catalytic activity; GO:0005488 binding; GO:0043167 ion binding; GO:0043168 anion binding; GO:0000166 nucleotide binding; GO:0048037 cofactor bin…				IPR000172; IPR007867; IPR023753;	Glucose-methanol-choline oxidoreductase, N-terminal; Glucose-methanol-choline oxidoreductase, C-terminal; FAD/NAD(P)-binding domain;
AUR62003716-RA	thioredoxin reductase NTRB-like [Beta vulgaris subsp. vulgaris]	36.085	39.366	22.3	6	9	1	#DIV/0!		cytoplasm	GO:0006801 superoxide metabolic process; GO:0033554 cellular response to stress; GO:0051716 cellular response to stimulus; GO:0000303 response to superoxide; GO:0034614 cellular response to reactive oxygen species; GO:0006950 response to stress; GO:0071451 cellular response to superoxide; GO:0071450 cellular response to oxygen radical; GO:0055114 oxidation-reduction process; GO:0009636 response t…	GO:0044424 intracellular part; GO:0005623 cell; GO:0044464 cell part; GO:0005622 intracellular; GO:0005737 cytoplasm;	GO:0015036 disulfide oxidoreductase activity; GO:0016651 oxidoreductase activity, acting on NAD(P)H; GO:0003824 catalytic activity; GO:0004791 thioredoxin-disulfide reductase activity; GO:0016667 oxidoreductase activity, acting on a sulfur group of donors; GO:0016209 antioxidant activity; GO:0016668 oxidoreductase activity, acting on a sulfur group of donors, NAD(P) as acceptor; GO:0016491 oxidor…	K00384	trxB; thioredoxin reductase (NADPH) [EC:1.8.1.9]	soe00450 Selenocompound metabolism - Spinacia oleracea (spinach);	IPR023753;	FAD/NAD(P)-binding domain;
AUR62003718-RA	ATP-dependent DNA helicase 2 subunit KU70 [Beta vulgaris subsp. vulgaris]	67.838	1.0381	1.7	1	1	1	#DIV/0!		cytoplasm	GO:0016043 cellular component organization; GO:0033554 cellular response to stress; GO:0065008 regulation of biological quality; GO:0006725 cellular aromatic compound metabolic process; GO:0006259 DNA metabolic process; GO:0006302 double-strand break repair; GO:0050896 response to stimulus; GO:0044237 cellular metabolic process; GO:0060249 anatomical structure homeostasis; GO:0071704 organic subs…	GO:0043564 Ku70:Ku80 complex; GO:0043226 organelle; GO:0043229 intracellular organelle; GO:0043231 intracellular membrane-bounded organelle; GO:0005634 nucleus; GO:0044464 cell part; GO:0005622 intracellular; GO:0044446 intracellular organelle part; GO:0032991 macromolecular complex; GO:0044424 intracellular part; GO:0043234 protein complex; GO:0005623 cell; GO:0043227 membrane-bounded organelle;…	GO:0003677 DNA binding; GO:0070035 purine NTP-dependent helicase activity; GO:0004386 helicase activity; GO:0008026 ATP-dependent helicase activity; GO:0042162 telomeric DNA binding; GO:0016817 hydrolase activity, acting on acid anhydrides; GO:0016787 hydrolase activity; GO:0043565 sequence-specific DNA binding; GO:0017111 nucleoside-triphosphatase activity; GO:0016887 ATPase activity; GO:1901363…	K10884	XRCC6; ATP-dependent DNA helicase 2 subunit 1	soe03450 Non-homologous end-joining - Spinacia oleracea (spinach);	IPR005161; IPR003034; IPR006164; IPR016194; IPR005160; IPR002035; IPR027388;	Ku70/Ku80, N-terminal alpha/beta; SAP domain; Ku70/Ku80 beta-barrel domain; SPOC-like, C-terminal domain; Ku70/Ku80 C-terminal arm; von Willebrand factor, type A; Ku70, bridge and pillars domain;
AUR62003719-RA	trafficking protein particle complex subunit 11 [Beta vulgaris subsp. vulgaris]	128.03	3.0663	1.8	2	2	2	1.04167	0.33862	chloroplast			GO:0005515 protein binding; GO:0005488 binding;	K20308			IPR011990; IPR021773;	Tetratricopeptide-like helical domain; Foie gras liver health family 1;
AUR62003723-RA	plant intracellular Ras-group-related LRR protein 4 [Beta vulgaris subsp. vulgaris]	62.029	7.8549	9.3	5	5	1	1.1919	0.032901	nucleus			GO:0005515 protein binding; GO:0005488 binding;				IPR032675;	Leucine-rich repeat domain, L domain-like;
AUR62003734-RA	ribosomal RNA small subunit methyltransferase nep-1 [Beta vulgaris subsp. vulgaris]	27.937	6.4003	10.8	3	4	3	0.931966	0.089241	cytoplasm			GO:0016741 transferase activity, transferring one-carbon groups; GO:0008168 methyltransferase activity; GO:0003824 catalytic activity; GO:0016740 transferase activity;	K14568	EMG1; rRNA small subunit pseudouridine methyltransferase Nep1 [EC:2.1.1.260]	soe03008 Ribosome biogenesis in eukaryotes - Spinacia oleracea (spinach);	IPR029028;	Alpha/beta knot methyltransferases;
AUR62003751-RA	NADPH-dependent 1-acyldihydroxyacetone phosphate reductase [Beta vulgaris subsp. vulgaris]	30.755	1.686	3.2	1	1	1	1.07759	0.31384	chloroplast			GO:0003824 catalytic activity; GO:0016491 oxidoreductase activity;				IPR016040;	NAD(P)-binding domain;
AUR62003753-RA	formin-like protein 5 [Beta vulgaris subsp. vulgaris]	75.613	74.922	20.3	12	18	3	0.95057	0.04836	nucleus			GO:0097159 organic cyclic compound binding; GO:1901363 heterocyclic compound binding; GO:1901265 nucleoside phosphate binding; GO:0005488 binding; GO:0003676 nucleic acid binding; GO:0000166 nucleotide binding; GO:0036094 small molecule binding;	K12875	ACIN1; apoptotic chromatin condensation inducer in the nucleus	soe03015 mRNA surveillance pathway - Spinacia oleracea (spinach); soe03040 Spliceosome - Spinacia oleracea (spinach); soe03013 RNA transport - Spinacia oleracea (spinach);	IPR003034; IPR034257; IPR000504; IPR012677;	SAP domain; Acinus, RNA recognition motif; RNA recognition motif domain; Nucleotide-binding alpha-beta plait domain;
AUR62003756-RA	MICOS complex subunit mic60 isoform X2 [Beta vulgaris subsp. vulgaris]	73.012	14.506	8.7	6	6	6	1.02669	0.187961	chloroplast				K17785
AUR62003767-RA	inositol-3-phosphate synthase [Beta vulgaris subsp. vulgaris]	56.626	54.473	19	10	16	10	0.512033	3.9053e-06	cytoplasm	GO:0016051 carbohydrate biosynthetic process; GO:1901615 organic hydroxy compound metabolic process; GO:0006066 alcohol metabolic process; GO:0006020 inositol metabolic process; GO:0008654 phospholipid biosynthetic process; GO:0006021 inositol biosynthetic process; GO:0044699 single-organism process; GO:0044255 cellular lipid metabolic process; GO:0009058 biosynthetic process; GO:0044237 cellular…		GO:0016872 intramolecular lyase activity; GO:0004512 inositol-3-phosphate synthase activity; GO:0016853 isomerase activity; GO:0003824 catalytic activity;	K01858	INO1; myo-inositol-1-phosphate synthase [EC:5.5.1.4]	soe01100 Metabolic pathways - Spinacia oleracea (spinach); soe00562 Inositol phosphate metabolism - Spinacia oleracea (spinach);	IPR013021; IPR016040;	Myo-inositol-1-phosphate synthase, GAPDH-like; NAD(P)-binding domain;
AUR62003772-RA	"acyl-coenzyme A oxidase 2, peroxisomal [Beta vulgaris subsp. vulgaris]"	71.449	28.61	16	9	13	1	2.0284	0.0071195	cytoplasm	GO:0034440 lipid oxidation; GO:0044699 single-organism process; GO:0044255 cellular lipid metabolic process; GO:0044237 cellular metabolic process; GO:0071704 organic substance metabolic process; GO:0008152 metabolic process; GO:0030258 lipid modification; GO:0044248 cellular catabolic process; GO:0032787 monocarboxylic acid metabolic process; GO:0009987 cellular process; GO:0006629 lipid metabol…	GO:0043226 organelle; GO:0043231 intracellular membrane-bounded organelle; GO:0043229 intracellular organelle; GO:0044464 cell part; GO:0005622 intracellular; GO:0005777 peroxisome; GO:0042579 microbody; GO:0005737 cytoplasm; GO:0044424 intracellular part; GO:0005623 cell; GO:0043227 membrane-bounded organelle; GO:0044444 cytoplasmic part;	GO:0016634 oxidoreductase activity, acting on the CH-CH group of donors, oxygen as acceptor; GO:1901265 nucleoside phosphate binding; GO:0050660 flavin adenine dinucleotide binding; GO:0043167 ion binding; GO:0003997 acyl-CoA oxidase activity; GO:0000166 nucleotide binding; GO:0048037 cofactor binding; GO:0016491 oxidoreductase activity; GO:0016627 oxidoreductase activity, acting on the CH-CH gro…	K00232	E1.3.3.6; acyl-CoA oxidase [EC:1.3.3.6]	soe00071 Fatty acid degradation - Spinacia oleracea (spinach); soe01212 Fatty acid metabolism - Spinacia oleracea (spinach); soe04146 Peroxisome - Spinacia oleracea (spinach); soe01100 Metabolic pathways - Spinacia oleracea (spinach); soe00592 alpha-Linolenic acid metabolism - Spinacia oleracea (spinach); soe01040 Biosynthesis of unsaturated fatty acids - Spinacia oleracea (spinach); soe01110 Bio…	IPR009100; IPR006091; IPR002655; IPR009075;	Acyl-CoA dehydrogenase/oxidase, N-terminal and middle domain; Acyl-CoA oxidase/dehydrogenase, central domain; Acyl-CoA oxidase, C-terminal; Acyl-CoA dehydrogenase/oxidase C-terminal;
AUR62003780-RA	PLAT domain-containing protein 3 [Beta vulgaris subsp. vulgaris]	19.491	5.2618	16.2	3	4	3	1.21212	0.0116571	chloroplast			GO:0005515 protein binding; GO:0005488 binding;				IPR001024;	PLAT/LH2 domain;
AUR62003782-RA	"protein SCO1 homolog 2, mitochondrial [Beta vulgaris subsp. vulgaris]"	23.442	1.3318	3.8	1	1	1	#DIV/0!		nucleus				K07152			IPR012336;	Thioredoxin-like fold;
AUR62003783-RA	"succinate dehydrogenase [ubiquinone] iron-sulfur subunit 3, mitochondrial [Beta vulgaris subsp.vulgaris]"	35.838	3.7418	9.5	3	3	3	4.65116	1.2039e-06	chloroplast	GO:0072350 tricarboxylic acid metabolic process; GO:0055114 oxidation-reduction process; GO:0044281 small molecule metabolic process; GO:0044763 single-organism cellular process; GO:0006099 tricarboxylic acid cycle; GO:0044699 single-organism process; GO:0044238 primary metabolic process; GO:0045333 cellular respiration; GO:0044237 cellular metabolic process; GO:0071704 organic substance metaboli…		GO:0009055 electron carrier activity; GO:0051537 2 iron, 2 sulfur cluster binding; GO:0003824 catalytic activity; GO:0005488 binding; GO:0051536 iron-sulfur cluster binding; GO:0051540 metal cluster binding; GO:0016491 oxidoreductase activity;	K00235	SDHB; succinate dehydrogenase (ubiquinone) iron-sulfur subunit [EC:1.3.5.1]	soe01200 Carbon metabolism - Spinacia oleracea (spinach); soe01100 Metabolic pathways - Spinacia oleracea (spinach); soe00020 Citrate cycle (TCA cycle) - Spinacia oleracea (spinach); soe00190 Oxidative phosphorylation - Spinacia oleracea (spinach); soe01110 Biosynthesis of secondary metabolites - Spinacia oleracea (spinach);	IPR017896; IPR001041; IPR009051; IPR012675; IPR025192;	4Fe-4S ferredoxin-type, iron-sulphur binding domain; 2Fe-2S ferredoxin-type iron-sulfur binding domain; Alpha-helical ferredoxin; Beta-grasp domain; Succinate dehydogenase/fumarate reductase N-terminal;
AUR62003789-RA	HN1-like protein [Medicago truncatula]	24.751	29.358	37.9	7	10	5	0.63012	0.00034001	nucleus							IPR025131;	Domain of unknown function DUF4057;
AUR62003790-RA	annexin D2 [Beta vulgaris subsp. vulgaris]	29.286	8.7144	51.2	12	26	4	3.5461	1.0669e-06	cytoplasm			GO:0005544 calcium-dependent phospholipid binding; GO:0005488 binding; GO:0005543 phospholipid binding; GO:0043167 ion binding; GO:0008289 lipid binding; GO:0043169 cation binding; GO:0046872 metal ion binding; GO:0043168 anion binding; GO:0005509 calcium ion binding;	K17098
AUR62003794-RA	50S ribosomal protein L23 [Morus notabilis]	20.426	1.5599	7.1	1	1	1	#DIV/0!		chloroplast	GO:0006518 peptide metabolic process; GO:0043043 peptide biosynthetic process; GO:0044267 cellular protein metabolic process; GO:0006807 nitrogen compound metabolic process; GO:0009058 biosynthetic process; GO:0043603 cellular amide metabolic process; GO:0044238 primary metabolic process; GO:1901566 organonitrogen compound biosynthetic process; GO:1901576 organic substance biosynthetic process; G…	GO:0005840 ribosome; GO:0043226 organelle; GO:0043229 intracellular organelle; GO:0043232 intracellular non-membrane-bounded organelle; GO:0044464 cell part; GO:0005622 intracellular; GO:0005737 cytoplasm; GO:0032991 macromolecular complex; GO:0044424 intracellular part; GO:1990904 ribonucleoprotein complex; GO:0005623 cell; GO:0030529 intracellular ribonucleoprotein complex; GO:0044444 cytoplasm…	GO:0097159 organic cyclic compound binding; GO:1901363 heterocyclic compound binding; GO:1901265 nucleoside phosphate binding; GO:0005488 binding; GO:0000166 nucleotide binding; GO:0005198 structural molecule activity; GO:0003735 structural constituent of ribosome; GO:0036094 small molecule binding;	K02892	RP-L23; large subunit ribosomal protein L23	soe03010 Ribosome - Spinacia oleracea (spinach);	IPR012678; IPR012677;	Ribosomal protein L23/L15e core domain; Nucleotide-binding alpha-beta plait domain;
AUR62003796-RA	ras-related protein RABH1e [Beta vulgaris subsp. vulgaris]	23.045	1.2896	26.1	5	12	1	#DIV/0!		nucleus	GO:0050794 regulation of cellular process; GO:0044700 single organism signaling; GO:0051716 cellular response to stimulus; GO:0007165 signal transduction; GO:0050789 regulation of biological process; GO:0007154 cell communication; GO:0035556 intracellular signal transduction; GO:0044699 single-organism process; GO:0007264 small GTPase mediated signal transduction; GO:0023052 signaling; GO:0050896…		GO:1901265 nucleoside phosphate binding; GO:0001882 nucleoside binding; GO:0043167 ion binding; GO:0000166 nucleotide binding; GO:0097159 organic cyclic compound binding; GO:1901363 heterocyclic compound binding; GO:0032549 ribonucleoside binding; GO:0097367 carbohydrate derivative binding; GO:0032553 ribonucleotide binding; GO:0005488 binding; GO:0032550 purine ribonucleoside binding; GO:0043168…	K07893			IPR005225; IPR027417;	Small GTP-binding protein domain; P-loop containing nucleoside triphosphate hydrolase;
AUR62003803-RA	"50S ribosomal protein L29, chloroplastic [Beta vulgaris subsp. vulgaris]"	18.991	8.1847	16.7	3	5	3	1.80505	4.3138e-05	chloroplast	GO:0006518 peptide metabolic process; GO:0043043 peptide biosynthetic process; GO:0044267 cellular protein metabolic process; GO:0006807 nitrogen compound metabolic process; GO:0009058 biosynthetic process; GO:0043603 cellular amide metabolic process; GO:0044238 primary metabolic process; GO:1901566 organonitrogen compound biosynthetic process; GO:1901576 organic substance biosynthetic process; G…	GO:0005840 ribosome; GO:0043226 organelle; GO:0043229 intracellular organelle; GO:0043232 intracellular non-membrane-bounded organelle; GO:0044464 cell part; GO:0005622 intracellular; GO:0005737 cytoplasm; GO:0032991 macromolecular complex; GO:0044424 intracellular part; GO:1990904 ribonucleoprotein complex; GO:0005623 cell; GO:0030529 intracellular ribonucleoprotein complex; GO:0044444 cytoplasm…	GO:0003735 structural constituent of ribosome; GO:0005198 structural molecule activity;	K02904	RP-L29; large subunit ribosomal protein L29	soe03010 Ribosome - Spinacia oleracea (spinach);
AUR62003820-RA	transmembrane protein [Arabidopsis thaliana]	17.408	3.811	19.5	2	2	1	#DIV/0!		chloroplast
AUR62003821-RA	polyadenylate-binding protein 2 [Beta vulgaris subsp. vulgaris]	25.038	2.5841	5.5	1	2	1	1.25	0.101224	nucleus			GO:0097159 organic cyclic compound binding; GO:1901363 heterocyclic compound binding; GO:1901265 nucleoside phosphate binding; GO:0005488 binding; GO:0003676 nucleic acid binding; GO:0000166 nucleotide binding; GO:0036094 small molecule binding;	K14396	PABPN1; polyadenylate-binding protein 2	soe03015 mRNA surveillance pathway - Spinacia oleracea (spinach);	IPR000504; IPR012677;	RNA recognition motif domain; Nucleotide-binding alpha-beta plait domain;
AUR62003830-RA	salicylic acid-binding protein 2 [Beta vulgaris subsp. vulgaris]	29.8	28.512	25.5	6	6	6	0.870322	0.189703	cytoplasm							IPR029058; IPR000073;	Alpha/Beta hydrolase fold; Alpha/beta hydrolase fold-1;
AUR62003838-RA	L-ascorbate oxidase homolog [Beta vulgaris subsp. vulgaris]	59.779	29.312	10.7	5	6	5	1.05708	0.29864	vacuolar membrane	GO:0044699 single-organism process; GO:0008152 metabolic process; GO:0055114 oxidation-reduction process; GO:0044710 single-organism metabolic process;		GO:0046914 transition metal ion binding; GO:0003824 catalytic activity; GO:0005488 binding; GO:0043167 ion binding; GO:0046872 metal ion binding; GO:0043169 cation binding; GO:0005507 copper ion binding; GO:0016491 oxidoreductase activity;				IPR034273; IPR011706; IPR011707; IPR008972; IPR001117;	Ascorbate oxidase homologue, first cupredoxin domain; Multicopper oxidase, type 2; Multicopper oxidase, type 3; Cupredoxin; Multicopper oxidase, type 1;
AUR62003840-RA	serine/threonine-protein kinase SRK2I [Beta vulgaris subsp. vulgaris]	36.822	3.2013	4	1	1	1	#DIV/0!		nucleus	GO:0016310 phosphorylation; GO:0044267 cellular protein metabolic process; GO:0044238 primary metabolic process; GO:0044237 cellular metabolic process; GO:0006796 phosphate-containing compound metabolic process; GO:0071704 organic substance metabolic process; GO:0008152 metabolic process; GO:0006468 protein phosphorylation; GO:0006793 phosphorus metabolic process; GO:0044260 cellular macromolecul…		GO:0005524 ATP binding; GO:1901265 nucleoside phosphate binding; GO:0016773 phosphotransferase activity, alcohol group as acceptor; GO:0001882 nucleoside binding; GO:0043167 ion binding; GO:0004672 protein kinase activity; GO:0000166 nucleotide binding; GO:0097159 organic cyclic compound binding; GO:1901363 heterocyclic compound binding; GO:0032549 ribonucleoside binding; GO:0097367 carbohydrate …	K14498	SNRK2; serine/threonine-protein kinase SRK2 [EC:2.7.11.1]	soe04075 Plant hormone signal transduction - Spinacia oleracea (spinach); soe04016 MAPK signaling pathway - plant - Spinacia oleracea (spinach);	IPR000719; IPR011009;	Protein kinase domain; Protein kinase-like domain;
AUR62003843-RA	protein misato homolog 1 [Beta vulgaris subsp. vulgaris]	62.412	1.0198	1.8	1	1	1	1.11857	0.53874	chloroplast			GO:0016462 pyrophosphatase activity; GO:0003824 catalytic activity; GO:0003924 GTPase activity; GO:0016817 hydrolase activity, acting on acid anhydrides; GO:0016787 hydrolase activity; GO:0016818 hydrolase activity, acting on acid anhydrides, in phosphorus-containing anhydrides; GO:0017111 nucleoside-triphosphatase activity;				IPR029209; IPR019605; IPR003008;	DML1/Misato, tubulin domain; Misato Segment II tubulin-like domain; Tubulin/FtsZ, GTPase domain;
AUR62003860-RA	"pentatricopeptide repeat-containing protein DOT4, chloroplastic [Beta vulgaris subsp. vulgaris]"	155.6	1.544	0.9	1	1	1	1.04058	0.44982	nucleus			GO:0005515 protein binding; GO:0005488 binding;				IPR000994; IPR011990; IPR006595;	Peptidase M24; Tetratricopeptide-like helical domain; CTLH, C-terminal LisH motif;
AUR62003874-RA	uncharacterized LOC100274068 [Zea mays]	244.99	1.6741	1.2	2	2	2	#DIV/0!		nucleus
AUR62003895-RA	nicotinate phosphoribosyltransferase 2 [Beta vulgaris subsp. vulgaris]	42.095	7.79	12.6	4	5	4	0.962464	0.60732	cytoplasm	GO:0051188 cofactor biosynthetic process; GO:0043173 nucleotide salvage; GO:0009165 nucleotide biosynthetic process; GO:0019362 pyridine nucleotide metabolic process; GO:0006725 cellular aromatic compound metabolic process; GO:0046496 nicotinamide nucleotide metabolic process; GO:0009117 nucleotide metabolic process; GO:0044699 single-organism process; GO:0009058 biosynthetic process; GO:0019363 …		GO:0016763 transferase activity, transferring pentosyl groups; GO:0004516 nicotinate phosphoribosyltransferase activity; GO:0016757 transferase activity, transferring glycosyl groups; GO:0004514 nicotinate-nucleotide diphosphorylase (carboxylating) activity; GO:0003824 catalytic activity; GO:0016740 transferase activity;	K00763	pncB; nicotinate phosphoribosyltransferase [EC:6.3.4.21]	soe01100 Metabolic pathways - Spinacia oleracea (spinach); soe00760 Nicotinate and nicotinamide metabolism - Spinacia oleracea (spinach);	IPR002638;	Quinolinate phosphoribosyl transferase, C-terminal;
AUR62003897-RA	caffeoyl-CoA O-methyltransferase 2 [Populus euphratica]	28.215	3.9626	11.2	3	5	2	0.351124	5.8483e-05	cytoskeleton			GO:0016741 transferase activity, transferring one-carbon groups; GO:0008171 O-methyltransferase activity; GO:0008168 methyltransferase activity; GO:0003824 catalytic activity; GO:0016740 transferase activity;	K00588	E2.1.1.104; caffeoyl-CoA O-methyltransferase [EC:2.1.1.104]	soe00945 Stilbenoid, diarylheptanoid and gingerol biosynthesis - Spinacia oleracea (spinach); soe01100 Metabolic pathways - Spinacia oleracea (spinach); soe00940 Phenylpropanoid biosynthesis - Spinacia oleracea (spinach); soe00360 Phenylalanine metabolism - Spinacia oleracea (spinach); soe00941 Flavonoid biosynthesis - Spinacia oleracea (spinach); soe01110 Biosynthesis of secondary metabolites - …	IPR029063;	S-adenosyl-L-methionine-dependent methyltransferase;
AUR62003912-RA	"CBS domain-containing protein CBSX1, chloroplastic [Beta vulgaris subsp. vulgaris]"	26.212	10.127	14.3	3	4	3	0.720981	0.0055018	chloroplast							IPR000644;	CBS domain;
AUR62003914-RA	calcium-dependent lipid-binding family protein [Arabidopsis thaliana]	455.4	6.1549	0.6	3	3	3	1.36612	0.00036081	cytoplasm			GO:0005515 protein binding; GO:0005488 binding;	K19525			IPR031642; IPR011993; IPR009543; IPR031646; IPR000008; IPR031645; IPR026854;	VPS13, repeated coiled region; PH domain-like; Vacuolar protein sorting-associated protein 13, SHR-binding domain; Vacuolar protein sorting-associated protein 13, second N-terminal domain; C2 domain; Vacuolar protein sorting-associated protein 13, C-terminal; Vacuolar protein sorting-associated protein 13, N-terminal domain;
AUR62003917-RA	soyasapogenol B glucuronide galactosyltransferase [Beta vulgaris subsp. vulgaris]	127.81	1.7619	1.2	2	2	1	#DIV/0!		cytoplasm	GO:0016043 cellular component organization; GO:0033554 cellular response to stress; GO:0065008 regulation of biological quality; GO:0006725 cellular aromatic compound metabolic process; GO:0006259 DNA metabolic process; GO:0050896 response to stimulus; GO:0044237 cellular metabolic process; GO:0060249 anatomical structure homeostasis; GO:0071704 organic substance metabolic process; GO:0042592 hom…		GO:0016462 pyrophosphatase activity; GO:0016758 transferase activity, transferring hexosyl groups; GO:0004386 helicase activity; GO:0003824 catalytic activity; GO:0016817 hydrolase activity, acting on acid anhydrides; GO:0016757 transferase activity, transferring glycosyl groups; GO:0016787 hydrolase activity; GO:0017111 nucleoside-triphosphatase activity; GO:0016818 hydrolase activity, acting on…				IPR025476; IPR027417;	Helitron helicase-like domain; P-loop containing nucleoside triphosphate hydrolase;
AUR62003928-RA	protein RER1A [Beta vulgaris subsp. vulgaris]	21.924	2.2122	5.8	1	1	1	#DIV/0!		plasma membrane		GO:0031224 intrinsic component of membrane; GO:0016020 membrane; GO:0016021 integral component of membrane; GO:0044425 membrane part;
AUR62003930-RA	small RNA degrading nuclease 1 [Beta vulgaris subsp. vulgaris]	46.568	4.7377	2.2	1	1	1	0.859107	0.113785	cytoplasm			GO:0097159 organic cyclic compound binding; GO:1901363 heterocyclic compound binding; GO:0005488 binding; GO:0003676 nucleic acid binding;	K14570	REX1; RNA exonuclease 1 [EC:3.1.-.-]	soe03008 Ribosome biogenesis in eukaryotes - Spinacia oleracea (spinach);	IPR012337; IPR013520;	Ribonuclease H-like domain; Exonuclease, RNase T/DNA polymerase III;
AUR62003938-RA	putative oxidoreductase TDA3 [Beta vulgaris subsp. vulgaris]	45.17	11.633	12.7	4	5	4	1.53846	4.2862e-05	chloroplast	GO:0044699 single-organism process; GO:0008152 metabolic process; GO:0055114 oxidation-reduction process; GO:0044710 single-organism metabolic process;		GO:0003824 catalytic activity; GO:0016491 oxidoreductase activity;				IPR006076; IPR023753;	FAD dependent oxidoreductase; FAD/NAD(P)-binding domain;
AUR62003940-RA	"probable cadmium/zinc-transporting ATPase HMA1, chloroplastic [Beta vulgaris subsp. vulgaris]"	43.45	13.815	8.3	3	4	3	0.841751	0.049824	endoplasmic reticulum		GO:0031224 intrinsic component of membrane; GO:0016020 membrane; GO:0016021 integral component of membrane; GO:0044425 membrane part;	GO:0097159 organic cyclic compound binding; GO:1901363 heterocyclic compound binding; GO:0000166 nucleotide binding; GO:1901265 nucleoside phosphate binding; GO:0005488 binding; GO:0036094 small molecule binding;	K01534			IPR023299; IPR023214;	P-type ATPase, cytoplasmic domain N; HAD-like domain;
AUR62003957-RA	peamaclein-like [Beta vulgaris subsp. vulgaris]	10.326	4.1348	27.4	3	4	2	1.7762	0.006558	extracellular
AUR62003958-RA	peamaclein-like [Beta vulgaris subsp. vulgaris]	10.27	1.2267	20	2	2	1	9.17431	0.0030801	extracellular
AUR62003961-RA	upstream activation factor subunit UAF30 [Beta vulgaris subsp. vulgaris]	14.886	4.7473	17.3	2	3	2	2.25734	0.0026815	chloroplast			GO:0005515 protein binding; GO:0005488 binding;				IPR003121; IPR019835;	SWIB/MDM2 domain; SWIB domain;
AUR62003964-RA	acytochrome-C oxidase/electron carrier protein [Medicago truncatula]	7.747	-2	26.1	2	3	1	0.716846	0.0089634	cytoplasm
AUR62003967-RA	subtilisin-like protease SBT1.7 [Beta vulgaris subsp. vulgaris]	79.885	16.946	8	5	8	5	0.668449	4.4445e-05	chloroplast	GO:0006508 proteolysis; GO:0008152 metabolic process; GO:0043170 macromolecule metabolic process; GO:0019538 protein metabolic process; GO:0044238 primary metabolic process; GO:0071704 organic substance metabolic process;		GO:0004252 serine-type endopeptidase activity; GO:0004175 endopeptidase activity; GO:0008233 peptidase activity; GO:0003824 catalytic activity; GO:0017171 serine hydrolase activity; GO:0008236 serine-type peptidase activity; GO:0070011 peptidase activity, acting on L-amino acid peptides; GO:0016787 hydrolase activity;				IPR003137; IPR034197; IPR000209; IPR010259;	PA domain; Cucumisin-like catalytic domain; Peptidase S8/S53 domain; Peptidase S8 propeptide/proteinase inhibitor I9;
AUR62003981-RA	casein kinase II subunit alpha-2 [Beta vulgaris subsp. vulgaris]	29.82	2.1873	5.8	1	1	1	#DIV/0!		chloroplast	GO:0016310 phosphorylation; GO:0044267 cellular protein metabolic process; GO:0044238 primary metabolic process; GO:0044237 cellular metabolic process; GO:0006796 phosphate-containing compound metabolic process; GO:0071704 organic substance metabolic process; GO:0008152 metabolic process; GO:0006468 protein phosphorylation; GO:0006793 phosphorus metabolic process; GO:0044260 cellular macromolecul…		GO:0005524 ATP binding; GO:1901265 nucleoside phosphate binding; GO:0016773 phosphotransferase activity, alcohol group as acceptor; GO:0001882 nucleoside binding; GO:0043167 ion binding; GO:0004672 protein kinase activity; GO:0000166 nucleotide binding; GO:0097159 organic cyclic compound binding; GO:1901363 heterocyclic compound binding; GO:0032549 ribonucleoside binding; GO:0097367 carbohydrate …	K03097	CSNK2A; casein kinase II subunit alpha [EC:2.7.11.1]	soe04712 Circadian rhythm - plant - Spinacia oleracea (spinach); soe03008 Ribosome biogenesis in eukaryotes - Spinacia oleracea (spinach);	IPR000719; IPR011009;	Protein kinase domain; Protein kinase-like domain;
AUR62003983-RA	BTB/POZ domain-containing protein At5g67385 isoform X1 [Beta vulgaris subsp. vulgaris]	70.31	3.26	4.3	2	2	2	1.13636	0.183215	nucleus			GO:0005515 protein binding; GO:0005488 binding;				IPR011333; IPR027356; IPR000210;	SKP1/BTB/POZ domain; NPH3 domain; BTB/POZ domain;
AUR62003984-RA	peroxidase 50 [Beta vulgaris subsp. vulgaris]	36.046	20.664	16.4	4	5	4	0.541126	0.00032487	chloroplast	GO:0008152 metabolic process; GO:0042743 hydrogen peroxide metabolic process; GO:0006950 response to stress; GO:0072593 reactive oxygen species metabolic process; GO:0055114 oxidation-reduction process; GO:0044710 single-organism metabolic process; GO:0006979 response to oxidative stress; GO:0044699 single-organism process; GO:0044248 cellular catabolic process; GO:0050896 response to stimulus; G…		GO:0097159 organic cyclic compound binding; GO:1901363 heterocyclic compound binding; GO:0020037 heme binding; GO:0003824 catalytic activity; GO:0005488 binding; GO:0016209 antioxidant activity; GO:0004601 peroxidase activity; GO:0046906 tetrapyrrole binding; GO:0016491 oxidoreductase activity; GO:0016684 oxidoreductase activity, acting on peroxide as acceptor;	K00430	E1.11.1.7; peroxidase [EC:1.11.1.7]	soe01100 Metabolic pathways - Spinacia oleracea (spinach); soe00940 Phenylpropanoid biosynthesis - Spinacia oleracea (spinach); soe01110 Biosynthesis of secondary metabolites - Spinacia oleracea (spinach);	IPR033905; IPR002016;	Secretory peroxidase; Haem peroxidase, plant/fungal/bacterial;
AUR62003990-RA	casein kinase II subunit alpha isoform X2 [Beta vulgaris subsp. vulgaris]	44.629	14.645	11.5	4	5	4	0.795545	0.031436	chloroplast	GO:0016310 phosphorylation; GO:0044267 cellular protein metabolic process; GO:0044238 primary metabolic process; GO:0044237 cellular metabolic process; GO:0006796 phosphate-containing compound metabolic process; GO:0071704 organic substance metabolic process; GO:0008152 metabolic process; GO:0006468 protein phosphorylation; GO:0006793 phosphorus metabolic process; GO:0044260 cellular macromolecul…		GO:0005524 ATP binding; GO:1901265 nucleoside phosphate binding; GO:0016773 phosphotransferase activity, alcohol group as acceptor; GO:0001882 nucleoside binding; GO:0043167 ion binding; GO:0004672 protein kinase activity; GO:0000166 nucleotide binding; GO:0097159 organic cyclic compound binding; GO:1901363 heterocyclic compound binding; GO:0032549 ribonucleoside binding; GO:0097367 carbohydrate …	K03097	CSNK2A; casein kinase II subunit alpha [EC:2.7.11.1]	soe04712 Circadian rhythm - plant - Spinacia oleracea (spinach); soe03008 Ribosome biogenesis in eukaryotes - Spinacia oleracea (spinach);	IPR000719; IPR011009;	Protein kinase domain; Protein kinase-like domain;
AUR62003992-RA	BTB/POZ domain-containing protein NPY4 [Beta vulgaris subsp. vulgaris]	68.945	2.1878	2.1	1	1	1	#DIV/0!		chloroplast			GO:0005515 protein binding; GO:0005488 binding;				IPR011333; IPR027356; IPR000210;	SKP1/BTB/POZ domain; NPH3 domain; BTB/POZ domain;
AUR62004000-RA	"calcium-transporting ATPase 2, plasma membrane-type [Beta vulgaris subsp. vulgaris]"	107.99	6.3322	6.3	5	5	5	0.680735	0.0056373	plasma membrane	GO:0070588 calcium ion transmembrane transport; GO:0072511 divalent inorganic cation transport; GO:0098655 cation transmembrane transport; GO:0034220 ion transmembrane transport; GO:0098660 inorganic ion transmembrane transport; GO:0030001 metal ion transport; GO:0051234 establishment of localization; GO:0006810 transport; GO:0055085 transmembrane transport; GO:0006812 cation transport; GO:000681…	GO:0031224 intrinsic component of membrane; GO:0016020 membrane; GO:0016021 integral component of membrane; GO:0044425 membrane part;	GO:0042625 ATPase coupled ion transmembrane transporter activity; GO:1901265 nucleoside phosphate binding; GO:0015399 primary active transmembrane transporter activity; GO:0022892 substrate-specific transporter activity; GO:0016817 hydrolase activity, acting on acid anhydrides; GO:0005515 protein binding; GO:0016787 hydrolase activity; GO:0022891 substrate-specific transmembrane transporter activ…	K01537			IPR023298; IPR004014; IPR024750; IPR023299; IPR008250; IPR006068; IPR023214;	P-type ATPase, transmembrane domain; Cation-transporting P-type ATPase, N-terminal; Calcium-transporting P-type ATPase, N-terminal autoinhibitory domain; P-type ATPase, cytoplasmic domain N; P-type ATPase, A domain; Cation-transporting P-type ATPase, C-terminal; HAD-like domain;
AUR62004008-RA	peptidyl-prolyl cis-trans isomerase CYP65 [Beta vulgaris subsp. vulgaris]	60.699	2.1097	12.4	6	6	1	1.11857	0.13918	nucleus	GO:0044267 cellular protein metabolic process; GO:0044238 primary metabolic process; GO:0018208 peptidyl-proline modification; GO:0000413 protein peptidyl-prolyl isomerization; GO:0044237 cellular metabolic process; GO:0071704 organic substance metabolic process; GO:0006457 protein folding; GO:0018193 peptidyl-amino acid modification; GO:0008152 metabolic process; GO:0044260 cellular macromolecul…		GO:0003755 peptidyl-prolyl cis-trans isomerase activity; GO:0016853 isomerase activity; GO:0003824 catalytic activity; GO:0016859 cis-trans isomerase activity;	K10598	PPIL2; peptidyl-prolyl cis-trans isomerase-like 2 [EC:5.2.1.8]	soe04120 Ubiquitin mediated proteolysis - Spinacia oleracea (spinach);	IPR002130; IPR029000;	Cyclophilin-type peptidyl-prolyl cis-trans isomerase domain; Cyclophilin-like domain;
AUR62004014-RA	"probable amino-acid acetyltransferase NAGS2, chloroplastic isoform X2 [Beta vulgaris subsp.vulgaris]"	52.689	4.4939	6.7	2	2	2	#DIV/0!		cytoplasm	GO:0009064 glutamine family amino acid metabolic process; GO:0008652 cellular amino acid biosynthetic process; GO:0006526 arginine biosynthetic process; GO:0016053 organic acid biosynthetic process; GO:0044711 single-organism biosynthetic process; GO:0044281 small molecule metabolic process; GO:0044763 single-organism cellular process; GO:0006525 arginine metabolic process; GO:0044699 single-orga…	GO:0044424 intracellular part; GO:0005623 cell; GO:0044464 cell part; GO:0005622 intracellular; GO:0005737 cytoplasm;	GO:0004042 acetyl-CoA:L-glutamate N-acetyltransferase activity; GO:0016746 transferase activity, transferring acyl groups; GO:0008080 N-acetyltransferase activity; GO:0016747 transferase activity, transferring acyl groups other than amino-acyl groups; GO:0016740 transferase activity; GO:0003824 catalytic activity; GO:0016407 acetyltransferase activity; GO:0016410 N-acyltransferase activity;	K14682	argAB; amino-acid N-acetyltransferase [EC:2.3.1.1]	soe01210 2-Oxocarboxylic acid metabolism - Spinacia oleracea (spinach); soe01100 Metabolic pathways - Spinacia oleracea (spinach); soe01230 Biosynthesis of amino acids - Spinacia oleracea (spinach); soe00220 Arginine biosynthesis - Spinacia oleracea (spinach); soe01110 Biosynthesis of secondary metabolites - Spinacia oleracea (spinach);	IPR000182; IPR001048; IPR016181;	GNAT domain; Aspartate/glutamate/uridylate kinase; Acyl-CoA N-acyltransferase;
AUR62004036-RA	squalene epoxidase 3-like [Beta vulgaris subsp. vulgaris]	59.243	3.8313	4.8	2	2	2	#DIV/0!		plasma membrane	GO:0044699 single-organism process; GO:0008152 metabolic process; GO:0055114 oxidation-reduction process; GO:0044710 single-organism metabolic process;	GO:0031224 intrinsic component of membrane; GO:0016020 membrane; GO:0016021 integral component of membrane; GO:0044425 membrane part;	GO:0016709 oxidoreductase activity, acting on paired donors, with incorporation or reduction of molecular oxygen, NAD(P)H as one donor, and incorporation of one atom of oxygen; GO:1901265 nucleoside phosphate binding; GO:0050660 flavin adenine dinucleotide binding; GO:0043167 ion binding; GO:0016705 oxidoreductase activity, acting on paired donors, with incorporation or reduction of molecular oxy…	K00511	SQLE; squalene monooxygenase [EC:1.14.14.17]	soe00909 Sesquiterpenoid and triterpenoid biosynthesis - Spinacia oleracea (spinach); soe01100 Metabolic pathways - Spinacia oleracea (spinach); soe00100 Steroid biosynthesis - Spinacia oleracea (spinach); soe01110 Biosynthesis of secondary metabolites - Spinacia oleracea (spinach);	IPR013698; IPR006076; IPR023753;	Squalene epoxidase; FAD dependent oxidoreductase; FAD/NAD(P)-binding domain;
AUR62004044-RA	"succinate dehydrogenase [ubiquinone] flavoprotein subunit, mitochondrial [Beta vulgaris subsp.vulgaris]"	73.347	1.4891	14.1	9	15	0	#DIV/0!		chloroplast	GO:0072350 tricarboxylic acid metabolic process; GO:0055114 oxidation-reduction process; GO:0044281 small molecule metabolic process; GO:0044763 single-organism cellular process; GO:0006099 tricarboxylic acid cycle; GO:0044699 single-organism process; GO:0044238 primary metabolic process; GO:0045333 cellular respiration; GO:0044237 cellular metabolic process; GO:0071704 organic substance metaboli…		GO:0097159 organic cyclic compound binding; GO:1901363 heterocyclic compound binding; GO:0016627 oxidoreductase activity, acting on the CH-CH group of donors; GO:1901265 nucleoside phosphate binding; GO:0050660 flavin adenine dinucleotide binding; GO:0003824 catalytic activity; GO:0005488 binding; GO:0043167 ion binding; GO:0043168 anion binding; GO:0000166 nucleotide binding; GO:0048037 cofactor…	K00234	SDHA; succinate dehydrogenase (ubiquinone) flavoprotein subunit [EC:1.3.5.1]	soe01200 Carbon metabolism - Spinacia oleracea (spinach); soe01100 Metabolic pathways - Spinacia oleracea (spinach); soe00020 Citrate cycle (TCA cycle) - Spinacia oleracea (spinach); soe00190 Oxidative phosphorylation - Spinacia oleracea (spinach); soe01110 Biosynthesis of secondary metabolites - Spinacia oleracea (spinach);	IPR027477; IPR003953; IPR015939; IPR023753;	Succinate dehydrogenase/fumarate reductase flavoprotein, catalytic domain; FAD-dependent oxidoreductase 2, FAD binding domain; Fumarate reductase/succinate dehydrogenase flavoprotein-like, C-terminal; FAD/NAD(P)-binding domain;
AUR62004048-RA	random slug protein 5 [Beta vulgaris subsp. vulgaris]	34.892	1.0054	3.6	1	1	1	0.290192	0.0031831	nucleus							IPR001251; IPR011074;	CRAL-TRIO lipid binding domain; CRAL/TRIO, N-terminal domain;
AUR62004050-RA	vam6/Vps39-like protein [Beta vulgaris subsp. vulgaris]	112.15	27.663	5	4	5	4	0.929368	0.086441	cytoplasm	GO:0045184 establishment of protein localization; GO:0006810 transport; GO:0046907 intracellular transport; GO:0070727 cellular macromolecule localization; GO:0051649 establishment of localization in cell; GO:0016192 vesicle-mediated transport; GO:0006886 intracellular protein transport; GO:0071702 organic substance transport; GO:0008104 protein localization; GO:0033036 macromolecule localization…		GO:0005515 protein binding; GO:0005488 binding;	K20183			IPR011990; IPR017986; IPR001180; IPR019452; IPR019453;	Tetratricopeptide-like helical domain; WD40-repeat-containing domain; Citron homology (CNH) domain; Vacuolar sorting protein 39/Transforming growth factor beta receptor-associated domain 1; Vacuolar sorting protein 39/Transforming growth factor beta receptor-associated domain 2;
AUR62004071-RA	peroxidase 27 [Beta vulgaris subsp. vulgaris]	34.83	3.0704	14	4	4	3	0.805153	0.10888	chloroplast	GO:0008152 metabolic process; GO:0042743 hydrogen peroxide metabolic process; GO:0006950 response to stress; GO:0072593 reactive oxygen species metabolic process; GO:0055114 oxidation-reduction process; GO:0044710 single-organism metabolic process; GO:0006979 response to oxidative stress; GO:0044699 single-organism process; GO:0044248 cellular catabolic process; GO:0050896 response to stimulus; G…		GO:0097159 organic cyclic compound binding; GO:1901363 heterocyclic compound binding; GO:0020037 heme binding; GO:0003824 catalytic activity; GO:0005488 binding; GO:0016209 antioxidant activity; GO:0004601 peroxidase activity; GO:0046906 tetrapyrrole binding; GO:0016491 oxidoreductase activity; GO:0016684 oxidoreductase activity, acting on peroxide as acceptor;	K00430	E1.11.1.7; peroxidase [EC:1.11.1.7]	soe01100 Metabolic pathways - Spinacia oleracea (spinach); soe00940 Phenylpropanoid biosynthesis - Spinacia oleracea (spinach); soe01110 Biosynthesis of secondary metabolites - Spinacia oleracea (spinach);	IPR033905; IPR002016;	Secretory peroxidase; Haem peroxidase, plant/fungal/bacterial;
AUR62004078-RA	soluble inorganic pyrophosphatase [Beta vulgaris subsp. vulgaris]	26.376	16.296	22.6	4	13	2	1.01626	0.70118	cytoskeleton	GO:0008152 metabolic process; GO:0044237 cellular metabolic process; GO:0006793 phosphorus metabolic process; GO:0009987 cellular process; GO:0006796 phosphate-containing compound metabolic process;	GO:0044424 intracellular part; GO:0005623 cell; GO:0044464 cell part; GO:0005622 intracellular; GO:0005737 cytoplasm;	GO:0000287 magnesium ion binding; GO:0004427 inorganic diphosphatase activity; GO:0016462 pyrophosphatase activity; GO:0003824 catalytic activity; GO:0005488 binding; GO:0043167 ion binding; GO:0046872 metal ion binding; GO:0043169 cation binding; GO:0016817 hydrolase activity, acting on acid anhydrides; GO:0016787 hydrolase activity; GO:0016818 hydrolase activity, acting on acid anhydrides, in p…	K01507	ppa; inorganic pyrophosphatase [EC:3.6.1.1]	soe00190 Oxidative phosphorylation - Spinacia oleracea (spinach);
AUR62004080-RA	"gamma carbonic anhydrase 1, mitochondrial-like [Gossypium hirsutum]"	28.557	1.1068	14.6	4	5	1	1.87617	0.00073645	chloroplast				K01726			IPR011004;	Trimeric LpxA-like;
AUR62004091-RA	UPF0261 protein mll9388 [Gossypium hirsutum]	82.995	43.67	8.2	5	8	5	1.11483	0.0115978	chloroplast			GO:0003824 catalytic activity;				IPR015813; IPR013785; IPR009215;	Pyruvate/Phosphoenolpyruvate kinase-like domain; Aldolase-type TIM barrel; TIM-barrel domain, IGPS-like;
AUR62004102-RA	dehydrin Rab18 [Beta vulgaris subsp. vulgaris]	23.447	25.048	30.8	5	8	5	9.70874	2.1681e-05	nucleus	GO:0001101 response to acid chemical; GO:0042221 response to chemical; GO:0009415 response to water; GO:0006950 response to stress; GO:0009628 response to abiotic stimulus; GO:1901700 response to oxygen-containing compound; GO:0010035 response to inorganic substance; GO:0050896 response to stimulus;
AUR62004105-RA	peroxidase 72 [Beta vulgaris subsp. vulgaris]	37.295	4.5942	10.8	3	4	1	0.318573	0.0127601	extracellular	GO:0008152 metabolic process; GO:0042743 hydrogen peroxide metabolic process; GO:0006950 response to stress; GO:0072593 reactive oxygen species metabolic process; GO:0055114 oxidation-reduction process; GO:0044710 single-organism metabolic process; GO:0006979 response to oxidative stress; GO:0044699 single-organism process; GO:0044248 cellular catabolic process; GO:0050896 response to stimulus; G…		GO:0097159 organic cyclic compound binding; GO:1901363 heterocyclic compound binding; GO:0020037 heme binding; GO:0003824 catalytic activity; GO:0005488 binding; GO:0016209 antioxidant activity; GO:0004601 peroxidase activity; GO:0046906 tetrapyrrole binding; GO:0016491 oxidoreductase activity; GO:0016684 oxidoreductase activity, acting on peroxide as acceptor;	K00430	E1.11.1.7; peroxidase [EC:1.11.1.7]	soe01100 Metabolic pathways - Spinacia oleracea (spinach); soe00940 Phenylpropanoid biosynthesis - Spinacia oleracea (spinach); soe01110 Biosynthesis of secondary metabolites - Spinacia oleracea (spinach);	IPR033905; IPR002016;	Secretory peroxidase; Haem peroxidase, plant/fungal/bacterial;
AUR62004107-RA	peroxidase 72 [Beta vulgaris subsp. vulgaris]	36.575	81.807	46.8	11	20	10	0.247402	8.0617e-07	extracellular	GO:0008152 metabolic process; GO:0042743 hydrogen peroxide metabolic process; GO:0006950 response to stress; GO:0072593 reactive oxygen species metabolic process; GO:0055114 oxidation-reduction process; GO:0044710 single-organism metabolic process; GO:0006979 response to oxidative stress; GO:0044699 single-organism process; GO:0044248 cellular catabolic process; GO:0050896 response to stimulus; G…		GO:0097159 organic cyclic compound binding; GO:1901363 heterocyclic compound binding; GO:0020037 heme binding; GO:0003824 catalytic activity; GO:0005488 binding; GO:0016209 antioxidant activity; GO:0004601 peroxidase activity; GO:0046906 tetrapyrrole binding; GO:0016491 oxidoreductase activity; GO:0016684 oxidoreductase activity, acting on peroxide as acceptor;	K00430	E1.11.1.7; peroxidase [EC:1.11.1.7]	soe01100 Metabolic pathways - Spinacia oleracea (spinach); soe00940 Phenylpropanoid biosynthesis - Spinacia oleracea (spinach); soe01110 Biosynthesis of secondary metabolites - Spinacia oleracea (spinach);	IPR033905; IPR002016;	Secretory peroxidase; Haem peroxidase, plant/fungal/bacterial;
AUR62004113-RA	"D-2-hydroxyglutarate dehydrogenase, mitochondrial isoform X1 [Beta vulgaris subsp. vulgaris]"	77.407	19.208	9	5	9	3	0.902527	0.176676	mitochondria	GO:0044699 single-organism process; GO:0008152 metabolic process; GO:0055114 oxidation-reduction process; GO:0044710 single-organism metabolic process;		GO:0097159 organic cyclic compound binding; GO:1901363 heterocyclic compound binding; GO:0016614 oxidoreductase activity, acting on CH-OH group of donors; GO:1901265 nucleoside phosphate binding; GO:0050660 flavin adenine dinucleotide binding; GO:0003824 catalytic activity; GO:0005488 binding; GO:0043167 ion binding; GO:0043168 anion binding; GO:0000166 nucleotide binding; GO:0048037 cofactor bin…	K18204			IPR016135; IPR016166; IPR004113; IPR016169; IPR000608; IPR016164; IPR016167; IPR006094;	Ubiquitin-conjugating enzyme/RWD-like; FAD-binding, type 2; FAD-linked oxidase, C-terminal; CO dehydrogenase flavoprotein-like, FAD-binding, subdomain 2; Ubiquitin-conjugating enzyme E2; FAD-linked oxidase-like, C-terminal; FAD-binding, type 2, subdomain 1; FAD linked oxidase, N-terminal;
AUR62004121-RA	FG-GAP repeat-containing family protein [Populus trichocarpa]	82.753	7.7349	4.2	3	4	2	#DIV/0!		plasma membrane
AUR62004123-RA	trafficking protein particle complex subunit 1 [Beta vulgaris subsp. vulgaris]	19.129	6.8801	14.2	2	2	2	0.762777	0.022223	chloroplast	GO:0006810 transport; GO:0051179 localization; GO:0051234 establishment of localization;	GO:0044464 cell part; GO:0005622 intracellular; GO:0030008 TRAPP complex; GO:0032991 macromolecular complex; GO:0044424 intracellular part; GO:0043234 protein complex; GO:0005623 cell; GO:0099023 tethering complex;		K20300			IPR011012;	Longin-like domain;
AUR62004130-RA	protein STABILIZED1 [Beta vulgaris subsp. vulgaris]	103.12	30.536	15.8	12	13	12	1.11111	0.024598	cytoplasm	GO:0006396 RNA processing; GO:0006725 cellular aromatic compound metabolic process; GO:1901360 organic cyclic compound metabolic process; GO:0006807 nitrogen compound metabolic process; GO:0044238 primary metabolic process; GO:0044237 cellular metabolic process; GO:0071704 organic substance metabolic process; GO:0006397 mRNA processing; GO:0016070 RNA metabolic process; GO:0000398 mRNA splicing, …	GO:0043226 organelle; GO:0043231 intracellular membrane-bounded organelle; GO:0043229 intracellular organelle; GO:0005634 nucleus; GO:0044464 cell part; GO:0005622 intracellular; GO:0044424 intracellular part; GO:0043227 membrane-bounded organelle; GO:0005623 cell;	GO:0005515 protein binding; GO:0005488 binding;	K12855	PRPF6; pre-mRNA-processing factor 6	soe03040 Spliceosome - Spinacia oleracea (spinach);	IPR010491; IPR011990; IPR013026;	PRP1 splicing factor, N-terminal; Tetratricopeptide-like helical domain; Tetratricopeptide repeat-containing domain;
AUR62004142-RA	serine carboxypeptidase-like 18 isoform X3 [Beta vulgaris subsp. vulgaris]	80.125	3.2555	4.6	3	3	3	0.556174	0.073557	nucleus	GO:0006508 proteolysis; GO:0008152 metabolic process; GO:0043170 macromolecule metabolic process; GO:0019538 protein metabolic process; GO:0044238 primary metabolic process; GO:0071704 organic substance metabolic process;		GO:0004180 carboxypeptidase activity; GO:0008233 peptidase activity; GO:0008238 exopeptidase activity; GO:0003824 catalytic activity; GO:0017171 serine hydrolase activity; GO:0008236 serine-type peptidase activity; GO:0070011 peptidase activity, acting on L-amino acid peptides; GO:0016787 hydrolase activity; GO:0004185 serine-type carboxypeptidase activity; GO:0070008 serine-type exopeptidase act…	K16296			IPR029058;	Alpha/Beta hydrolase fold;
AUR62004149-RA	alanine-tRNA ligase [Arabidopsis thaliana]	29.748	9.8077	14.6	4	4	4	1.01523	0.85856	nucleus,plasma membrane
AUR62004160-RA	protein transport protein SEC16B homolog [Beta vulgaris subsp. vulgaris]	152.01	4.5614	1.3	2	2	2	0.868056	0.070584	nucleus				K20353			IPR024298; IPR024340;	Ancestral coatomer element 1, Sec16/Sec31; Sec16, central conserved domain;
AUR62004172-RA	ABC transporter E family member 2 [Beta vulgaris subsp. vulgaris]	70.292	84.122	15.4	9	11	4	1.07066	0.32572	cytoplasm			GO:0005524 ATP binding; GO:1901265 nucleoside phosphate binding; GO:0001882 nucleoside binding; GO:0043167 ion binding; GO:0016817 hydrolase activity, acting on acid anhydrides; GO:0016787 hydrolase activity; GO:0000166 nucleotide binding; GO:0017111 nucleoside-triphosphatase activity; GO:0016887 ATPase activity; GO:0097159 organic cyclic compound binding; GO:1901363 heterocyclic compound binding…	K06174			IPR003593; IPR017896; IPR003439; IPR027417; IPR007209; IPR034348;	AAA+ ATPase domain; 4Fe-4S ferredoxin-type, iron-sulphur binding domain; ABC transporter-like; P-loop containing nucleoside triphosphate hydrolase; RNase L inhibitor RLI, possible metal-binding domain; RLI, domain 1;
AUR62004181-RA	eukaryotic translation initiation factor 3 subunit M [Beta vulgaris subsp. vulgaris]	46.373	19.761	22.9	8	14	3	1.12994	0.056623	chloroplast		GO:0044464 cell part; GO:0005622 intracellular; GO:0005737 cytoplasm; GO:0032991 macromolecular complex; GO:0044424 intracellular part; GO:0005623 cell; GO:0043234 protein complex; GO:0044444 cytoplasmic part; GO:0005852 eukaryotic translation initiation factor 3 complex;	GO:0097159 organic cyclic compound binding; GO:1901363 heterocyclic compound binding; GO:0003723 RNA binding; GO:0008135 translation factor activity, RNA binding; GO:0005488 binding; GO:0003676 nucleic acid binding; GO:0003743 translation initiation factor activity; GO:0005515 protein binding;	K15030			IPR000717;	Proteasome component (PCI) domain;
AUR62004185-RA	methionine aminopeptidase 1A [Beta vulgaris subsp. vulgaris]	44.246	19.189	21.1	7	8	7	1.18064	0.021561	cytoplasm	GO:0006508 proteolysis; GO:0008152 metabolic process; GO:0043170 macromolecule metabolic process; GO:0019538 protein metabolic process; GO:0044238 primary metabolic process; GO:0071704 organic substance metabolic process;		GO:0008233 peptidase activity; GO:0008238 exopeptidase activity; GO:0003824 catalytic activity; GO:0008235 metalloexopeptidase activity; GO:0070011 peptidase activity, acting on L-amino acid peptides; GO:0016787 hydrolase activity; GO:0004177 aminopeptidase activity; GO:0008237 metallopeptidase activity;	K01265			IPR000994; IPR031615;	Peptidase M24; MYND-like zinc finger, mRNA-binding;
AUR62004186-RA	tubulin-folding cofactor D [Beta vulgaris subsp. vulgaris]	138.51	2.0224	2.9	3	4	1	0.95511	0.7262	plasma membrane			GO:0005488 binding;	K21767			IPR022577; IPR011989; IPR016024;	Tubulin-specific chaperone D, C-terminal; Armadillo-like helical; Armadillo-type fold;
AUR62004189-RA	nitroreductase family protein [Populus trichocarpa]	71.501	3.7781	3.3	2	2	2	1.16959	0.0068769	chloroplast			GO:0003824 catalytic activity; GO:0016491 oxidoreductase activity;				IPR000415; IPR029479;	Nitroreductase-like; Nitroreductase;
AUR62004190-RA	"arginase 1, mitochondrial [Beta vulgaris subsp. vulgaris]"	37.115	45.877	47.6	11	25	11	0.825083	0.0035231	mitochondria			GO:0003824 catalytic activity; GO:0005488 binding; GO:0016813 hydrolase activity, acting on carbon-nitrogen (but not peptide) bonds, in linear amidines; GO:0043167 ion binding; GO:0043169 cation binding; GO:0046872 metal ion binding; GO:0016787 hydrolase activity; GO:0016810 hydrolase activity, acting on carbon-nitrogen (but not peptide) bonds;	K01476	E3.5.3.1; arginase [EC:3.5.3.1]	soe00330 Arginine and proline metabolism - Spinacia oleracea (spinach); soe01100 Metabolic pathways - Spinacia oleracea (spinach); soe01230 Biosynthesis of amino acids - Spinacia oleracea (spinach); soe00220 Arginine biosynthesis - Spinacia oleracea (spinach); soe01110 Biosynthesis of secondary metabolites - Spinacia oleracea (spinach);	IPR023696;	Ureohydrolase domain;
AUR62004194-RA	"transketolase, chloroplastic [Beta vulgaris subsp. vulgaris]"	69.158	9.198	25.6	16	28	1	0.672948	0.009196	cytoskeleton	GO:0008152 metabolic process;		GO:0016740 transferase activity; GO:0003824 catalytic activity; GO:0004802 transketolase activity; GO:0016744 transferase activity, transferring aldehyde or ketonic groups;	K00615	E2.2.1.1; transketolase [EC:2.2.1.1]	soe01200 Carbon metabolism - Spinacia oleracea (spinach); soe00710 Carbon fixation in photosynthetic organisms - Spinacia oleracea (spinach); soe00030 Pentose phosphate pathway - Spinacia oleracea (spinach); soe01100 Metabolic pathways - Spinacia oleracea (spinach); soe01230 Biosynthesis of amino acids - Spinacia oleracea (spinach); soe01110 Biosynthesis of secondary metabolites - Spinacia olerac…	IPR005474; IPR009014; IPR033248; IPR005475; IPR029061;	Transketolase, N-terminal; Transketolase C-terminal/Pyruvate-ferredoxin oxidoreductase domain II; Transketolase, C-terminal domain; Transketolase-like, pyrimidine-binding domain; Thiamin diphosphate-binding fold;
AUR62004195-RA	3-phosphoshikimate 1-carboxyvinyltransferase 2 [Beta vulgaris subsp. vulgaris]	55.166	74.129	34.9	16	27	2	0.620732	0.00083899	chloroplast	GO:0008652 cellular amino acid biosynthetic process; GO:0009072 aromatic amino acid family metabolic process; GO:0016053 organic acid biosynthetic process; GO:0044711 single-organism biosynthetic process; GO:0006725 cellular aromatic compound metabolic process; GO:0044281 small molecule metabolic process; GO:0044763 single-organism cellular process; GO:0044699 single-organism process; GO:0006807 …		GO:0003866 3-phosphoshikimate 1-carboxyvinyltransferase activity; GO:0016765 transferase activity, transferring alkyl or aryl (other than methyl) groups; GO:0003824 catalytic activity; GO:0016740 transferase activity;	K00800	aroA; 3-phosphoshikimate 1-carboxyvinyltransferase [EC:2.5.1.19]	soe00400 Phenylalanine, tyrosine and tryptophan biosynthesis - Spinacia oleracea (spinach); soe01100 Metabolic pathways - Spinacia oleracea (spinach); soe01230 Biosynthesis of amino acids - Spinacia oleracea (spinach); soe01110 Biosynthesis of secondary metabolites - Spinacia oleracea (spinach);	IPR001986; IPR013792;	Enolpyruvate transferase domain; RNA 3'-terminal phosphate cyclase/enolpyruvate transferase, alpha/beta;
AUR62004213-RA	transducin beta-like protein 2 [Beta vulgaris subsp. vulgaris]	47.614	30.214	17.8	8	11	5	1.18765	0.030985	chloroplast			GO:0005515 protein binding; GO:0005488 binding;				IPR017986; IPR015943;	WD40-repeat-containing domain; WD40/YVTN repeat-like-containing domain;
AUR62004215-RA	abscisic acid receptor PYL9 isoform X2 [Beta vulgaris subsp. vulgaris]	16.623	1.0151	7.5	1	1	1	0.572082	0.00091518	cytoplasm				K14496	PYL; abscisic acid receptor PYR/PYL family	soe04075 Plant hormone signal transduction - Spinacia oleracea (spinach); soe04016 MAPK signaling pathway - plant - Spinacia oleracea (spinach);	IPR023393;	START-like domain;
AUR62004217-RA	AT-hook motif nuclear-localized protein 7-like [Beta vulgaris subsp. vulgaris]	35.636	3.4888	9.1	2	2	2	0.398565	0.00092278	nucleus							IPR005175;	PPC domain;
AUR62004220-RA	DUF1499 family protein [Medicago truncatula]	22.19	2.5289	6.2	1	1	1	1.20482	0.073183	chloroplast
AUR62004221-RA	ATP-dependent DNA helicase 2 subunit KU80 [Beta vulgaris subsp. vulgaris]	80.742	35.185	15.3	9	9	9	0.851064	0.021125	chloroplast	GO:0016043 cellular component organization; GO:0033554 cellular response to stress; GO:0065008 regulation of biological quality; GO:0006725 cellular aromatic compound metabolic process; GO:0006259 DNA metabolic process; GO:0006302 double-strand break repair; GO:0050896 response to stimulus; GO:0044237 cellular metabolic process; GO:0060249 anatomical structure homeostasis; GO:0071704 organic subs…	GO:0043564 Ku70:Ku80 complex; GO:0043226 organelle; GO:0043229 intracellular organelle; GO:0043231 intracellular membrane-bounded organelle; GO:0005634 nucleus; GO:0044464 cell part; GO:0005622 intracellular; GO:0044446 intracellular organelle part; GO:0032991 macromolecular complex; GO:0044424 intracellular part; GO:0043234 protein complex; GO:0005623 cell; GO:0043227 membrane-bounded organelle;…	GO:0003677 DNA binding; GO:0070035 purine NTP-dependent helicase activity; GO:0004386 helicase activity; GO:0008026 ATP-dependent helicase activity; GO:0042162 telomeric DNA binding; GO:0016817 hydrolase activity, acting on acid anhydrides; GO:0016787 hydrolase activity; GO:0043565 sequence-specific DNA binding; GO:0017111 nucleoside-triphosphatase activity; GO:0016887 ATPase activity; GO:1901363…	K10885	XRCC5; ATP-dependent DNA helicase 2 subunit 2	soe03450 Non-homologous end-joining - Spinacia oleracea (spinach);	IPR005161; IPR006164; IPR016194; IPR005160; IPR014893; IPR002035;	Ku70/Ku80, N-terminal alpha/beta; Ku70/Ku80 beta-barrel domain; SPOC-like, C-terminal domain; Ku70/Ku80 C-terminal arm; Ku, C-terminal; von Willebrand factor, type A;
[truncated: 5,529 more rows]
