# Supplementary material for: TMT proteomics analysis of a pseudocereal crop, quinoa (Chenopodium quinoa Willd.), during seed maturation
Source: Front Plant Sci. 2022 Nov 8;13:975073. doi: 10.3389/fpls.2022.975073 (PMC9678934; doi:10.3389/fpls.2022.975073)
Supplement: Supplementary file 5 [file Table_4.xlsx]

## Sheet: string_interactions_short0525
#node1	node2	node1_string_id	node2_string_id	neighborhood_on_chromosome	gene_fusion	phylogenetic_cooccurrence	homology	coexpression	experimentally_determined_interaction	database_annotated	automated_textmining	combined_score
1-Cys peroxiredoxin	Glutathione S-transferase	3702.AT1G48130.1	3702.AT1G02930.1	0	0	0	0	0.125	0.079	0.65	0	0.693
1-Cys peroxiredoxin	AWPM-19-like family protein	3702.AT1G48130.1	3702.AT1G04560.1	0	0	0	0	0.669	0	0	0	0.669
1-Cys peroxiredoxin	Oil body-associated protein 1A	3702.AT1G48130.1	3702.AT1G05510.1	0	0	0	0	0.691	0	0	0	0.691
1-Cys peroxiredoxin	Glutathione S-transferase U17	3702.AT1G48130.1	3702.AT1G10370.1	0	0	0	0	0	0.053	0.65	0	0.654
1-Cys peroxiredoxin	Oil body-associated protein 2A	3702.AT1G48130.1	3702.AT5G45690.1	0	0	0	0	0.4	0	0	0	0.4
1-Cys peroxiredoxin	Outer envelope pore protein 16-2, chloroplastic	3702.AT1G48130.1	3702.AT4G16160.2	0	0	0	0	0.401	0	0	0	0.401
1-Cys peroxiredoxin	Vicilin-like seed storage protein At2g18540	3702.AT1G48130.1	3702.AT2G18540.1	0	0	0	0	0.422	0	0	0	0.422
1-Cys peroxiredoxin	Late embryogenesis abundant protein 18	3702.AT1G48130.1	3702.AT2G35300.1	0	0	0	0	0.49	0	0	0	0.49
1-Cys peroxiredoxin	ChlADR1	3702.AT1G48130.1	3702.AT1G54870.1	0	0	0	0	0.555	0	0	0	0.555
1-Cys peroxiredoxin	Glutamate decarboxylase	3702.AT1G48130.1	3702.AT5G17330.1	0	0	0	0	0.602	0	0	0	0.602
1-Cys peroxiredoxin	Probable fructokinase-4	3702.AT1G48130.1	3702.AT3G59480.1	0	0	0	0	0.045	0.692	0	0	0.693
1-Cys peroxiredoxin	Probable fructokinase-6, chloroplastic	3702.AT1G48130.1	3702.AT1G66430.1	0	0	0	0	0.045	0.692	0	0	0.693
1-Cys peroxiredoxin	Probable cinnamyl alcohol dehydrogenase 1	3702.AT1G48130.1	3702.AT1G72680.1	0.053	0	0	0	0	0.182	0.65	0	0.705
1-Cys peroxiredoxin	Alcohol dehydrogenase 3	3702.AT1G48130.1	3702.AT2G21890.1	0.053	0	0	0	0	0.182	0.65	0	0.705
1-Cys peroxiredoxin	At2g28490	3702.AT1G48130.1	3702.AT2G28490.1	0	0	0	0	0.763	0	0	0	0.763
1-Cys peroxiredoxin	Poly [ADP-ribose] polymerase 3	3702.AT1G48130.1	3702.AT5G22470.1	0	0	0	0	0.464	0	0	0	0.463
1-Cys peroxiredoxin	Oleosin 1	3702.AT1G48130.1	3702.AT4G25140.1	0	0	0	0	0.783	0	0	0	0.783
15.7 kDa heat shock protein, peroxisomal	26.5 kDa heat shock protein, mitochondrial	3702.AT5G37670.1	3702.AT1G52560.1	0	0	0.437	0.719	0.398	0	0	0	0.467
15.7 kDa heat shock protein, peroxisomal	17.4 kDa class III heat shock protein	3702.AT5G37670.1	3702.AT1G54050.1	0	0	0.407	0.721	0.5	0	0	0	0.553
15.7 kDa heat shock protein, peroxisomal	Heat shock protein 83	3702.AT5G37670.1	3702.AT5G52640.1	0.054	0	0	0	0.422	0.05	0	0	0.435
17.4 kDa class III heat shock protein	26.5 kDa heat shock protein, mitochondrial	3702.AT1G54050.1	3702.AT1G52560.1	0	0	0.381	0	0.211	0	0	0	0.49
17.4 kDa class III heat shock protein	Heat shock protein 83	3702.AT1G54050.1	3702.AT5G52640.1	0.054	0	0	0	0.423	0.05	0	0	0.436
24-methylenesterol C-methyltransferase 2	S-adenosylmethionine synthase 1	3702.AT1G20330.1	3702.AT1G02500.1	0.058	0	0	0	0.217	0	0.302	0	0.44
24-methylenesterol C-methyltransferase 2	Hydroxymethylglutaryl-CoA synthase	3702.AT1G20330.1	3702.AT4G11820.2	0	0	0	0	0.141	0.591	0.172	0	0.683
26S proteasome non-ATPase regulatory subunit	At2g46070	3702.AT1G64520.1	3702.AT2G46070.1	0	0	0	0	0	0	0.452	0	0.452
26S proteasome non-ATPase regulatory subunit	Photosystem II protein D2 (chloroplast)	3702.AT1G64520.1	3702.AT4G18370.1	0	0	0	0	0	0.128	0.389	0	0.444
3-ketoacyl-CoA synthase 10	ABC transporter B family member 2-like	3702.AT2G26250.1	3702.AT4G25960.1	0	0	0	0	0.63	0	0	0	0.63
30S ribosomal protein S13, chloroplastic	Photosystem II repair protein PSB27-H1, chloroplastic	3702.AT5G14320.1	3702.AT1G03600.1	0	0	0	0	0.462	0	0	0	0.462
30S ribosomal protein S13, chloroplastic	60S ribosomal protein L23	3702.AT5G14320.1	3702.AT1G04480.1	0.178	0	0	0	0.769	0.684	0	0	0.934
30S ribosomal protein S13, chloroplastic	50S ribosomal protein L6, chloroplastic	3702.AT5G14320.1	3702.AT1G05190.1	0.181	0	0.278	0	0.967	0.511	0	0	0.989
30S ribosomal protein S13, chloroplastic	Oxygen-evolving enhancer protein 2, chloroplastic	3702.AT5G14320.1	3702.AT1G06680.1	0	0	0	0	0.561	0	0	0	0.561
30S ribosomal protein S13, chloroplastic	50S ribosomal protein L4, chloroplastic	3702.AT5G14320.1	3702.AT1G07320.1	0.175	0	0	0	0.964	0.469	0.39	0	0.989
30S ribosomal protein S13, chloroplastic	Plastocyanin	3702.AT5G14320.1	3702.AT1G20340.1	0	0	0	0	0.541	0	0	0	0.541
30S ribosomal protein S13, chloroplastic	60S ribosomal protein L18a-1	3702.AT5G14320.1	3702.AT1G29965.1	0	0	0	0	0.835	0.735	0	0	0.954
30S ribosomal protein S13, chloroplastic	50S ribosomal protein L21, chloroplastic	3702.AT5G14320.1	3702.AT1G35680.1	0	0	0	0	0.986	0.682	0	0	0.995
30S ribosomal protein S13, chloroplastic	50S ribosomal protein L18, chloroplastic	3702.AT5G14320.1	3702.AT1G48350.1	0	0	0.241	0	0.982	0	0	0	0.986
30S ribosomal protein S13, chloroplastic	Photosystem I reaction center subunit N	3702.AT5G14320.1	3702.AT1G49975.1	0	0	0	0	0.499	0	0	0	0.499
30S ribosomal protein S13, chloroplastic	CPN60B1	3702.AT5G14320.1	3702.AT1G55490.2	0	0	0	0	0.463	0	0	0	0.463
30S ribosomal protein S13, chloroplastic	40S ribosomal protein S2-2	3702.AT5G14320.1	3702.AT1G58684.1	0.173	0	0	0	0.754	0.677	0.464	0	0.96
30S ribosomal protein S13, chloroplastic	60S ribosomal protein L17-2	3702.AT5G14320.1	3702.AT1G67430.1	0.181	0	0	0	0.907	0.841	0	0	0.986
30S ribosomal protein S13, chloroplastic	Glycerate dehydrogenase HPR, peroxisomal	3702.AT5G14320.1	3702.AT1G68010.2	0	0	0	0	0.416	0	0	0	0.416
30S ribosomal protein S13, chloroplastic	30S ribosomal protein S9, chloroplastic	3702.AT5G14320.1	3702.AT1G74970.1	0.19	0	0.271	0	0.974	0.717	0.308	0	0.996
30S ribosomal protein S13, chloroplastic	50S ribosomal protein L13, chloroplastic	3702.AT5G14320.1	3702.AT1G78630.1	0.178	0	0	0	0.984	0.684	0.255	0	0.996
30S ribosomal protein S13, chloroplastic	30S ribosomal protein S17, chloroplastic	3702.AT5G14320.1	3702.AT1G79850.1	0.178	0	0	0	0.89	0.468	0.392	0	0.967
30S ribosomal protein S13, chloroplastic	40S ribosomal protein S25	3702.AT5G14320.1	3702.AT2G16360.1	0	0	0	0	0.835	0.735	0.618	0	0.981
30S ribosomal protein S13, chloroplastic	60S ribosomal protein L8-1	3702.AT5G14320.1	3702.AT2G18020.1	0.171	0	0	0	0.842	0.735	0	0	0.962
30S ribosomal protein S13, chloroplastic	60S ribosomal protein L28-1	3702.AT5G14320.1	3702.AT2G19730.3	0	0	0	0	0.908	0.841	0	0	0.984
30S ribosomal protein S13, chloroplastic	Photosystem I reaction center subunit IV, chloroplastic	3702.AT5G14320.1	3702.AT2G20260.1	0	0	0	0	0.499	0	0	0	0.499
30S ribosomal protein S13, chloroplastic	60S ribosomal protein L14-1	3702.AT5G14320.1	3702.AT2G20450.1	0.173	0	0	0	0.902	0.841	0	0	0.985
30S ribosomal protein S13, chloroplastic	RNA-binding protein CP29B, chloroplastic	3702.AT5G14320.1	3702.AT2G37220.1	0	0	0	0	0.489	0	0.134	0	0.538
30S ribosomal protein S13, chloroplastic	50S ribosomal protein L3, chloroplastic	3702.AT5G14320.1	3702.AT2G43030.1	0.185	0	0.213	0	0.983	0.769	0	0	0.997
30S ribosomal protein S13, chloroplastic	60S ribosomal protein L38	3702.AT5G14320.1	3702.AT2G43460.1	0	0	0	0	0.909	0.841	0	0	0.984
30S ribosomal protein S13, chloroplastic	40S ribosomal protein S24-1	3702.AT5G14320.1	3702.AT3G04920.1	0	0	0	0	0.902	0.841	0.652	0	0.994
30S ribosomal protein S13, chloroplastic	60S ribosomal protein L18-2	3702.AT5G14320.1	3702.AT3G05590.1	0.19	0	0	0	0.886	0.774	0	0	0.977
30S ribosomal protein S13, chloroplastic	30S ribosomal protein S20, chloroplastic	3702.AT5G14320.1	3702.AT3G15190.1	0	0	0	0	0.979	0	0	0	0.979
30S ribosomal protein S13, chloroplastic	60S ribosomal protein L13a-2	3702.AT5G14320.1	3702.AT3G24830.1	0.178	0	0	0	0.831	0.735	0.389	0	0.974
30S ribosomal protein S13, chloroplastic	50S ribosomal protein L15, chloroplastic	3702.AT5G14320.1	3702.AT3G25920.1	0.181	0	0	0	0.967	0.684	0	0	0.99
30S ribosomal protein S13, chloroplastic	Eukaryotic peptide chain release factor subunit 1-3	3702.AT5G14320.1	3702.AT3G26618.1	0	0	0	0	0.149	0.413	0	0	0.479
30S ribosomal protein S13, chloroplastic	50S ribosomal protein L9, chloroplastic	3702.AT5G14320.1	3702.AT3G44890.1	0.059	0	0	0	0.965	0.682	0	0	0.988
30S ribosomal protein S13, chloroplastic	Thylakoid soluble phosphoprotein TSP9 protein	3702.AT5G14320.1	3702.AT3G47070.1	0	0	0	0	0.628	0	0	0	0.628
30S ribosomal protein S13, chloroplastic	60S ribosomal protein L26-1	3702.AT5G14320.1	3702.AT3G49910.1	0.185	0	0	0	0.904	0.841	0	0	0.986
30S ribosomal protein S13, chloroplastic	Oxygen-evolving enhancer protein 1, chloroplastic	3702.AT5G14320.1	3702.AT3G50820.1	0	0	0	0	0.519	0	0	0	0.519
30S ribosomal protein S13, chloroplastic	60S ribosomal protein L23a	3702.AT5G14320.1	3702.AT3G55280.1	0.185	0	0	0	0.902	0.841	0	0	0.986
30S ribosomal protein S13, chloroplastic	Sedoheptulose-1,7-bisphosphatase, chloroplastic	3702.AT5G14320.1	3702.AT3G55800.1	0	0	0	0	0.462	0	0	0	0.462
30S ribosomal protein S13, chloroplastic	Cytochrome b6-f complex iron-sulfur subunit, chloroplastic	3702.AT5G14320.1	3702.AT4G03280.1	0.049	0	0	0	0.508	0	0	0	0.512
30S ribosomal protein S13, chloroplastic	Oxygen-evolving enhancer protein 3, chloroplastic	3702.AT5G14320.1	3702.AT4G05180.1	0	0	0	0	0.409	0	0	0	0.409
30S ribosomal protein S13, chloroplastic	Chlorophyll a-b binding protein CP26, chloroplastic	3702.AT5G14320.1	3702.AT4G10340.1	0	0	0	0	0.424	0	0	0	0.424
30S ribosomal protein S13, chloroplastic	Photosystem II protein D2 (chloroplast)	3702.AT5G14320.1	3702.AT4G18370.1	0.069	0	0	0	0.504	0	0	0	0.519
30S ribosomal protein S13, chloroplastic	50S ribosomal protein L10, chloroplastic	3702.AT5G14320.1	3702.AT5G13510.1	0.178	0	0	0	0.872	0.468	0	0	0.939
30S ribosomal protein S13, chloroplastic	Rubisco accumulation factor 1.1, chloroplastic	3702.AT5G14320.1	3702.AT5G28500.1	0	0	0	0	0.437	0	0	0	0.437
30S ribosomal protein S13, chloroplastic	Calcium sensing receptor, chloroplastic	3702.AT5G14320.1	3702.AT5G23060.1	0	0	0	0	0.51	0	0	0	0.51
30S ribosomal protein S13, chloroplastic	50S ribosomal protein L23, chloroplastic	3702.AT5G14320.1	3702.ATCG00840.1	0.185	0	0	0	0.736	0.523	0	0	0.888
30S ribosomal protein S17, chloroplastic	Photosystem II repair protein PSB27-H1, chloroplastic	3702.AT1G79850.1	3702.AT1G03600.1	0	0	0	0	0.405	0	0	0	0.404
30S ribosomal protein S17, chloroplastic	60S ribosomal protein L23	3702.AT1G79850.1	3702.AT1G04480.1	0.175	0	0	0	0.532	0.43	0.149	0	0.787
30S ribosomal protein S17, chloroplastic	50S ribosomal protein L6, chloroplastic	3702.AT1G79850.1	3702.AT1G05190.1	0.178	0	0	0	0.872	0.468	0.152	0	0.946
30S ribosomal protein S17, chloroplastic	Oxygen-evolving enhancer protein 2, chloroplastic	3702.AT1G79850.1	3702.AT1G06680.1	0	0	0	0	0.407	0	0	0	0.407
30S ribosomal protein S17, chloroplastic	50S ribosomal protein L4, chloroplastic	3702.AT1G79850.1	3702.AT1G07320.1	0.172	0	0	0	0.827	0.415	0.363	0	0.939
30S ribosomal protein S17, chloroplastic	Plastocyanin	3702.AT1G79850.1	3702.AT1G20340.1	0	0	0	0	0.499	0	0	0	0.499
30S ribosomal protein S17, chloroplastic	60S ribosomal protein L18a-1	3702.AT1G79850.1	3702.AT1G29965.1	0	0	0	0	0.672	0.514	0.156	0	0.853
30S ribosomal protein S17, chloroplastic	50S ribosomal protein L21, chloroplastic	3702.AT1G79850.1	3702.AT1G35680.1	0	0	0	0	0.864	0.673	0	0	0.953
30S ribosomal protein S17, chloroplastic	50S ribosomal protein L18, chloroplastic	3702.AT1G79850.1	3702.AT1G48350.1	0	0	0	0	0.864	0	0	0	0.864
30S ribosomal protein S17, chloroplastic	Photosystem I reaction center subunit N	3702.AT1G79850.1	3702.AT1G49975.1	0	0	0	0	0.433	0	0	0	0.433
30S ribosomal protein S17, chloroplastic	CPN60B1	3702.AT1G79850.1	3702.AT1G55490.2	0	0	0	0	0.522	0	0	0	0.522
30S ribosomal protein S17, chloroplastic	40S ribosomal protein S2-2	3702.AT1G79850.1	3702.AT1G58684.1	0.162	0	0	0	0.451	0.386	0.674	0	0.895
30S ribosomal protein S17, chloroplastic	60S ribosomal protein L17-2	3702.AT1G79850.1	3702.AT1G67430.1	0.178	0	0	0	0.614	0.468	0	0	0.816
30S ribosomal protein S17, chloroplastic	30S ribosomal protein S9, chloroplastic	3702.AT1G79850.1	3702.AT1G74970.1	0.19	0	0	0	0.959	0.673	0.796	0	0.997
30S ribosomal protein S17, chloroplastic	50S ribosomal protein L13, chloroplastic	3702.AT1G79850.1	3702.AT1G78630.1	0.175	0	0	0	0.933	0.83	0.254	0	0.992
30S ribosomal protein S17, chloroplastic	Rubisco accumulation factor 1.1, chloroplastic	3702.AT1G79850.1	3702.AT5G28500.1	0	0	0	0	0.434	0	0	0	0.434
30S ribosomal protein S17, chloroplastic	Cytochrome b6-f complex iron-sulfur subunit, chloroplastic	3702.AT1G79850.1	3702.AT4G03280.1	0	0	0	0	0.442	0	0	0	0.442
30S ribosomal protein S17, chloroplastic	Oxygen-evolving enhancer protein 1, chloroplastic	3702.AT1G79850.1	3702.AT3G50820.1	0	0	0	0	0.408	0	0	0	0.408
30S ribosomal protein S17, chloroplastic	Thylakoid soluble phosphoprotein TSP9 protein	3702.AT1G79850.1	3702.AT3G47070.1	0	0	0	0	0.465	0	0	0	0.465
30S ribosomal protein S17, chloroplastic	RNA-binding protein CP29B, chloroplastic	3702.AT1G79850.1	3702.AT2G37220.1	0	0	0	0	0.566	0	0.141	0	0.611
30S ribosomal protein S17, chloroplastic	60S ribosomal protein L8-1	3702.AT1G79850.1	3702.AT2G18020.1	0.146	0	0	0	0.457	0.338	0.131	0	0.697
30S ribosomal protein S17, chloroplastic	60S ribosomal protein L14-1	3702.AT1G79850.1	3702.AT2G20450.1	0.162	0	0	0	0.469	0.39	0.133	0	0.733
30S ribosomal protein S17, chloroplastic	60S ribosomal protein L13a-2	3702.AT1G79850.1	3702.AT3G24830.1	0.175	0	0	0	0.547	0.43	0.254	0	0.82
30S ribosomal protein S17, chloroplastic	50S ribosomal protein L23, chloroplastic	3702.AT1G79850.1	3702.ATCG00840.1	0.182	0	0	0	0.672	0.514	0.156	0	0.875
30S ribosomal protein S17, chloroplastic	60S ribosomal protein L23a	3702.AT1G79850.1	3702.AT3G55280.1	0.182	0	0	0	0.672	0.514	0.156	0	0.875
30S ribosomal protein S17, chloroplastic	60S ribosomal protein L26-1	3702.AT1G79850.1	3702.AT3G49910.1	0.182	0	0	0	0.692	0.513	0.156	0	0.882
30S ribosomal protein S17, chloroplastic	60S ribosomal protein L18-2	3702.AT1G79850.1	3702.AT3G05590.1	0	0	0	0	0.754	0.549	0	0	0.884
30S ribosomal protein S17, chloroplastic	40S ribosomal protein S25	3702.AT1G79850.1	3702.AT2G16360.1	0	0	0	0	0.672	0.514	0.406	0	0.897
30S ribosomal protein S17, chloroplastic	60S ribosomal protein L38	3702.AT1G79850.1	3702.AT2G43460.1	0	0	0	0	0.805	0.673	0.167	0	0.942
30S ribosomal protein S17, chloroplastic	60S ribosomal protein L28-1	3702.AT1G79850.1	3702.AT2G19730.3	0	0	0	0	0.817	0.673	0	0	0.937
30S ribosomal protein S17, chloroplastic	50S ribosomal protein L10, chloroplastic	3702.AT1G79850.1	3702.AT5G13510.1	0.175	0	0	0	0.933	0.43	0.149	0	0.969
30S ribosomal protein S17, chloroplastic	30S ribosomal protein S20, chloroplastic	3702.AT1G79850.1	3702.AT3G15190.1	0	0	0	0	0.863	0	0	0	0.863
30S ribosomal protein S17, chloroplastic	50S ribosomal protein L9, chloroplastic	3702.AT1G79850.1	3702.AT3G44890.1	0	0	0	0	0.828	0.673	0	0	0.941
30S ribosomal protein S17, chloroplastic	40S ribosomal protein S24-1	3702.AT1G79850.1	3702.AT3G04920.1	0	0	0	0	0.782	0.673	0.735	0	0.979
30S ribosomal protein S17, chloroplastic	50S ribosomal protein L3, chloroplastic	3702.AT1G79850.1	3702.AT2G43030.1	0.182	0	0	0	0.941	0.83	0	0	0.991
30S ribosomal protein S17, chloroplastic	50S ribosomal protein L15, chloroplastic	3702.AT1G79850.1	3702.AT3G25920.1	0.178	0	0	0	0.862	0.83	0.152	0	0.981
30S ribosomal protein S20, chloroplastic	Photosystem II repair protein PSB27-H1, chloroplastic	3702.AT3G15190.1	3702.AT1G03600.1	0	0	0	0	0.508	0	0	0	0.508
30S ribosomal protein S20, chloroplastic	50S ribosomal protein L6, chloroplastic	3702.AT3G15190.1	3702.AT1G05190.1	0	0	0	0	0.884	0	0	0	0.884
30S ribosomal protein S20, chloroplastic	Oxygen-evolving enhancer protein 2, chloroplastic	3702.AT3G15190.1	3702.AT1G06680.1	0	0	0	0	0.422	0	0	0	0.422
30S ribosomal protein S20, chloroplastic	50S ribosomal protein L4, chloroplastic	3702.AT3G15190.1	3702.AT1G07320.1	0	0	0	0	0.986	0	0	0	0.986
30S ribosomal protein S20, chloroplastic	Plastocyanin	3702.AT3G15190.1	3702.AT1G20340.1	0	0	0	0	0.485	0	0	0	0.485
30S ribosomal protein S20, chloroplastic	50S ribosomal protein L21, chloroplastic	3702.AT3G15190.1	3702.AT1G35680.1	0	0	0	0	0.986	0	0	0	0.986
30S ribosomal protein S20, chloroplastic	50S ribosomal protein L18, chloroplastic	3702.AT3G15190.1	3702.AT1G48350.1	0	0	0	0	0.973	0	0	0	0.973
30S ribosomal protein S20, chloroplastic	Photosystem I reaction center subunit N	3702.AT3G15190.1	3702.AT1G49975.1	0	0	0	0	0.443	0	0	0	0.443
30S ribosomal protein S20, chloroplastic	CPN60B1	3702.AT3G15190.1	3702.AT1G55490.2	0	0	0	0	0.593	0	0	0	0.593
30S ribosomal protein S20, chloroplastic	30S ribosomal protein S9, chloroplastic	3702.AT3G15190.1	3702.AT1G74970.1	0	0	0	0	0.986	0	0	0	0.986
30S ribosomal protein S20, chloroplastic	50S ribosomal protein L13, chloroplastic	3702.AT3G15190.1	3702.AT1G78630.1	0	0	0	0	0.986	0	0	0	0.986
30S ribosomal protein S20, chloroplastic	Photosystem I reaction center subunit IV, chloroplastic	3702.AT3G15190.1	3702.AT2G20260.1	0	0	0.315	0	0.38	0	0	0	0.557
30S ribosomal protein S20, chloroplastic	RNA-binding protein CP29B, chloroplastic	3702.AT3G15190.1	3702.AT2G37220.1	0	0	0	0	0.464	0	0	0	0.464
30S ribosomal protein S20, chloroplastic	50S ribosomal protein L3, chloroplastic	3702.AT3G15190.1	3702.AT2G43030.1	0	0	0	0	0.986	0	0	0	0.986
30S ribosomal protein S20, chloroplastic	Calcium sensing receptor, chloroplastic	3702.AT3G15190.1	3702.AT5G23060.1	0	0	0	0	0.404	0	0	0	0.404
30S ribosomal protein S20, chloroplastic	Photosystem II protein D2 (chloroplast)	3702.AT3G15190.1	3702.AT4G18370.1	0	0	0	0	0.411	0	0	0	0.411
30S ribosomal protein S20, chloroplastic	Oxygen-evolving enhancer protein 1, chloroplastic	3702.AT3G15190.1	3702.AT3G50820.1	0	0	0	0	0.422	0	0	0	0.422
30S ribosomal protein S20, chloroplastic	At5g46580	3702.AT3G15190.1	3702.AT5G46580.1	0	0	0	0	0.436	0	0	0	0.436
30S ribosomal protein S20, chloroplastic	Rubisco accumulation factor 1.1, chloroplastic	3702.AT3G15190.1	3702.AT5G28500.1	0	0	0	0	0.442	0	0	0	0.442
30S ribosomal protein S20, chloroplastic	Thylakoid soluble phosphoprotein TSP9 protein	3702.AT3G15190.1	3702.AT3G47070.1	0	0	0	0	0.445	0	0	0	0.445
30S ribosomal protein S20, chloroplastic	Cytochrome b6-f complex iron-sulfur subunit, chloroplastic	3702.AT3G15190.1	3702.AT4G03280.1	0	0	0	0	0.446	0	0	0	0.446
30S ribosomal protein S20, chloroplastic	At3g25660	3702.AT3G15190.1	3702.AT3G25660.1	0	0	0	0	0.5	0	0	0	0.499
30S ribosomal protein S20, chloroplastic	Sedoheptulose-1,7-bisphosphatase, chloroplastic	3702.AT3G15190.1	3702.AT3G55800.1	0	0	0	0	0.563	0	0	0	0.563
30S ribosomal protein S20, chloroplastic	50S ribosomal protein L10, chloroplastic	3702.AT3G15190.1	3702.AT5G13510.1	0	0	0	0	0.875	0	0	0	0.875
30S ribosomal protein S20, chloroplastic	50S ribosomal protein L15, chloroplastic	3702.AT3G15190.1	3702.AT3G25920.1	0	0	0	0	0.916	0	0	0	0.916
30S ribosomal protein S20, chloroplastic	50S ribosomal protein L9, chloroplastic	3702.AT3G15190.1	3702.AT3G44890.1	0	0	0	0	0.982	0	0	0	0.982
30S ribosomal protein S9, chloroplastic	Photosystem II repair protein PSB27-H1, chloroplastic	3702.AT1G74970.1	3702.AT1G03600.1	0	0	0	0	0.46	0	0	0	0.459
30S ribosomal protein S9, chloroplastic	60S ribosomal protein L23	3702.AT1G74970.1	3702.AT1G04480.1	0.19	0	0	0	0.742	0.677	0	0	0.926
30S ribosomal protein S9, chloroplastic	50S ribosomal protein L6, chloroplastic	3702.AT1G74970.1	3702.AT1G05190.1	0.19	0	0	0	0.96	0.682	0	0	0.988
30S ribosomal protein S9, chloroplastic	50S ribosomal protein L4, chloroplastic	3702.AT1G74970.1	3702.AT1G07320.1	0.19	0	0	0	0.986	0.873	0	0	0.998
30S ribosomal protein S9, chloroplastic	Plastocyanin	3702.AT1G74970.1	3702.AT1G20340.1	0	0	0	0	0.442	0	0	0	0.442
30S ribosomal protein S9, chloroplastic	50S ribosomal protein L21, chloroplastic	3702.AT1G74970.1	3702.AT1G35680.1	0.19	0	0	0	0.979	0.871	0.266	0	0.998
30S ribosomal protein S9, chloroplastic	50S ribosomal protein L18, chloroplastic	3702.AT1G74970.1	3702.AT1G48350.1	0	0	0.244	0	0.903	0	0	0	0.924
30S ribosomal protein S9, chloroplastic	Photosystem I reaction center subunit N	3702.AT1G74970.1	3702.AT1G49975.1	0	0	0	0	0.424	0	0	0	0.424
30S ribosomal protein S9, chloroplastic	CPN60B1	3702.AT1G74970.1	3702.AT1G55490.2	0.055	0	0	0	0.415	0	0	0	0.424
30S ribosomal protein S9, chloroplastic	40S ribosomal protein S2-2	3702.AT1G74970.1	3702.AT1G58684.1	0.189	0	0	0	0.749	0.603	0.446	0	0.949
30S ribosomal protein S9, chloroplastic	60S ribosomal protein L17-2	3702.AT1G74970.1	3702.AT1G67430.1	0.19	0	0	0	0.801	0.682	0.169	0	0.951
30S ribosomal protein S9, chloroplastic	Glycerate dehydrogenase HPR, peroxisomal	3702.AT1G74970.1	3702.AT1G68010.2	0.171	0	0	0	0.336	0	0	0	0.426
30S ribosomal protein S9, chloroplastic	Rubisco accumulation factor 1.1, chloroplastic	3702.AT1G74970.1	3702.AT5G28500.1	0	0	0	0	0.436	0	0	0	0.436
30S ribosomal protein S9, chloroplastic	Oxygen-evolving enhancer protein 1, chloroplastic	3702.AT1G74970.1	3702.AT3G50820.1	0	0	0	0	0.441	0	0	0	0.441
30S ribosomal protein S9, chloroplastic	At3g25660	3702.AT1G74970.1	3702.AT3G25660.1	0.189	0	0	0	0.414	0	0	0	0.505
30S ribosomal protein S9, chloroplastic	Sedoheptulose-1,7-bisphosphatase, chloroplastic	3702.AT1G74970.1	3702.AT3G55800.1	0	0	0	0	0.475	0	0	0	0.475
30S ribosomal protein S9, chloroplastic	RNA-binding protein CP29B, chloroplastic	3702.AT1G74970.1	3702.AT2G37220.1	0	0	0	0	0.513	0.045	0	0	0.515
30S ribosomal protein S9, chloroplastic	Cytochrome b6-f complex iron-sulfur subunit, chloroplastic	3702.AT1G74970.1	3702.AT4G03280.1	0.19	0	0	0	0.483	0	0	0	0.563
30S ribosomal protein S9, chloroplastic	60S ribosomal protein L8-1	3702.AT1G74970.1	3702.AT2G18020.1	0.187	0	0	0	0.742	0.541	0.149	0	0.907
30S ribosomal protein S9, chloroplastic	60S ribosomal protein L13a-2	3702.AT1G74970.1	3702.AT3G24830.1	0.19	0	0	0	0.782	0.673	0	0	0.937
30S ribosomal protein S9, chloroplastic	60S ribosomal protein L26-1	3702.AT1G74970.1	3702.AT3G49910.1	0.19	0	0	0	0.743	0.705	0	0	0.933
30S ribosomal protein S9, chloroplastic	60S ribosomal protein L23a	3702.AT1G74970.1	3702.AT3G55280.1	0.19	0	0	0	0.776	0.707	0	0	0.942
30S ribosomal protein S9, chloroplastic	50S ribosomal protein L23, chloroplastic	3702.AT1G74970.1	3702.ATCG00840.1	0.19	0	0	0	0.776	0.707	0	0	0.942
30S ribosomal protein S9, chloroplastic	50S ribosomal protein L10, chloroplastic	3702.AT1G74970.1	3702.AT5G13510.1	0.149	0	0	0	0.951	0.673	0	0	0.985
30S ribosomal protein S9, chloroplastic	50S ribosomal protein L15, chloroplastic	3702.AT1G74970.1	3702.AT3G25920.1	0.19	0	0	0	0.933	0.876	0	0	0.992
30S ribosomal protein S9, chloroplastic	50S ribosomal protein L9, chloroplastic	3702.AT1G74970.1	3702.AT3G44890.1	0	0	0	0	0.968	0.805	0.266	0	0.995
30S ribosomal protein S9, chloroplastic	50S ribosomal protein L3, chloroplastic	3702.AT1G74970.1	3702.AT2G43030.1	0.19	0	0.242	0	0.982	0.876	0	0	0.998
30S ribosomal protein S9, chloroplastic	50S ribosomal protein L13, chloroplastic	3702.AT1G74970.1	3702.AT1G78630.1	0.19	0	0.292	0	0.985	0.874	0	0	0.998
4-coumarate--CoA ligase 2	Long chain acyl-CoA synthetase 2	3702.AT3G21240.1	3702.AT1G49430.1	0.057	0	0.237	0.583	0.129	0	0.281	0	0.412
4-coumarate--CoA ligase 2	Caffeoylshikimate esterase	3702.AT3G21240.1	3702.AT1G52760.1	0.058	0	0	0	0.274	0	0.71	0	0.785
4-coumarate--CoA ligase 2	Long chain acyl-CoA synthetase 1	3702.AT3G21240.1	3702.AT2G47240.1	0.057	0	0.258	0.59	0.129	0	0.281	0	0.417
4-coumarate--CoA ligase 2	Chalcone synthase	3702.AT3G21240.1	3702.AT5G13930.1	0	0	0	0	0	0	0.8	0	0.8
40S ribosomal protein S2-2	60S ribosomal protein L23	3702.AT1G58684.1	3702.AT1G04480.1	0.162	0	0.255	0	0.736	0.669	0.17	0	0.946
40S ribosomal protein S2-2	50S ribosomal protein L6, chloroplastic	3702.AT1G58684.1	3702.AT1G05190.1	0.173	0	0	0	0.495	0.418	0.135	0	0.761
40S ribosomal protein S2-2	50S ribosomal protein L4, chloroplastic	3702.AT1G58684.1	3702.AT1G07320.1	0.142	0	0	0	0.429	0.328	0.304	0	0.74
40S ribosomal protein S2-2	60S ribosomal protein L18a-1	3702.AT1G58684.1	3702.AT1G29965.1	0	0	0	0	0.774	0.694	0.174	0	0.937
40S ribosomal protein S2-2	50S ribosomal protein L21, chloroplastic	3702.AT1G58684.1	3702.AT1G35680.1	0.085	0	0	0	0.669	0.603	0.151	0	0.884
40S ribosomal protein S2-2	50S ribosomal protein L10, chloroplastic	3702.AT1G58684.1	3702.AT5G13510.1	0.162	0	0	0	0.451	0.386	0.133	0	0.722
40S ribosomal protein S2-2	50S ribosomal protein L13, chloroplastic	3702.AT1G58684.1	3702.AT1G78630.1	0.162	0	0	0	0.451	0.386	0.253	0	0.76
40S ribosomal protein S2-2	50S ribosomal protein L15, chloroplastic	3702.AT1G58684.1	3702.AT3G25920.1	0.173	0	0	0	0.495	0.418	0.135	0	0.761
40S ribosomal protein S2-2	50S ribosomal protein L9, chloroplastic	3702.AT1G58684.1	3702.AT3G44890.1	0	0	0	0	0.343	0.603	0.151	0	0.759
40S ribosomal protein S2-2	50S ribosomal protein L3, chloroplastic	3702.AT1G58684.1	3702.AT2G43030.1	0.177	0	0	0	0.582	0.452	0	0	0.795
40S ribosomal protein S2-2	Eukaryotic peptide chain release factor subunit 1-3	3702.AT1G58684.1	3702.AT3G26618.1	0	0	0.203	0	0.439	0.586	0.234	0	0.839
40S ribosomal protein S2-2	50S ribosomal protein L23, chloroplastic	3702.AT1G58684.1	3702.ATCG00840.1	0.177	0	0	0	0.583	0.454	0.138	0	0.816
40S ribosomal protein S2-2	60S ribosomal protein L13a-2	3702.AT1G58684.1	3702.AT3G24830.1	0.162	0	0	0	0.774	0.694	0.315	0	0.954
40S ribosomal protein S2-2	60S ribosomal protein L18-2	3702.AT1G58684.1	3702.AT3G05590.1	0	0	0	0	0.821	0.729	0	0	0.949
40S ribosomal protein S2-2	60S ribosomal protein L8-1	3702.AT1G58684.1	3702.AT2G18020.1	0.109	0	0.29	0	0.774	0.694	0.174	0	0.957
40S ribosomal protein S2-2	40S ribosomal protein S25	3702.AT1G58684.1	3702.AT2G16360.1	0	0	0	0	0.775	0.694	0.48	0	0.961
40S ribosomal protein S2-2	60S ribosomal protein L28-1	3702.AT1G58684.1	3702.AT2G19730.3	0	0	0	0	0.9	0.785	0	0	0.977
40S ribosomal protein S2-2	60S ribosomal protein L38	3702.AT1G58684.1	3702.AT2G43460.1	0	0	0	0	0.9	0.785	0.252	0	0.982
40S ribosomal protein S2-2	60S ribosomal protein L14-1	3702.AT1G58684.1	3702.AT2G20450.1	0.119	0	0	0	0.9	0.785	0.115	0	0.98
40S ribosomal protein S2-2	60S ribosomal protein L17-2	3702.AT1G58684.1	3702.AT1G67430.1	0.173	0	0	0	0.9	0.785	0.135	0	0.982
40S ribosomal protein S2-2	60S ribosomal protein L23a	3702.AT1G58684.1	3702.AT3G55280.1	0.177	0	0.207	0	0.9	0.785	0.252	0	0.987
40S ribosomal protein S2-2	60S ribosomal protein L26-1	3702.AT1G58684.1	3702.AT3G49910.1	0.177	0	0.323	0	0.9	0.785	0.252	0	0.989
40S ribosomal protein S2-2	40S ribosomal protein S24-1	3702.AT1G58684.1	3702.AT3G04920.1	0	0	0	0	0.9	0.785	0.962	0	0.999
40S ribosomal protein S24-1	60S ribosomal protein L23	3702.AT3G04920.1	3702.AT1G04480.1	0	0	0	0	0.925	0.82	0	0	0.985
40S ribosomal protein S24-1	50S ribosomal protein L6, chloroplastic	3702.AT3G04920.1	3702.AT1G05190.1	0	0	0	0	0.85	0.684	0	0	0.95
40S ribosomal protein S24-1	50S ribosomal protein L4, chloroplastic	3702.AT3G04920.1	3702.AT1G07320.1	0	0	0	0	0.764	0.655	0.447	0	0.951
40S ribosomal protein S24-1	60S ribosomal protein L18a-1	3702.AT3G04920.1	3702.AT1G29965.1	0	0	0	0	0.909	0.853	0	0	0.986
40S ribosomal protein S24-1	60S ribosomal protein L17-2	3702.AT3G04920.1	3702.AT1G67430.1	0	0	0	0	0.963	0.877	0.72	0	0.998
40S ribosomal protein S24-1	50S ribosomal protein L13, chloroplastic	3702.AT3G04920.1	3702.AT1G78630.1	0	0	0	0	0.784	0.673	0.272	0	0.944
40S ribosomal protein S24-1	40S ribosomal protein S25	3702.AT3G04920.1	3702.AT2G16360.1	0	0	0	0	0.904	0.853	0.661	0	0.994
40S ribosomal protein S24-1	60S ribosomal protein L8-1	3702.AT3G04920.1	3702.AT2G18020.1	0	0	0	0	0.934	0.853	0.72	0	0.997
40S ribosomal protein S24-1	60S ribosomal protein L28-1	3702.AT3G04920.1	3702.AT2G19730.3	0	0	0	0	0.982	0.877	0	0	0.997
40S ribosomal protein S24-1	60S ribosomal protein L14-1	3702.AT3G04920.1	3702.AT2G20450.1	0	0	0	0	0.98	0.877	0	0	0.997
40S ribosomal protein S24-1	50S ribosomal protein L3, chloroplastic	3702.AT3G04920.1	3702.AT2G43030.1	0	0	0	0	0.794	0.707	0	0	0.937
40S ribosomal protein S24-1	60S ribosomal protein L38	3702.AT3G04920.1	3702.AT2G43460.1	0	0	0	0	0.968	0.877	0	0	0.995
40S ribosomal protein S24-1	Eukaryotic peptide chain release factor subunit 1-3	3702.AT3G04920.1	3702.AT3G26618.1	0	0	0	0	0.341	0.561	0	0	0.698
40S ribosomal protein S24-1	50S ribosomal protein L10, chloroplastic	3702.AT3G04920.1	3702.AT5G13510.1	0	0	0	0	0.74	0.673	0	0	0.911
40S ribosomal protein S24-1	50S ribosomal protein L15, chloroplastic	3702.AT3G04920.1	3702.AT3G25920.1	0	0	0	0	0.825	0.684	0	0	0.942
40S ribosomal protein S24-1	50S ribosomal protein L23, chloroplastic	3702.AT3G04920.1	3702.ATCG00840.1	0	0	0	0	0.865	0.707	0	0	0.958
40S ribosomal protein S24-1	60S ribosomal protein L18-2	3702.AT3G04920.1	3702.AT3G05590.1	0	0	0	0	0.968	0.867	0	0	0.995
40S ribosomal protein S24-1	60S ribosomal protein L26-1	3702.AT3G04920.1	3702.AT3G49910.1	0	0	0	0	0.98	0.877	0.72	0	0.999
40S ribosomal protein S24-1	60S ribosomal protein L23a	3702.AT3G04920.1	3702.AT3G55280.1	0	0	0	0	0.986	0.877	0.72	0	0.999
40S ribosomal protein S24-1	60S ribosomal protein L13a-2	3702.AT3G04920.1	3702.AT3G24830.1	0	0	0	0	0.968	0.853	0.838	0	0.999
40S ribosomal protein S25	60S ribosomal protein L23	3702.AT2G16360.1	3702.AT1G04480.1	0	0	0	0	0.796	0.712	0.175	0	0.947
40S ribosomal protein S25	50S ribosomal protein L6, chloroplastic	3702.AT2G16360.1	3702.AT1G05190.1	0	0	0	0	0.736	0.523	0.16	0	0.884
40S ribosomal protein S25	50S ribosomal protein L4, chloroplastic	3702.AT2G16360.1	3702.AT1G07320.1	0	0	0	0	0.622	0.491	0.393	0	0.873
40S ribosomal protein S25	60S ribosomal protein L18a-1	3702.AT2G16360.1	3702.AT1G29965.1	0	0	0	0	0.871	0.765	0.251	0	0.975
40S ribosomal protein S25	60S ribosomal protein L17-2	3702.AT2G16360.1	3702.AT1G67430.1	0	0	0	0	0.904	0.853	0	0	0.985
40S ribosomal protein S25	50S ribosomal protein L13, chloroplastic	3702.AT2G16360.1	3702.AT1G78630.1	0	0	0	0	0.636	0.514	0.255	0	0.856
40S ribosomal protein S25	Eukaryotic peptide chain release factor subunit 1-3	3702.AT2G16360.1	3702.AT3G26618.1	0	0	0	0	0.132	0.437	0.253	0	0.603
40S ribosomal protein S25	50S ribosomal protein L10, chloroplastic	3702.AT2G16360.1	3702.AT5G13510.1	0	0	0	0	0.621	0.514	0.156	0	0.83
40S ribosomal protein S25	50S ribosomal protein L3, chloroplastic	3702.AT2G16360.1	3702.AT2G43030.1	0	0	0	0	0.749	0.609	0	0	0.897
40S ribosomal protein S25	50S ribosomal protein L23, chloroplastic	3702.AT2G16360.1	3702.ATCG00840.1	0	0	0	0	0.759	0.609	0.164	0	0.914
40S ribosomal protein S25	50S ribosomal protein L15, chloroplastic	3702.AT2G16360.1	3702.AT3G25920.1	0	0	0	0	0.736	0.523	0.16	0	0.884
40S ribosomal protein S25	60S ribosomal protein L18-2	3702.AT2G16360.1	3702.AT3G05590.1	0	0	0	0	0.901	0.82	0	0	0.981
40S ribosomal protein S25	60S ribosomal protein L8-1	3702.AT2G16360.1	3702.AT2G18020.1	0	0	0	0	0.882	0.765	0.251	0	0.977
40S ribosomal protein S25	60S ribosomal protein L28-1	3702.AT2G16360.1	3702.AT2G19730.3	0	0	0	0	0.904	0.853	0	0	0.985
40S ribosomal protein S25	60S ribosomal protein L13a-2	3702.AT2G16360.1	3702.AT3G24830.1	0	0	0	0	0.869	0.765	0.389	0	0.979
40S ribosomal protein S25	60S ribosomal protein L14-1	3702.AT2G16360.1	3702.AT2G20450.1	0	0	0	0	0.908	0.853	0.138	0	0.987
40S ribosomal protein S25	60S ribosomal protein L23a	3702.AT2G16360.1	3702.AT3G55280.1	0	0	0	0	0.909	0.853	0.255	0	0.989
40S ribosomal protein S25	60S ribosomal protein L38	3702.AT2G16360.1	3702.AT2G43460.1	0	0	0	0	0.904	0.853	0.255	0	0.988
40S ribosomal protein S25	60S ribosomal protein L26-1	3702.AT2G16360.1	3702.AT3G49910.1	0	0	0	0	0.904	0.853	0.255	0	0.988
50S ribosomal protein L10, chloroplastic	Photosystem II repair protein PSB27-H1, chloroplastic	3702.AT5G13510.1	3702.AT1G03600.1	0	0	0	0	0.435	0	0	0	0.435
50S ribosomal protein L10, chloroplastic	60S ribosomal protein L23	3702.AT5G13510.1	3702.AT1G04480.1	0.175	0	0	0	0.532	0.43	0.39	0	0.847
50S ribosomal protein L10, chloroplastic	50S ribosomal protein L6, chloroplastic	3702.AT5G13510.1	3702.AT1G05190.1	0.178	0	0	0	0.862	0.468	0.392	0	0.958
50S ribosomal protein L10, chloroplastic	Oxygen-evolving enhancer protein 2, chloroplastic	3702.AT5G13510.1	3702.AT1G06680.1	0	0	0	0	0.412	0	0	0	0.412
50S ribosomal protein L10, chloroplastic	50S ribosomal protein L4, chloroplastic	3702.AT5G13510.1	3702.AT1G07320.1	0.172	0	0	0	0.852	0.415	0.363	0	0.948
50S ribosomal protein L10, chloroplastic	Plastocyanin	3702.AT5G13510.1	3702.AT1G20340.1	0	0	0	0	0.435	0	0	0	0.435
50S ribosomal protein L10, chloroplastic	60S ribosomal protein L18a-1	3702.AT5G13510.1	3702.AT1G29965.1	0.182	0	0	0	0.636	0.514	0.406	0	0.902
50S ribosomal protein L10, chloroplastic	50S ribosomal protein L21, chloroplastic	3702.AT5G13510.1	3702.AT1G35680.1	0.058	0	0	0	0.956	0.673	0.304	0	0.989
50S ribosomal protein L10, chloroplastic	50S ribosomal protein L18, chloroplastic	3702.AT5G13510.1	3702.AT1G48350.1	0	0	0.206	0	0.858	0	0	0	0.882
50S ribosomal protein L10, chloroplastic	Photosystem I reaction center subunit N	3702.AT5G13510.1	3702.AT1G49975.1	0	0	0	0	0.481	0	0	0	0.481
50S ribosomal protein L10, chloroplastic	CPN60B1	3702.AT5G13510.1	3702.AT1G55490.2	0	0	0	0	0.636	0.051	0	0	0.639
50S ribosomal protein L10, chloroplastic	60S ribosomal protein L17-2	3702.AT5G13510.1	3702.AT1G67430.1	0.178	0	0	0	0.613	0.468	0.392	0	0.883
50S ribosomal protein L10, chloroplastic	50S ribosomal protein L13, chloroplastic	3702.AT5G13510.1	3702.AT1G78630.1	0.103	0	0	0	0.916	0.43	0.39	0	0.97
50S ribosomal protein L10, chloroplastic	60S ribosomal protein L8-1	3702.AT5G13510.1	3702.AT2G18020.1	0.146	0	0	0	0.43	0.338	0.311	0	0.748
50S ribosomal protein L10, chloroplastic	60S ribosomal protein L28-1	3702.AT5G13510.1	3702.AT2G19730.3	0	0	0	0	0.791	0.673	0.449	0	0.959
50S ribosomal protein L10, chloroplastic	60S ribosomal protein L14-1	3702.AT5G13510.1	3702.AT2G20450.1	0	0	0	0	0.334	0.39	0.322	0	0.7
50S ribosomal protein L10, chloroplastic	RNA-binding protein CP29B, chloroplastic	3702.AT5G13510.1	3702.AT2G37220.1	0	0	0	0	0.469	0.067	0	0	0.483
50S ribosomal protein L10, chloroplastic	50S ribosomal protein L3, chloroplastic	3702.AT5G13510.1	3702.AT2G43030.1	0.182	0	0	0	0.937	0.513	0.406	0	0.983
50S ribosomal protein L10, chloroplastic	60S ribosomal protein L38	3702.AT5G13510.1	3702.AT2G43460.1	0	0	0	0	0.759	0.673	0.449	0	0.952
50S ribosomal protein L10, chloroplastic	60S ribosomal protein L18-2	3702.AT5G13510.1	3702.AT3G05590.1	0	0	0	0	0.742	0.549	0.435	0	0.928
50S ribosomal protein L10, chloroplastic	60S ribosomal protein L13a-2	3702.AT5G13510.1	3702.AT3G24830.1	0.103	0	0	0	0.53	0.43	0.39	0	0.833
50S ribosomal protein L10, chloroplastic	At3g25660	3702.AT5G13510.1	3702.AT3G25660.1	0	0	0	0	0.437	0	0	0	0.437
50S ribosomal protein L10, chloroplastic	50S ribosomal protein L15, chloroplastic	3702.AT5G13510.1	3702.AT3G25920.1	0.178	0	0	0	0.823	0.468	0.392	0	0.946
50S ribosomal protein L10, chloroplastic	50S ribosomal protein L9, chloroplastic	3702.AT5G13510.1	3702.AT3G44890.1	0.059	0	0	0	0.779	0.673	0.304	0	0.946
50S ribosomal protein L10, chloroplastic	Thylakoid soluble phosphoprotein TSP9 protein	3702.AT5G13510.1	3702.AT3G47070.1	0	0	0	0	0.546	0	0	0	0.546
50S ribosomal protein L10, chloroplastic	60S ribosomal protein L26-1	3702.AT5G13510.1	3702.AT3G49910.1	0.182	0	0	0	0.673	0.513	0.406	0	0.912
50S ribosomal protein L10, chloroplastic	Oxygen-evolving enhancer protein 1, chloroplastic	3702.AT5G13510.1	3702.AT3G50820.1	0	0	0	0	0.479	0	0	0	0.479
50S ribosomal protein L10, chloroplastic	60S ribosomal protein L23a	3702.AT5G13510.1	3702.AT3G55280.1	0.182	0	0	0	0.688	0.514	0.406	0	0.916
50S ribosomal protein L10, chloroplastic	Sedoheptulose-1,7-bisphosphatase, chloroplastic	3702.AT5G13510.1	3702.AT3G55800.1	0	0	0	0	0.682	0	0	0	0.682
50S ribosomal protein L10, chloroplastic	H/ACA ribonucleoprotein complex subunit 4	3702.AT5G13510.1	3702.AT3G57150.1	0.098	0	0	0	0.636	0.236	0	0	0.727
50S ribosomal protein L10, chloroplastic	Cytochrome b6-f complex iron-sulfur subunit, chloroplastic	3702.AT5G13510.1	3702.AT4G03280.1	0	0	0	0	0.43	0	0	0	0.43
50S ribosomal protein L10, chloroplastic	Protein TSS	3702.AT5G13510.1	3702.AT4G28080.1	0	0	0	0	0.435	0	0	0	0.435
50S ribosomal protein L10, chloroplastic	At5g46580	3702.AT5G13510.1	3702.AT5G46580.1	0	0	0	0	0.424	0	0	0	0.424
50S ribosomal protein L10, chloroplastic	Calcium sensing receptor, chloroplastic	3702.AT5G13510.1	3702.AT5G23060.1	0	0	0	0	0.499	0	0	0	0.499
50S ribosomal protein L10, chloroplastic	Rubisco accumulation factor 1.1, chloroplastic	3702.AT5G13510.1	3702.AT5G28500.1	0	0	0	0	0.499	0	0	0	0.499
50S ribosomal protein L10, chloroplastic	50S ribosomal protein L23, chloroplastic	3702.AT5G13510.1	3702.ATCG00840.1	0.182	0	0	0	0.673	0.514	0.406	0	0.912
50S ribosomal protein L13, chloroplastic	Photosystem II repair protein PSB27-H1, chloroplastic	3702.AT1G78630.1	3702.AT1G03600.1	0	0	0	0	0.433	0	0	0	0.433
50S ribosomal protein L13, chloroplastic	60S ribosomal protein L23	3702.AT1G78630.1	3702.AT1G04480.1	0.175	0	0	0	0.532	0.677	0.39	0	0.913
50S ribosomal protein L13, chloroplastic	50S ribosomal protein L6, chloroplastic	3702.AT1G78630.1	3702.AT1G05190.1	0.178	0	0.227	0	0.985	0.468	0.392	0	0.996
50S ribosomal protein L13, chloroplastic	Oxygen-evolving enhancer protein 2, chloroplastic	3702.AT1G78630.1	3702.AT1G06680.1	0	0	0	0	0.499	0	0	0	0.499
50S ribosomal protein L13, chloroplastic	50S ribosomal protein L4, chloroplastic	3702.AT1G78630.1	3702.AT1G07320.1	0.172	0	0.2	0	0.986	0.873	0.676	0	0.999
50S ribosomal protein L13, chloroplastic	Plastocyanin	3702.AT1G78630.1	3702.AT1G20340.1	0	0	0	0	0.471	0	0	0	0.471
50S ribosomal protein L13, chloroplastic	60S ribosomal protein L18a-1	3702.AT1G78630.1	3702.AT1G29965.1	0	0	0	0	0.669	0.514	0.406	0	0.896
50S ribosomal protein L13, chloroplastic	50S ribosomal protein L21, chloroplastic	3702.AT1G78630.1	3702.AT1G35680.1	0.19	0	0	0	0.985	0.866	0.676	0	0.999
50S ribosomal protein L13, chloroplastic	50S ribosomal protein L18, chloroplastic	3702.AT1G78630.1	3702.AT1G48350.1	0	0	0.217	0	0.88	0	0	0	0.902
50S ribosomal protein L13, chloroplastic	Photosystem I reaction center subunit N	3702.AT1G78630.1	3702.AT1G49975.1	0	0	0	0	0.426	0	0	0	0.426
50S ribosomal protein L13, chloroplastic	CPN60B1	3702.AT1G78630.1	3702.AT1G55490.2	0	0	0	0	0.838	0.045	0	0	0.838
50S ribosomal protein L13, chloroplastic	60S ribosomal protein L17-2	3702.AT1G78630.1	3702.AT1G67430.1	0.178	0	0	0	0.641	0.468	0.392	0	0.892
50S ribosomal protein L13, chloroplastic	Uracil phosphoribosyltransferase	3702.AT1G78630.1	3702.AT3G53900.2	0	0	0	0	0.411	0	0	0	0.411
50S ribosomal protein L13, chloroplastic	Photosystem I reaction center subunit IV, chloroplastic	3702.AT1G78630.1	3702.AT2G20260.1	0	0	0	0	0.415	0	0	0	0.414
50S ribosomal protein L13, chloroplastic	Fructose-bisphosphate aldolase 1, chloroplastic	3702.AT1G78630.1	3702.AT2G21330.1	0	0	0	0	0.416	0	0	0	0.416
50S ribosomal protein L13, chloroplastic	At5g46580	3702.AT1G78630.1	3702.AT5G46580.1	0	0	0	0	0.401	0.078	0	0	0.424
50S ribosomal protein L13, chloroplastic	Chlorophyll a-b binding protein CP26, chloroplastic	3702.AT1G78630.1	3702.AT4G10340.1	0	0	0	0	0.436	0	0	0	0.436
50S ribosomal protein L13, chloroplastic	Rubisco accumulation factor 1.1, chloroplastic	3702.AT1G78630.1	3702.AT5G28500.1	0	0	0	0	0.44	0	0	0	0.44
50S ribosomal protein L13, chloroplastic	Oxygen-evolving enhancer protein 1, chloroplastic	3702.AT1G78630.1	3702.AT3G50820.1	0	0	0	0	0.47	0	0	0	0.47
50S ribosomal protein L13, chloroplastic	Calcium sensing receptor, chloroplastic	3702.AT1G78630.1	3702.AT5G23060.1	0	0	0	0	0.507	0	0	0	0.507
50S ribosomal protein L13, chloroplastic	At3g25660	3702.AT1G78630.1	3702.AT3G25660.1	0.166	0	0	0	0.444	0	0	0	0.516
50S ribosomal protein L13, chloroplastic	Photosystem II protein D2 (chloroplast)	3702.AT1G78630.1	3702.AT4G18370.1	0.059	0	0	0	0.51	0	0	0	0.519
50S ribosomal protein L13, chloroplastic	RNA-binding protein CP29B, chloroplastic	3702.AT1G78630.1	3702.AT2G37220.1	0	0	0	0	0.56	0.067	0.055	0	0.578
50S ribosomal protein L13, chloroplastic	Protein TSS	3702.AT1G78630.1	3702.AT4G28080.1	0	0	0	0	0.649	0	0	0	0.649
50S ribosomal protein L13, chloroplastic	Cytochrome b6-f complex iron-sulfur subunit, chloroplastic	3702.AT1G78630.1	3702.AT4G03280.1	0.187	0	0	0	0.656	0	0	0	0.708
50S ribosomal protein L13, chloroplastic	Sedoheptulose-1,7-bisphosphatase, chloroplastic	3702.AT1G78630.1	3702.AT3G55800.1	0	0	0	0	0.63	0	0	0	0.63
50S ribosomal protein L13, chloroplastic	60S ribosomal protein L8-1	3702.AT1G78630.1	3702.AT2G18020.1	0.146	0	0	0	0.43	0.338	0.311	0	0.748
50S ribosomal protein L13, chloroplastic	60S ribosomal protein L14-1	3702.AT1G78630.1	3702.AT2G20450.1	0.162	0	0	0	0.461	0.39	0.322	0	0.788
50S ribosomal protein L13, chloroplastic	60S ribosomal protein L26-1	3702.AT1G78630.1	3702.AT3G49910.1	0.182	0	0	0	0.673	0.513	0.406	0	0.912
50S ribosomal protein L13, chloroplastic	50S ribosomal protein L23, chloroplastic	3702.AT1G78630.1	3702.ATCG00840.1	0.182	0	0	0	0.673	0.514	0.406	0	0.912
50S ribosomal protein L13, chloroplastic	60S ribosomal protein L23a	3702.AT1G78630.1	3702.AT3G55280.1	0.182	0	0	0	0.688	0.514	0.406	0	0.916
50S ribosomal protein L13, chloroplastic	60S ribosomal protein L28-1	3702.AT1G78630.1	3702.AT2G19730.3	0	0	0	0	0.791	0.671	0.449	0	0.958
50S ribosomal protein L13, chloroplastic	60S ribosomal protein L38	3702.AT1G78630.1	3702.AT2G43460.1	0	0	0	0	0.784	0.673	0.449	0	0.957
50S ribosomal protein L13, chloroplastic	60S ribosomal protein L18-2	3702.AT1G78630.1	3702.AT3G05590.1	0.187	0	0	0	0.76	0.549	0.435	0	0.943
50S ribosomal protein L13, chloroplastic	50S ribosomal protein L15, chloroplastic	3702.AT1G78630.1	3702.AT3G25920.1	0.178	0	0.351	0	0.984	0.876	0.676	0	0.999
50S ribosomal protein L13, chloroplastic	50S ribosomal protein L3, chloroplastic	3702.AT1G78630.1	3702.AT2G43030.1	0.182	0	0.332	0	0.986	0.876	0.676	0	0.999
50S ribosomal protein L13, chloroplastic	50S ribosomal protein L9, chloroplastic	3702.AT1G78630.1	3702.AT3G44890.1	0	0	0	0	0.984	0.858	0.676	0	0.999
50S ribosomal protein L15, chloroplastic	Photosystem II repair protein PSB27-H1, chloroplastic	3702.AT3G25920.1	3702.AT1G03600.1	0	0	0	0	0.444	0	0	0	0.444
50S ribosomal protein L15, chloroplastic	60S ribosomal protein L23	3702.AT3G25920.1	3702.AT1G04480.1	0.178	0	0	0	0.614	0.677	0.392	0	0.929
50S ribosomal protein L15, chloroplastic	50S ribosomal protein L6, chloroplastic	3702.AT3G25920.1	3702.AT1G05190.1	0.181	0	0	0	0.934	0.77	0.402	0	0.991
50S ribosomal protein L15, chloroplastic	Oxygen-evolving enhancer protein 2, chloroplastic	3702.AT3G25920.1	3702.AT1G06680.1	0	0	0	0	0.64	0	0	0	0.64
50S ribosomal protein L15, chloroplastic	50S ribosomal protein L4, chloroplastic	3702.AT3G25920.1	3702.AT1G07320.1	0.175	0	0	0	0.967	0.876	0.966	0	0.999
50S ribosomal protein L15, chloroplastic	Plastocyanin	3702.AT3G25920.1	3702.AT1G20340.1	0	0	0	0	0.627	0	0	0	0.627
50S ribosomal protein L15, chloroplastic	60S ribosomal protein L18a-1	3702.AT3G25920.1	3702.AT1G29965.1	0	0	0	0	0.735	0.523	0.424	0	0.92
50S ribosomal protein L15, chloroplastic	50S ribosomal protein L21, chloroplastic	3702.AT3G25920.1	3702.AT1G35680.1	0.161	0	0	0	0.963	0.875	0.676	0	0.998
50S ribosomal protein L15, chloroplastic	50S ribosomal protein L18, chloroplastic	3702.AT3G25920.1	3702.AT1G48350.1	0	0	0.201	0	0.968	0	0	0	0.973
50S ribosomal protein L15, chloroplastic	Photosystem I reaction center subunit N	3702.AT3G25920.1	3702.AT1G49975.1	0	0	0	0	0.416	0	0	0	0.416
50S ribosomal protein L15, chloroplastic	CPN60B1	3702.AT3G25920.1	3702.AT1G55490.2	0	0	0	0	0.689	0	0	0	0.689
50S ribosomal protein L15, chloroplastic	60S ribosomal protein L17-2	3702.AT3G25920.1	3702.AT1G67430.1	0.181	0	0	0	0.638	0.511	0.402	0	0.901
50S ribosomal protein L15, chloroplastic	60S ribosomal protein L8-1	3702.AT3G25920.1	3702.AT2G18020.1	0.171	0	0	0	0.464	0.411	0.335	0	0.802
50S ribosomal protein L15, chloroplastic	60S ribosomal protein L28-1	3702.AT3G25920.1	3702.AT2G19730.3	0	0	0	0	0.801	0.684	0.451	0	0.962
50S ribosomal protein L15, chloroplastic	60S ribosomal protein L14-1	3702.AT3G25920.1	3702.AT2G20450.1	0.173	0	0	0	0.43	0.419	0.383	0	0.808
50S ribosomal protein L15, chloroplastic	RNA-binding protein CP29B, chloroplastic	3702.AT3G25920.1	3702.AT2G37220.1	0	0	0	0	0.448	0.121	0	0	0.494
50S ribosomal protein L15, chloroplastic	50S ribosomal protein L3, chloroplastic	3702.AT3G25920.1	3702.AT2G43030.1	0.185	0	0	0	0.983	0.876	0.676	0	0.999
50S ribosomal protein L15, chloroplastic	60S ribosomal protein L38	3702.AT3G25920.1	3702.AT2G43460.1	0	0	0	0	0.825	0.684	0.451	0	0.966
50S ribosomal protein L15, chloroplastic	60S ribosomal protein L18-2	3702.AT3G25920.1	3702.AT3G05590.1	0	0	0	0	0.767	0.631	0.446	0	0.948
50S ribosomal protein L15, chloroplastic	60S ribosomal protein L13a-2	3702.AT3G25920.1	3702.AT3G24830.1	0.178	0	0	0	0.614	0.468	0.392	0	0.883
50S ribosomal protein L15, chloroplastic	At3g25660	3702.AT3G25920.1	3702.AT3G25660.1	0	0	0	0	0.469	0	0	0	0.469
50S ribosomal protein L15, chloroplastic	Oxygen-evolving enhancer protein 1, chloroplastic	3702.AT3G25920.1	3702.AT3G50820.1	0	0	0	0	0.402	0	0	0	0.402
50S ribosomal protein L15, chloroplastic	Thylakoid soluble phosphoprotein TSP9 protein	3702.AT3G25920.1	3702.AT3G47070.1	0	0	0	0	0.403	0	0	0	0.402
50S ribosomal protein L15, chloroplastic	Rubisco accumulation factor 1.1, chloroplastic	3702.AT3G25920.1	3702.AT5G28500.1	0	0	0	0	0.418	0	0	0	0.418
50S ribosomal protein L15, chloroplastic	Photosystem II protein D2 (chloroplast)	3702.AT3G25920.1	3702.AT4G18370.1	0	0	0	0	0.432	0	0	0	0.432
50S ribosomal protein L15, chloroplastic	Protein TSS	3702.AT3G25920.1	3702.AT4G28080.1	0	0	0	0	0.438	0	0	0	0.438
50S ribosomal protein L15, chloroplastic	Calcium sensing receptor, chloroplastic	3702.AT3G25920.1	3702.AT5G23060.1	0	0	0	0	0.47	0	0	0	0.47
50S ribosomal protein L15, chloroplastic	Sedoheptulose-1,7-bisphosphatase, chloroplastic	3702.AT3G25920.1	3702.AT3G55800.1	0	0	0	0	0.516	0	0	0	0.516
50S ribosomal protein L15, chloroplastic	Cytochrome b6-f complex iron-sulfur subunit, chloroplastic	3702.AT3G25920.1	3702.AT4G03280.1	0	0	0	0	0.543	0	0	0	0.543
50S ribosomal protein L15, chloroplastic	60S ribosomal protein L23a	3702.AT3G25920.1	3702.AT3G55280.1	0.185	0	0	0	0.736	0.523	0.424	0	0.932
50S ribosomal protein L15, chloroplastic	60S ribosomal protein L26-1	3702.AT3G25920.1	3702.AT3G49910.1	0.185	0	0	0	0.736	0.522	0.424	0	0.932
50S ribosomal protein L15, chloroplastic	50S ribosomal protein L23, chloroplastic	3702.AT3G25920.1	3702.ATCG00840.1	0.185	0	0	0	0.736	0.523	0.424	0	0.932
50S ribosomal protein L15, chloroplastic	50S ribosomal protein L9, chloroplastic	3702.AT3G25920.1	3702.AT3G44890.1	0	0	0	0	0.986	0.858	0.966	0	0.999
50S ribosomal protein L18, chloroplastic	Photosystem II repair protein PSB27-H1, chloroplastic	3702.AT1G48350.1	3702.AT1G03600.1	0	0	0	0	0.427	0	0	0	0.427
50S ribosomal protein L18, chloroplastic	50S ribosomal protein L6, chloroplastic	3702.AT1G48350.1	3702.AT1G05190.1	0	0	0	0	0.982	0	0	0	0.982
50S ribosomal protein L18, chloroplastic	50S ribosomal protein L4, chloroplastic	3702.AT1G48350.1	3702.AT1G07320.1	0	0	0.257	0	0.974	0	0	0	0.979
50S ribosomal protein L18, chloroplastic	DNA polymerase epsilon catalytic subunit A	3702.AT1G48350.1	3702.AT1G08260.1	0	0	0	0	0.057	0	0.459	0	0.468
50S ribosomal protein L18, chloroplastic	50S ribosomal protein L21, chloroplastic	3702.AT1G48350.1	3702.AT1G35680.1	0	0	0	0	0.968	0	0	0	0.968
50S ribosomal protein L18, chloroplastic	Sedoheptulose-1,7-bisphosphatase, chloroplastic	3702.AT1G48350.1	3702.AT3G55800.1	0	0	0	0	0.431	0	0	0	0.431
50S ribosomal protein L18, chloroplastic	RNA-binding protein CP29B, chloroplastic	3702.AT1G48350.1	3702.AT2G37220.1	0	0	0	0	0.431	0.058	0	0	0.441
50S ribosomal protein L18, chloroplastic	Thylakoid soluble phosphoprotein TSP9 protein	3702.AT1G48350.1	3702.AT3G47070.1	0	0	0	0	0.448	0	0	0	0.448
50S ribosomal protein L18, chloroplastic	Photosystem I reaction center subunit N	3702.AT1G48350.1	3702.AT1G49975.1	0	0	0	0	0.465	0	0	0	0.465
50S ribosomal protein L18, chloroplastic	Photosystem II protein D2 (chloroplast)	3702.AT1G48350.1	3702.AT4G18370.1	0	0	0	0	0.504	0	0	0	0.504
50S ribosomal protein L18, chloroplastic	CPN60B1	3702.AT1G48350.1	3702.AT1G55490.2	0	0	0	0	0.675	0	0.051	0	0.678
50S ribosomal protein L18, chloroplastic	50S ribosomal protein L3, chloroplastic	3702.AT1G48350.1	3702.AT2G43030.1	0	0	0.282	0	0.986	0	0	0	0.989
50S ribosomal protein L18, chloroplastic	50S ribosomal protein L9, chloroplastic	3702.AT1G48350.1	3702.AT3G44890.1	0	0	0	0	0.982	0	0	0	0.982
50S ribosomal protein L21, chloroplastic	Photosystem II repair protein PSB27-H1, chloroplastic	3702.AT1G35680.1	3702.AT1G03600.1	0	0	0	0	0.45	0	0	0	0.45
50S ribosomal protein L21, chloroplastic	60S ribosomal protein L23	3702.AT1G35680.1	3702.AT1G04480.1	0	0	0	0	0.633	0.673	0.304	0	0.909
50S ribosomal protein L21, chloroplastic	50S ribosomal protein L6, chloroplastic	3702.AT1G35680.1	3702.AT1G05190.1	0.098	0	0	0	0.949	0.682	0.308	0	0.988
50S ribosomal protein L21, chloroplastic	Oxygen-evolving enhancer protein 2, chloroplastic	3702.AT1G35680.1	3702.AT1G06680.1	0	0	0	0	0.535	0	0	0	0.535
50S ribosomal protein L21, chloroplastic	50S ribosomal protein L4, chloroplastic	3702.AT1G35680.1	3702.AT1G07320.1	0	0	0	0	0.968	0.871	0.676	0	0.998
50S ribosomal protein L21, chloroplastic	Plastocyanin	3702.AT1G35680.1	3702.AT1G20340.1	0	0	0	0	0.559	0	0	0	0.559
50S ribosomal protein L21, chloroplastic	At5g46580	3702.AT1G35680.1	3702.AT5G46580.1	0	0	0	0	0.385	0.104	0	0	0.425
50S ribosomal protein L21, chloroplastic	Rubisco accumulation factor 1.1, chloroplastic	3702.AT1G35680.1	3702.AT5G28500.1	0	0	0	0	0.431	0	0	0	0.431
50S ribosomal protein L21, chloroplastic	Photosystem I reaction center subunit IV, chloroplastic	3702.AT1G35680.1	3702.AT2G20260.1	0	0	0	0	0.432	0	0	0	0.432
50S ribosomal protein L21, chloroplastic	Thylakoid soluble phosphoprotein TSP9 protein	3702.AT1G35680.1	3702.AT3G47070.1	0	0	0	0	0.464	0	0	0	0.463
50S ribosomal protein L21, chloroplastic	At3g25660	3702.AT1G35680.1	3702.AT3G25660.1	0	0	0	0	0.467	0	0	0	0.467
50S ribosomal protein L21, chloroplastic	Calcium sensing receptor, chloroplastic	3702.AT1G35680.1	3702.AT5G23060.1	0	0	0	0	0.477	0	0	0	0.477
50S ribosomal protein L21, chloroplastic	Oxygen-evolving enhancer protein 1, chloroplastic	3702.AT1G35680.1	3702.AT3G50820.1	0	0	0	0	0.478	0	0	0	0.478
50S ribosomal protein L21, chloroplastic	Photosystem I reaction center subunit N	3702.AT1G35680.1	3702.AT1G49975.1	0	0	0	0	0.48	0	0	0	0.48
50S ribosomal protein L21, chloroplastic	RNA-binding protein CP29B, chloroplastic	3702.AT1G35680.1	3702.AT2G37220.1	0	0	0	0	0.504	0	0	0	0.504
50S ribosomal protein L21, chloroplastic	Sedoheptulose-1,7-bisphosphatase, chloroplastic	3702.AT1G35680.1	3702.AT3G55800.1	0	0	0	0	0.516	0	0	0	0.516
50S ribosomal protein L21, chloroplastic	Photosystem II protein D2 (chloroplast)	3702.AT1G35680.1	3702.AT4G18370.1	0.052	0	0	0	0.507	0	0	0	0.512
50S ribosomal protein L21, chloroplastic	Cytochrome b6-f complex iron-sulfur subunit, chloroplastic	3702.AT1G35680.1	3702.AT4G03280.1	0	0	0	0	0.535	0	0	0	0.535
50S ribosomal protein L21, chloroplastic	CPN60B1	3702.AT1G35680.1	3702.AT1G55490.2	0.049	0	0	0	0.677	0	0	0	0.68
50S ribosomal protein L21, chloroplastic	60S ribosomal protein L8-1	3702.AT1G35680.1	3702.AT2G18020.1	0	0	0	0	0.729	0.541	0.434	0	0.923
50S ribosomal protein L21, chloroplastic	50S ribosomal protein L23, chloroplastic	3702.AT1G35680.1	3702.ATCG00840.1	0	0	0	0	0.802	0.707	0.312	0	0.956
50S ribosomal protein L21, chloroplastic	60S ribosomal protein L23a	3702.AT1G35680.1	3702.AT3G55280.1	0	0	0	0	0.809	0.707	0.312	0	0.958
50S ribosomal protein L21, chloroplastic	60S ribosomal protein L13a-2	3702.AT1G35680.1	3702.AT3G24830.1	0.19	0	0	0	0.783	0.673	0.449	0	0.964
50S ribosomal protein L21, chloroplastic	60S ribosomal protein L26-1	3702.AT1G35680.1	3702.AT3G49910.1	0.053	0	0	0	0.784	0.705	0.46	0	0.963
50S ribosomal protein L21, chloroplastic	60S ribosomal protein L17-2	3702.AT1G35680.1	3702.AT1G67430.1	0	0	0	0	0.817	0.682	0.451	0	0.965
50S ribosomal protein L21, chloroplastic	50S ribosomal protein L9, chloroplastic	3702.AT1G35680.1	3702.AT3G44890.1	0.049	0	0	0	0.983	0.805	0.676	0	0.998
50S ribosomal protein L21, chloroplastic	50S ribosomal protein L3, chloroplastic	3702.AT1G35680.1	3702.AT2G43030.1	0	0	0	0	0.986	0.875	0.676	0	0.999
50S ribosomal protein L23, chloroplastic	60S ribosomal protein L23	3702.ATCG00840.1	3702.AT1G04480.1	0.182	0	0	0	0.673	0.514	0.406	0	0.912
50S ribosomal protein L23, chloroplastic	50S ribosomal protein L6, chloroplastic	3702.ATCG00840.1	3702.AT1G05190.1	0.185	0	0	0	0.736	0.523	0.424	0	0.932
50S ribosomal protein L23, chloroplastic	50S ribosomal protein L4, chloroplastic	3702.ATCG00840.1	3702.AT1G07320.1	0.179	0	0	0	0.632	0.491	0.393	0	0.894
50S ribosomal protein L23, chloroplastic	60S ribosomal protein L18a-1	3702.ATCG00840.1	3702.AT1G29965.1	0	0	0	0	0.759	0.609	0.446	0	0.943
50S ribosomal protein L23, chloroplastic	60S ribosomal protein L17-2	3702.ATCG00840.1	3702.AT1G67430.1	0.185	0	0	0	0.736	0.523	0.424	0	0.932
50S ribosomal protein L23, chloroplastic	60S ribosomal protein L8-1	3702.ATCG00840.1	3702.AT2G18020.1	0.175	0	0	0	0.533	0.433	0.39	0	0.848
50S ribosomal protein L23, chloroplastic	60S ribosomal protein L28-1	3702.ATCG00840.1	3702.AT2G19730.3	0	0	0	0	0.865	0.707	0.46	0	0.976
50S ribosomal protein L23, chloroplastic	60S ribosomal protein L14-1	3702.ATCG00840.1	3702.AT2G20450.1	0.177	0	0	0	0.58	0.454	0.391	0	0.869
50S ribosomal protein L23, chloroplastic	50S ribosomal protein L3, chloroplastic	3702.ATCG00840.1	3702.AT2G43030.1	0.189	0	0	0	0.759	0.609	0.446	0	0.951
50S ribosomal protein L23, chloroplastic	60S ribosomal protein L38	3702.ATCG00840.1	3702.AT2G43460.1	0	0	0	0	0.865	0.707	0.46	0	0.976
50S ribosomal protein L23, chloroplastic	60S ribosomal protein L18-2	3702.ATCG00840.1	3702.AT3G05590.1	0	0	0	0	0.782	0.673	0.449	0	0.957
50S ribosomal protein L23, chloroplastic	60S ribosomal protein L13a-2	3702.ATCG00840.1	3702.AT3G24830.1	0.182	0	0	0	0.673	0.514	0.406	0	0.912
50S ribosomal protein L23, chloroplastic	Eukaryotic peptide chain release factor subunit 1-3	3702.ATCG00840.1	3702.AT3G26618.1	0	0	0	0	0.179	0.251	0.167	0	0.443
50S ribosomal protein L23, chloroplastic	50S ribosomal protein L9, chloroplastic	3702.ATCG00840.1	3702.AT3G44890.1	0	0	0	0	0.333	0.707	0.312	0	0.853
50S ribosomal protein L23, chloroplastic	60S ribosomal protein L26-1	3702.ATCG00840.1	3702.AT3G49910.1	0.189	0	0	0	0.759	0.609	0.446	0	0.951
50S ribosomal protein L3, chloroplastic	Photosystem II repair protein PSB27-H1, chloroplastic	3702.AT2G43030.1	3702.AT1G03600.1	0	0	0	0	0.499	0	0	0	0.499
50S ribosomal protein L3, chloroplastic	60S ribosomal protein L23	3702.AT2G43030.1	3702.AT1G04480.1	0.182	0	0	0	0.673	0.677	0.406	0	0.941
50S ribosomal protein L3, chloroplastic	50S ribosomal protein L6, chloroplastic	3702.AT2G43030.1	3702.AT1G05190.1	0.185	0	0	0	0.985	0.522	0.424	0	0.996
50S ribosomal protein L3, chloroplastic	Oxygen-evolving enhancer protein 2, chloroplastic	3702.AT2G43030.1	3702.AT1G06680.1	0	0	0	0	0.66	0	0	0	0.66
50S ribosomal protein L3, chloroplastic	50S ribosomal protein L4, chloroplastic	3702.AT2G43030.1	3702.AT1G07320.1	0.179	0	0.255	0	0.986	0.876	0.676	0	0.999
50S ribosomal protein L3, chloroplastic	Plastocyanin	3702.AT2G43030.1	3702.AT1G20340.1	0	0	0	0	0.563	0	0	0	0.563
50S ribosomal protein L3, chloroplastic	60S ribosomal protein L18a-1	3702.AT2G43030.1	3702.AT1G29965.1	0	0	0	0	0.755	0.609	0.446	0	0.942
50S ribosomal protein L3, chloroplastic	Photosystem I reaction center subunit N	3702.AT2G43030.1	3702.AT1G49975.1	0	0	0	0	0.433	0	0	0	0.433
50S ribosomal protein L3, chloroplastic	CPN60B1	3702.AT2G43030.1	3702.AT1G55490.2	0	0	0	0	0.7	0.05	0	0	0.703
50S ribosomal protein L3, chloroplastic	60S ribosomal protein L17-2	3702.AT2G43030.1	3702.AT1G67430.1	0.185	0	0	0	0.748	0.522	0.424	0	0.935
50S ribosomal protein L3, chloroplastic	60S ribosomal protein L8-1	3702.AT2G43030.1	3702.AT2G18020.1	0.175	0	0	0	0.532	0.43	0.39	0	0.847
50S ribosomal protein L3, chloroplastic	60S ribosomal protein L28-1	3702.AT2G43030.1	3702.AT2G19730.3	0	0	0	0	0.848	0.703	0.46	0	0.973
50S ribosomal protein L3, chloroplastic	Photosystem I reaction center subunit IV, chloroplastic	3702.AT2G43030.1	3702.AT2G20260.1	0	0	0	0	0.484	0	0	0	0.483
50S ribosomal protein L3, chloroplastic	60S ribosomal protein L14-1	3702.AT2G43030.1	3702.AT2G20450.1	0.177	0	0	0	0.395	0.454	0.391	0	0.812
50S ribosomal protein L3, chloroplastic	Fructose-bisphosphate aldolase 1, chloroplastic	3702.AT2G43030.1	3702.AT2G21330.1	0	0	0	0	0.402	0	0	0	0.402
50S ribosomal protein L3, chloroplastic	RNA-binding protein CP29B, chloroplastic	3702.AT2G43030.1	3702.AT2G37220.1	0	0	0	0	0.491	0.077	0	0	0.51
50S ribosomal protein L3, chloroplastic	At3g25660	3702.AT2G43030.1	3702.AT3G25660.1	0	0	0	0	0.407	0	0	0	0.407
50S ribosomal protein L3, chloroplastic	Rubisco accumulation factor 1.1, chloroplastic	3702.AT2G43030.1	3702.AT5G28500.1	0	0	0	0	0.443	0	0	0	0.443
50S ribosomal protein L3, chloroplastic	Chlorophyll a-b binding protein CP26, chloroplastic	3702.AT2G43030.1	3702.AT4G10340.1	0	0	0	0	0.445	0	0	0	0.445
50S ribosomal protein L3, chloroplastic	Thylakoid soluble phosphoprotein TSP9 protein	3702.AT2G43030.1	3702.AT3G47070.1	0	0	0	0	0.471	0	0	0	0.471
50S ribosomal protein L3, chloroplastic	Oxygen-evolving enhancer protein 3, chloroplastic	3702.AT2G43030.1	3702.AT4G05180.1	0	0	0	0	0.409	0	0	0	0.409
50S ribosomal protein L3, chloroplastic	Calcium sensing receptor, chloroplastic	3702.AT2G43030.1	3702.AT5G23060.1	0	0	0	0	0.496	0	0	0	0.495
50S ribosomal protein L3, chloroplastic	Photosystem II protein D2 (chloroplast)	3702.AT2G43030.1	3702.AT4G18370.1	0	0	0	0	0.5	0	0	0	0.499
50S ribosomal protein L3, chloroplastic	Oxygen-evolving enhancer protein 1, chloroplastic	3702.AT2G43030.1	3702.AT3G50820.1	0	0	0	0	0.506	0	0	0	0.506
50S ribosomal protein L3, chloroplastic	Sedoheptulose-1,7-bisphosphatase, chloroplastic	3702.AT2G43030.1	3702.AT3G55800.1	0	0	0	0	0.567	0	0	0	0.567
50S ribosomal protein L3, chloroplastic	Cytochrome b6-f complex iron-sulfur subunit, chloroplastic	3702.AT2G43030.1	3702.AT4G03280.1	0	0	0	0	0.694	0	0	0	0.694
50S ribosomal protein L3, chloroplastic	At5g46580	3702.AT2G43030.1	3702.AT5G46580.1	0	0	0	0	0.487	0.079	0	0	0.507
50S ribosomal protein L3, chloroplastic	60S ribosomal protein L13a-2	3702.AT2G43030.1	3702.AT3G24830.1	0.182	0	0	0	0.673	0.513	0.406	0	0.912
50S ribosomal protein L3, chloroplastic	60S ribosomal protein L26-1	3702.AT2G43030.1	3702.AT3G49910.1	0.189	0	0	0	0.759	0.603	0.446	0	0.951
50S ribosomal protein L3, chloroplastic	60S ribosomal protein L18-2	3702.AT2G43030.1	3702.AT3G05590.1	0	0	0	0	0.798	0.673	0.449	0	0.96
50S ribosomal protein L3, chloroplastic	60S ribosomal protein L38	3702.AT2G43030.1	3702.AT2G43460.1	0	0	0	0	0.799	0.707	0.46	0	0.965
50S ribosomal protein L3, chloroplastic	60S ribosomal protein L23a	3702.AT2G43030.1	3702.AT3G55280.1	0.189	0	0	0	0.759	0.609	0.446	0	0.951
50S ribosomal protein L3, chloroplastic	50S ribosomal protein L9, chloroplastic	3702.AT2G43030.1	3702.AT3G44890.1	0.041	0	0	0	0.967	0.872	0.676	0	0.998
50S ribosomal protein L4, chloroplastic	Photosystem II repair protein PSB27-H1, chloroplastic	3702.AT1G07320.1	3702.AT1G03600.1	0	0	0	0	0.506	0	0	0	0.506
50S ribosomal protein L4, chloroplastic	60S ribosomal protein L23	3702.AT1G07320.1	3702.AT1G04480.1	0.172	0	0	0	0.478	0.415	0.363	0	0.817
50S ribosomal protein L4, chloroplastic	50S ribosomal protein L6, chloroplastic	3702.AT1G07320.1	3702.AT1G05190.1	0.175	0	0	0	0.966	0.59	0.39	0	0.992
50S ribosomal protein L4, chloroplastic	Oxygen-evolving enhancer protein 2, chloroplastic	3702.AT1G07320.1	3702.AT1G06680.1	0	0	0	0	0.425	0	0	0	0.424
50S ribosomal protein L4, chloroplastic	Glycerate dehydrogenase HPR, peroxisomal	3702.AT1G07320.1	3702.AT1G68010.2	0	0	0	0	0.415	0	0	0	0.415
50S ribosomal protein L4, chloroplastic	Photosystem I reaction center subunit N	3702.AT1G07320.1	3702.AT1G49975.1	0	0	0	0	0.416	0	0	0	0.416
50S ribosomal protein L4, chloroplastic	Calcium sensing receptor, chloroplastic	3702.AT1G07320.1	3702.AT5G23060.1	0	0	0	0	0.419	0	0	0	0.418
50S ribosomal protein L4, chloroplastic	Fructose-bisphosphate aldolase 1, chloroplastic	3702.AT1G07320.1	3702.AT2G21330.1	0	0	0	0	0.433	0	0	0	0.433
50S ribosomal protein L4, chloroplastic	Oxygen-evolving enhancer protein 1, chloroplastic	3702.AT1G07320.1	3702.AT3G50820.1	0	0	0	0	0.436	0	0	0	0.436
50S ribosomal protein L4, chloroplastic	Photosystem II protein D2 (chloroplast)	3702.AT1G07320.1	3702.AT4G18370.1	0	0	0	0	0.415	0.047	0	0	0.419
50S ribosomal protein L4, chloroplastic	Protein TSS	3702.AT1G07320.1	3702.AT4G28080.1	0	0	0	0	0.448	0	0	0	0.448
50S ribosomal protein L4, chloroplastic	Rubisco accumulation factor 1.1, chloroplastic	3702.AT1G07320.1	3702.AT5G28500.1	0	0	0	0	0.451	0	0	0	0.451
50S ribosomal protein L4, chloroplastic	At3g25660	3702.AT1G07320.1	3702.AT3G25660.1	0	0	0	0	0.465	0	0	0	0.465
50S ribosomal protein L4, chloroplastic	Plastocyanin	3702.AT1G07320.1	3702.AT1G20340.1	0	0	0	0	0.495	0	0	0	0.495
50S ribosomal protein L4, chloroplastic	RNA-binding protein CP29B, chloroplastic	3702.AT1G07320.1	3702.AT2G37220.1	0	0	0	0	0.469	0.056	0.135	0	0.529
50S ribosomal protein L4, chloroplastic	Sedoheptulose-1,7-bisphosphatase, chloroplastic	3702.AT1G07320.1	3702.AT3G55800.1	0	0	0	0	0.57	0	0	0	0.57
50S ribosomal protein L4, chloroplastic	Cytochrome b6-f complex iron-sulfur subunit, chloroplastic	3702.AT1G07320.1	3702.AT4G03280.1	0	0	0	0	0.574	0	0	0	0.574
50S ribosomal protein L4, chloroplastic	At5g46580	3702.AT1G07320.1	3702.AT5G46580.1	0	0	0	0	0.425	0	0	0	0.425
50S ribosomal protein L4, chloroplastic	CPN60B1	3702.AT1G07320.1	3702.AT1G55490.2	0	0	0	0	0.657	0.155	0	0	0.697
50S ribosomal protein L4, chloroplastic	60S ribosomal protein L14-1	3702.AT1G07320.1	3702.AT2G20450.1	0.142	0	0	0	0.39	0.332	0.304	0	0.724
50S ribosomal protein L4, chloroplastic	60S ribosomal protein L13a-2	3702.AT1G07320.1	3702.AT3G24830.1	0.172	0	0	0	0.503	0.415	0.363	0	0.826
50S ribosomal protein L4, chloroplastic	60S ribosomal protein L8-1	3702.AT1G07320.1	3702.AT2G18020.1	0.121	0	0	0	0.41	0.278	0.286	0	0.696
50S ribosomal protein L4, chloroplastic	60S ribosomal protein L17-2	3702.AT1G07320.1	3702.AT1G67430.1	0.175	0	0	0	0.543	0.436	0.39	0	0.852
50S ribosomal protein L4, chloroplastic	60S ribosomal protein L18a-1	3702.AT1G07320.1	3702.AT1G29965.1	0	0	0	0	0.627	0.491	0.393	0	0.874
50S ribosomal protein L4, chloroplastic	60S ribosomal protein L26-1	3702.AT1G07320.1	3702.AT3G49910.1	0.179	0	0	0	0.632	0.487	0.393	0	0.893
50S ribosomal protein L4, chloroplastic	60S ribosomal protein L23a	3702.AT1G07320.1	3702.AT3G55280.1	0.179	0	0	0	0.632	0.491	0.393	0	0.894
50S ribosomal protein L4, chloroplastic	60S ribosomal protein L18-2	3702.AT1G07320.1	3702.AT3G05590.1	0.184	0	0	0	0.727	0.52	0.419	0	0.929
50S ribosomal protein L4, chloroplastic	60S ribosomal protein L38	3702.AT1G07320.1	3702.AT2G43460.1	0	0	0	0	0.762	0.655	0.447	0	0.95
50S ribosomal protein L4, chloroplastic	60S ribosomal protein L28-1	3702.AT1G07320.1	3702.AT2G19730.3	0	0	0	0	0.767	0.653	0.447	0	0.951
50S ribosomal protein L4, chloroplastic	50S ribosomal protein L9, chloroplastic	3702.AT1G07320.1	3702.AT3G44890.1	0	0	0	0	0.959	0.852	0.966	0	0.999
50S ribosomal protein L6, chloroplastic	Photosystem II repair protein PSB27-H1, chloroplastic	3702.AT1G05190.1	3702.AT1G03600.1	0	0	0	0	0.453	0	0	0	0.453
50S ribosomal protein L6, chloroplastic	60S ribosomal protein L23	3702.AT1G05190.1	3702.AT1G04480.1	0.178	0	0	0	0.614	0.467	0.392	0	0.883
50S ribosomal protein L6, chloroplastic	Protein TSS	3702.AT1G05190.1	3702.AT4G28080.1	0	0	0	0	0.408	0	0	0	0.408
50S ribosomal protein L6, chloroplastic	Photosystem II 10 kDa polypeptide, chloroplastic	3702.AT1G05190.1	3702.AT1G79040.1	0	0	0	0	0.423	0	0	0	0.422
50S ribosomal protein L6, chloroplastic	Rubisco accumulation factor 1.1, chloroplastic	3702.AT1G05190.1	3702.AT5G28500.1	0	0	0	0	0.43	0	0	0	0.43
50S ribosomal protein L6, chloroplastic	Photosystem I reaction center subunit N	3702.AT1G05190.1	3702.AT1G49975.1	0	0	0	0	0.449	0	0	0	0.449
50S ribosomal protein L6, chloroplastic	Glycerate dehydrogenase HPR, peroxisomal	3702.AT1G05190.1	3702.AT1G68010.2	0	0	0	0	0.452	0	0	0	0.452
50S ribosomal protein L6, chloroplastic	RNA-binding protein CP29B, chloroplastic	3702.AT1G05190.1	3702.AT2G37220.1	0	0	0	0	0.453	0.05	0	0	0.458
50S ribosomal protein L6, chloroplastic	Oxygen-evolving enhancer protein 3, chloroplastic	3702.AT1G05190.1	3702.AT4G05180.1	0	0	0	0	0.463	0	0	0	0.463
50S ribosomal protein L6, chloroplastic	Photosystem II protein D2 (chloroplast)	3702.AT1G05190.1	3702.AT4G18370.1	0	0	0	0	0.467	0	0	0	0.467
50S ribosomal protein L6, chloroplastic	Eukaryotic peptide chain release factor subunit 1-3	3702.AT1G05190.1	3702.AT3G26618.1	0	0	0	0	0.248	0.226	0.165	0	0.471
50S ribosomal protein L6, chloroplastic	Chlorophyll a-b binding protein CP26, chloroplastic	3702.AT1G05190.1	3702.AT4G10340.1	0	0	0	0	0.475	0	0	0	0.475
50S ribosomal protein L6, chloroplastic	Fructose-bisphosphate aldolase 1, chloroplastic	3702.AT1G05190.1	3702.AT2G21330.1	0	0	0	0	0.476	0	0	0	0.476
50S ribosomal protein L6, chloroplastic	Oxygen-evolving enhancer protein 1, chloroplastic	3702.AT1G05190.1	3702.AT3G50820.1	0	0	0	0	0.501	0	0	0	0.501
50S ribosomal protein L6, chloroplastic	Plastocyanin	3702.AT1G05190.1	3702.AT1G20340.1	0	0	0	0	0.509	0	0	0	0.509
50S ribosomal protein L6, chloroplastic	Oxygen-evolving enhancer protein 2, chloroplastic	3702.AT1G05190.1	3702.AT1G06680.1	0	0	0	0	0.516	0	0	0	0.516
50S ribosomal protein L6, chloroplastic	Photosystem I reaction center subunit IV, chloroplastic	3702.AT1G05190.1	3702.AT2G20260.1	0	0	0	0	0.499	0	0	0	0.499
50S ribosomal protein L6, chloroplastic	CPN60B1	3702.AT1G05190.1	3702.AT1G55490.2	0	0	0	0	0.578	0	0	0	0.578
50S ribosomal protein L6, chloroplastic	Cytochrome b6-f complex iron-sulfur subunit, chloroplastic	3702.AT1G05190.1	3702.AT4G03280.1	0	0	0	0	0.59	0	0	0	0.59
50S ribosomal protein L6, chloroplastic	Thylakoid soluble phosphoprotein TSP9 protein	3702.AT1G05190.1	3702.AT3G47070.1	0	0	0	0	0.6	0	0	0	0.6
50S ribosomal protein L6, chloroplastic	Calcium sensing receptor, chloroplastic	3702.AT1G05190.1	3702.AT5G23060.1	0	0	0	0	0.506	0	0	0	0.506
50S ribosomal protein L6, chloroplastic	Sedoheptulose-1,7-bisphosphatase, chloroplastic	3702.AT1G05190.1	3702.AT3G55800.1	0	0	0	0	0.644	0	0	0	0.644
50S ribosomal protein L6, chloroplastic	60S ribosomal protein L14-1	3702.AT1G05190.1	3702.AT2G20450.1	0.173	0	0	0	0.518	0.419	0.383	0	0.838
50S ribosomal protein L6, chloroplastic	60S ribosomal protein L13a-2	3702.AT1G05190.1	3702.AT3G24830.1	0.178	0	0	0	0.642	0.468	0.392	0	0.892
50S ribosomal protein L6, chloroplastic	60S ribosomal protein L17-2	3702.AT1G05190.1	3702.AT1G67430.1	0.181	0	0	0	0.661	0.511	0.402	0	0.908
50S ribosomal protein L6, chloroplastic	60S ribosomal protein L8-1	3702.AT1G05190.1	3702.AT2G18020.1	0.171	0	0	0	0.464	0.411	0.335	0	0.802
50S ribosomal protein L6, chloroplastic	60S ribosomal protein L18a-1	3702.AT1G05190.1	3702.AT1G29965.1	0	0	0	0	0.736	0.523	0.424	0	0.921
50S ribosomal protein L6, chloroplastic	60S ribosomal protein L26-1	3702.AT1G05190.1	3702.AT3G49910.1	0.185	0	0	0	0.748	0.522	0.424	0	0.935
50S ribosomal protein L6, chloroplastic	60S ribosomal protein L23a	3702.AT1G05190.1	3702.AT3G55280.1	0.185	0	0	0	0.736	0.523	0.424	0	0.932
50S ribosomal protein L6, chloroplastic	60S ribosomal protein L28-1	3702.AT1G05190.1	3702.AT2G19730.3	0	0	0	0	0.828	0.684	0.451	0	0.967
50S ribosomal protein L6, chloroplastic	60S ribosomal protein L18-2	3702.AT1G05190.1	3702.AT3G05590.1	0	0	0	0	0.778	0.631	0.446	0	0.95
50S ribosomal protein L6, chloroplastic	60S ribosomal protein L38	3702.AT1G05190.1	3702.AT2G43460.1	0	0	0	0	0.838	0.684	0.451	0	0.969
50S ribosomal protein L6, chloroplastic	50S ribosomal protein L9, chloroplastic	3702.AT1G05190.1	3702.AT3G44890.1	0	0	0	0	0.966	0.682	0.308	0	0.992
50S ribosomal protein L9, chloroplastic	Photosystem II repair protein PSB27-H1, chloroplastic	3702.AT3G44890.1	3702.AT1G03600.1	0	0	0	0	0.428	0	0	0	0.428
50S ribosomal protein L9, chloroplastic	60S ribosomal protein L23	3702.AT3G44890.1	3702.AT1G04480.1	0	0	0	0	0.144	0.673	0.304	0	0.788
50S ribosomal protein L9, chloroplastic	Oxygen-evolving enhancer protein 2, chloroplastic	3702.AT3G44890.1	3702.AT1G06680.1	0	0	0	0	0.424	0	0	0	0.424
50S ribosomal protein L9, chloroplastic	Plastocyanin	3702.AT3G44890.1	3702.AT1G20340.1	0	0	0	0	0.444	0	0	0	0.444
50S ribosomal protein L9, chloroplastic	Photosystem I reaction center subunit N	3702.AT3G44890.1	3702.AT1G49975.1	0	0	0	0	0.499	0	0	0	0.499
50S ribosomal protein L9, chloroplastic	CPN60B1	3702.AT3G44890.1	3702.AT1G55490.2	0	0	0.237	0	0.689	0	0	0	0.752
50S ribosomal protein L9, chloroplastic	60S ribosomal protein L17-2	3702.AT3G44890.1	3702.AT1G67430.1	0	0	0	0	0.666	0.682	0.45	0	0.936
50S ribosomal protein L9, chloroplastic	60S ribosomal protein L8-1	3702.AT3G44890.1	3702.AT2G18020.1	0	0	0	0	0.333	0.541	0.434	0	0.811
50S ribosomal protein L9, chloroplastic	RNA-binding protein CP29B, chloroplastic	3702.AT3G44890.1	3702.AT2G37220.1	0	0	0	0	0.491	0.043	0	0	0.492
50S ribosomal protein L9, chloroplastic	60S ribosomal protein L13a-2	3702.AT3G44890.1	3702.AT3G24830.1	0	0	0	0	0.633	0.673	0.449	0	0.928
50S ribosomal protein L9, chloroplastic	At3g25660	3702.AT3G44890.1	3702.AT3G25660.1	0.19	0	0	0	0.43	0	0	0	0.519
50S ribosomal protein L9, chloroplastic	Uracil phosphoribosyltransferase	3702.AT3G44890.1	3702.AT3G53900.2	0	0	0	0	0.416	0	0	0	0.416
50S ribosomal protein L9, chloroplastic	Oxygen-evolving enhancer protein 1, chloroplastic	3702.AT3G44890.1	3702.AT3G50820.1	0	0	0	0	0.422	0	0	0	0.422
50S ribosomal protein L9, chloroplastic	Rubisco accumulation factor 1.1, chloroplastic	3702.AT3G44890.1	3702.AT5G28500.1	0	0	0	0	0.426	0	0	0	0.426
50S ribosomal protein L9, chloroplastic	At5g46580	3702.AT3G44890.1	3702.AT5G46580.1	0	0	0	0	0.428	0	0	0	0.428
50S ribosomal protein L9, chloroplastic	Calcium sensing receptor, chloroplastic	3702.AT3G44890.1	3702.AT5G23060.1	0	0	0	0	0.448	0	0	0	0.448
50S ribosomal protein L9, chloroplastic	Sedoheptulose-1,7-bisphosphatase, chloroplastic	3702.AT3G44890.1	3702.AT3G55800.1	0	0	0	0	0.51	0	0	0	0.51
50S ribosomal protein L9, chloroplastic	Cytochrome b6-f complex iron-sulfur subunit, chloroplastic	3702.AT3G44890.1	3702.AT4G03280.1	0	0	0	0	0.482	0	0	0	0.482
50S ribosomal protein L9, chloroplastic	Photosystem II protein D2 (chloroplast)	3702.AT3G44890.1	3702.AT4G18370.1	0.162	0	0	0	0.504	0.047	0	0	0.569
50S ribosomal protein L9, chloroplastic	60S ribosomal protein L23a	3702.AT3G44890.1	3702.AT3G55280.1	0	0	0	0	0.376	0.707	0.312	0	0.863
50S ribosomal protein L9, chloroplastic	60S ribosomal protein L26-1	3702.AT3G44890.1	3702.AT3G49910.1	0	0	0	0	0.341	0.705	0.458	0	0.885
60S ribosomal protein L13a-2	60S ribosomal protein L23	3702.AT3G24830.1	3702.AT1G04480.1	0.175	0	0	0	0.853	0.712	0.524	0	0.981
60S ribosomal protein L13a-2	60S ribosomal protein L18a-1	3702.AT3G24830.1	3702.AT1G29965.1	0	0	0	0	0.873	0.765	0.638	0	0.988
60S ribosomal protein L13a-2	60S ribosomal protein L17-2	3702.AT3G24830.1	3702.AT1G67430.1	0.178	0	0	0	0.974	0.853	0.901	0	0.999
60S ribosomal protein L13a-2	60S ribosomal protein L8-1	3702.AT3G24830.1	3702.AT2G18020.1	0.146	0	0	0	0.977	0.765	0.894	0	0.999
60S ribosomal protein L13a-2	60S ribosomal protein L28-1	3702.AT3G24830.1	3702.AT2G19730.3	0	0	0	0	0.984	0.853	0.661	0	0.999
60S ribosomal protein L13a-2	60S ribosomal protein L14-1	3702.AT3G24830.1	3702.AT2G20450.1	0.162	0	0	0	0.944	0.853	0.661	0	0.997
60S ribosomal protein L13a-2	60S ribosomal protein L38	3702.AT3G24830.1	3702.AT2G43460.1	0	0	0	0	0.963	0.853	0.661	0	0.998
60S ribosomal protein L13a-2	60S ribosomal protein L18-2	3702.AT3G24830.1	3702.AT3G05590.1	0.187	0	0	0	0.982	0.82	0.645	0	0.998
60S ribosomal protein L13a-2	Eukaryotic peptide chain release factor subunit 1-3	3702.AT3G24830.1	3702.AT3G26618.1	0	0	0	0	0.144	0.524	0	0	0.575
60S ribosomal protein L13a-2	60S ribosomal protein L26-1	3702.AT3G24830.1	3702.AT3G49910.1	0.182	0	0	0	0.982	0.853	0.901	0	0.999
60S ribosomal protein L13a-2	60S ribosomal protein L23a	3702.AT3G24830.1	3702.AT3G55280.1	0.182	0	0	0	0.947	0.853	0.901	0	0.999
60S ribosomal protein L14-1	60S ribosomal protein L23	3702.AT2G20450.1	3702.AT1G04480.1	0.162	0	0	0	0.931	0.82	0.645	0	0.995
60S ribosomal protein L14-1	60S ribosomal protein L18a-1	3702.AT2G20450.1	3702.AT1G29965.1	0	0	0	0	0.919	0.853	0.661	0	0.995
60S ribosomal protein L14-1	60S ribosomal protein L17-2	3702.AT2G20450.1	3702.AT1G67430.1	0.173	0	0	0	0.956	0.877	0.676	0	0.998
60S ribosomal protein L14-1	60S ribosomal protein L8-1	3702.AT2G20450.1	3702.AT2G18020.1	0.109	0	0	0	0.933	0.853	0.661	0	0.996
60S ribosomal protein L14-1	60S ribosomal protein L28-1	3702.AT2G20450.1	3702.AT2G19730.3	0	0	0	0	0.98	0.877	0.676	0	0.999
60S ribosomal protein L14-1	H/ACA ribonucleoprotein complex subunit 4	3702.AT2G20450.1	3702.AT3G57150.1	0.189	0	0	0	0.487	0.054	0	0	0.572
60S ribosomal protein L14-1	Eukaryotic peptide chain release factor subunit 1-3	3702.AT2G20450.1	3702.AT3G26618.1	0	0	0	0	0.707	0.561	0.143	0	0.88
60S ribosomal protein L14-1	60S ribosomal protein L38	3702.AT2G20450.1	3702.AT2G43460.1	0	0	0	0	0.965	0.877	0.676	0	0.998
60S ribosomal protein L14-1	60S ribosomal protein L18-2	3702.AT2G20450.1	3702.AT3G05590.1	0	0	0	0	0.982	0.867	0.673	0	0.999
60S ribosomal protein L14-1	60S ribosomal protein L26-1	3702.AT2G20450.1	3702.AT3G49910.1	0.177	0	0	0	0.96	0.877	0.676	0	0.998
60S ribosomal protein L14-1	60S ribosomal protein L23a	3702.AT2G20450.1	3702.AT3G55280.1	0.177	0	0	0	0.986	0.877	0.676	0	0.999
60S ribosomal protein L17-2	60S ribosomal protein L23	3702.AT1G67430.1	3702.AT1G04480.1	0.178	0	0.292	0	0.933	0.82	0.645	0	0.997
60S ribosomal protein L17-2	60S ribosomal protein L18a-1	3702.AT1G67430.1	3702.AT1G29965.1	0	0	0	0	0.912	0.853	0.661	0	0.995
60S ribosomal protein L17-2	H/ACA ribonucleoprotein complex subunit 4	3702.AT1G67430.1	3702.AT3G57150.1	0.19	0	0	0	0.37	0	0	0	0.468
60S ribosomal protein L17-2	Eukaryotic peptide chain release factor subunit 1-3	3702.AT1G67430.1	3702.AT3G26618.1	0	0	0.315	0	0.198	0.351	0	0	0.612
60S ribosomal protein L17-2	60S ribosomal protein L38	3702.AT1G67430.1	3702.AT2G43460.1	0	0	0	0	0.954	0.877	0.676	0	0.998
60S ribosomal protein L17-2	60S ribosomal protein L28-1	3702.AT1G67430.1	3702.AT2G19730.3	0	0	0	0	0.985	0.877	0.676	0	0.999
60S ribosomal protein L17-2	60S ribosomal protein L18-2	3702.AT1G67430.1	3702.AT3G05590.1	0	0	0	0	0.986	0.867	0.673	0	0.999
60S ribosomal protein L17-2	60S ribosomal protein L8-1	3702.AT1G67430.1	3702.AT2G18020.1	0.171	0	0.31	0	0.982	0.853	0.901	0	0.999
60S ribosomal protein L17-2	60S ribosomal protein L23a	3702.AT1G67430.1	3702.AT3G55280.1	0.185	0	0.345	0	0.968	0.877	0.905	0	0.999
60S ribosomal protein L17-2	60S ribosomal protein L26-1	3702.AT1G67430.1	3702.AT3G49910.1	0.185	0	0.25	0	0.982	0.877	0.905	0	0.999
60S ribosomal protein L18-2	60S ribosomal protein L23	3702.AT3G05590.1	3702.AT1G04480.1	0	0	0	0	0.897	0.749	0.638	0	0.989
60S ribosomal protein L18-2	60S ribosomal protein L18a-1	3702.AT3G05590.1	3702.AT1G29965.1	0	0	0	0	0.908	0.82	0.645	0	0.993
60S ribosomal protein L18-2	60S ribosomal protein L8-1	3702.AT3G05590.1	3702.AT2G18020.1	0	0	0	0	0.985	0.82	0.645	0	0.999
60S ribosomal protein L18-2	60S ribosomal protein L28-1	3702.AT3G05590.1	3702.AT2G19730.3	0	0	0	0	0.985	0.867	0.673	0	0.999
60S ribosomal protein L18-2	60S ribosomal protein L38	3702.AT3G05590.1	3702.AT2G43460.1	0	0	0	0	0.967	0.867	0.673	0	0.998
60S ribosomal protein L18-2	Eukaryotic peptide chain release factor subunit 1-3	3702.AT3G05590.1	3702.AT3G26618.1	0	0	0	0	0.175	0.507	0	0	0.575
60S ribosomal protein L18-2	60S ribosomal protein L26-1	3702.AT3G05590.1	3702.AT3G49910.1	0	0	0	0	0.974	0.867	0.673	0	0.998
60S ribosomal protein L18-2	60S ribosomal protein L23a	3702.AT3G05590.1	3702.AT3G55280.1	0	0	0	0	0.983	0.867	0.673	0	0.999
60S ribosomal protein L18a-1	60S ribosomal protein L23	3702.AT1G29965.1	3702.AT1G04480.1	0	0	0	0	0.8	0.712	0.524	0	0.97
60S ribosomal protein L18a-1	Eukaryotic peptide chain release factor subunit 1-3	3702.AT1G29965.1	3702.AT3G26618.1	0	0	0	0	0.234	0.437	0.253	0	0.649
60S ribosomal protein L18a-1	60S ribosomal protein L8-1	3702.AT1G29965.1	3702.AT2G18020.1	0	0	0	0	0.877	0.765	0.638	0	0.988
60S ribosomal protein L18a-1	60S ribosomal protein L38	3702.AT1G29965.1	3702.AT2G43460.1	0	0	0	0	0.907	0.853	0.661	0	0.994
60S ribosomal protein L18a-1	60S ribosomal protein L28-1	3702.AT1G29965.1	3702.AT2G19730.3	0	0	0	0	0.91	0.853	0.661	0	0.995
60S ribosomal protein L18a-1	60S ribosomal protein L26-1	3702.AT1G29965.1	3702.AT3G49910.1	0	0	0	0	0.91	0.853	0.661	0	0.995
60S ribosomal protein L18a-1	60S ribosomal protein L23a	3702.AT1G29965.1	3702.AT3G55280.1	0	0	0	0	0.913	0.853	0.661	0	0.995
60S ribosomal protein L23	Eukaryotic peptide chain release factor subunit 1-3	3702.AT1G04480.1	3702.AT3G26618.1	0	0	0	0	0.163	0.418	0.251	0	0.603
60S ribosomal protein L23	60S ribosomal protein L8-1	3702.AT1G04480.1	3702.AT2G18020.1	0.146	0	0.382	0	0.858	0.712	0.524	0	0.987
60S ribosomal protein L23	60S ribosomal protein L38	3702.AT1G04480.1	3702.AT2G43460.1	0	0	0	0	0.939	0.82	0.645	0	0.995
60S ribosomal protein L23	60S ribosomal protein L28-1	3702.AT1G04480.1	3702.AT2G19730.3	0	0	0	0	0.939	0.82	0.645	0	0.995
60S ribosomal protein L23	60S ribosomal protein L26-1	3702.AT1G04480.1	3702.AT3G49910.1	0.182	0	0	0	0.928	0.82	0.645	0	0.995
60S ribosomal protein L23	60S ribosomal protein L23a	3702.AT1G04480.1	3702.AT3G55280.1	0.182	0	0.29	0	0.925	0.82	0.645	0	0.996
60S ribosomal protein L23a	60S ribosomal protein L8-1	3702.AT3G55280.1	3702.AT2G18020.1	0.175	0	0.279	0	0.936	0.853	0.901	0	0.999
60S ribosomal protein L23a	60S ribosomal protein L28-1	3702.AT3G55280.1	3702.AT2G19730.3	0	0	0	0	0.986	0.877	0.676	0	0.999
60S ribosomal protein L23a	60S ribosomal protein L38	3702.AT3G55280.1	3702.AT2G43460.1	0	0	0	0	0.982	0.877	0.676	0	0.999
60S ribosomal protein L23a	Eukaryotic peptide chain release factor subunit 1-3	3702.AT3G55280.1	3702.AT3G26618.1	0	0	0.312	0	0.211	0.655	0.257	0	0.842
60S ribosomal protein L23a	60S ribosomal protein L26-1	3702.AT3G55280.1	3702.AT3G49910.1	0.189	0	0.274	0	0.973	0.877	0.905	0	0.999
60S ribosomal protein L23a	H/ACA ribonucleoprotein complex subunit 4	3702.AT3G55280.1	3702.AT3G57150.1	0.19	0	0	0	0.481	0	0	0	0.561
60S ribosomal protein L26-1	60S ribosomal protein L8-1	3702.AT3G49910.1	3702.AT2G18020.1	0.175	0	0.248	0	0.963	0.853	0.901	0	0.999
60S ribosomal protein L26-1	60S ribosomal protein L28-1	3702.AT3G49910.1	3702.AT2G19730.3	0	0	0	0	0.986	0.877	0.676	0	0.999
60S ribosomal protein L26-1	60S ribosomal protein L38	3702.AT3G49910.1	3702.AT2G43460.1	0	0	0	0	0.967	0.877	0.676	0	0.998
60S ribosomal protein L26-1	Eukaryotic peptide chain release factor subunit 1-3	3702.AT3G49910.1	3702.AT3G26618.1	0	0	0	0	0.164	0.437	0.257	0	0.619
60S ribosomal protein L26-1	H/ACA ribonucleoprotein complex subunit 4	3702.AT3G49910.1	3702.AT3G57150.1	0.19	0	0.22	0	0.349	0	0	0	0.553
60S ribosomal protein L28-1	60S ribosomal protein L8-1	3702.AT2G19730.3	3702.AT2G18020.1	0	0	0	0	0.986	0.853	0.661	0	0.999
60S ribosomal protein L28-1	Eukaryotic peptide chain release factor subunit 1-3	3702.AT2G19730.3	3702.AT3G26618.1	0	0	0	0	0.15	0.561	0	0	0.61
60S ribosomal protein L28-1	60S ribosomal protein L38	3702.AT2G19730.3	3702.AT2G43460.1	0	0	0	0	0.986	0.877	0.676	0	0.999
60S ribosomal protein L38	60S ribosomal protein L8-1	3702.AT2G43460.1	3702.AT2G18020.1	0	0	0	0	0.937	0.853	0.661	0	0.996
60S ribosomal protein L38	Eukaryotic peptide chain release factor subunit 1-3	3702.AT2G43460.1	3702.AT3G26618.1	0	0	0	0	0.166	0.561	0.257	0	0.704
60S ribosomal protein L8-1	H/ACA ribonucleoprotein complex subunit 4	3702.AT2G18020.1	3702.AT3G57150.1	0.187	0	0	0	0.331	0	0	0	0.433
60S ribosomal protein L8-1	Eukaryotic peptide chain release factor subunit 1-3	3702.AT2G18020.1	3702.AT3G26618.1	0	0	0.235	0	0.129	0.521	0.253	0	0.729
65-kDa microtubule-associated protein 1	DNA replication licensing factor MCM5	3702.AT5G55230.2	3702.AT2G07690.1	0	0	0	0	0.902	0.062	0	0	0.904
65-kDa microtubule-associated protein 1	DNA replication licensing factor MCM7	3702.AT5G55230.2	3702.AT4G02060.2	0	0	0	0	0.904	0.062	0	0	0.906
65-kDa microtubule-associated protein 1	Structural maintenance of chromosomes protein 4	3702.AT5G55230.2	3702.AT5G48600.2	0	0	0	0	0.762	0.063	0	0	0.767
ABC transporter B family member 2-like	Protein NRT1/ PTR FAMILY 6.1	3702.AT4G25960.1	3702.AT5G13400.1	0	0	0	0	0.444	0	0	0	0.444
ATP-dependent 6-phosphofructokinase 2	Probable fructokinase-6, chloroplastic	3702.AT5G47810.1	3702.AT1G66430.1	0.048	0	0	0	0	0	0.65	0	0.652
ATP-dependent 6-phosphofructokinase 2	Fructose-bisphosphate aldolase 1, chloroplastic	3702.AT5G47810.1	3702.AT2G21330.1	0	0	0	0	0.164	0	0.757	0	0.788
ATP-dependent 6-phosphofructokinase 2	Sedoheptulose-1,7-bisphosphatase, chloroplastic	3702.AT5G47810.1	3702.AT3G55800.1	0.162	0	0	0	0	0	0.376	0	0.454
ATP-dependent 6-phosphofructokinase 2	Probable fructokinase-4	3702.AT5G47810.1	3702.AT3G59480.1	0.048	0	0	0	0	0	0.65	0	0.652
AWPM-19-like family protein	Vicilin-like seed storage protein At2g18540	3702.AT1G04560.1	3702.AT2G18540.1	0	0	0	0	0.425	0	0	0	0.424
AWPM-19-like family protein	Late embryogenesis abundant protein 18	3702.AT1G04560.1	3702.AT2G35300.1	0	0	0	0	0.434	0	0	0	0.434
AWPM-19-like family protein	Outer envelope pore protein 16-2, chloroplastic	3702.AT1G04560.1	3702.AT4G16160.2	0	0	0	0	0.447	0	0	0	0.447
AWPM-19-like family protein	Poly [ADP-ribose] polymerase 3	3702.AT1G04560.1	3702.AT5G22470.1	0	0	0	0	0.499	0	0	0	0.499
AWPM-19-like family protein	Oil body-associated protein 2A	3702.AT1G04560.1	3702.AT5G45690.1	0	0	0	0	0.499	0	0	0	0.499
AWPM-19-like family protein	At2g28490	3702.AT1G04560.1	3702.AT2G28490.1	0	0	0	0	0.588	0	0	0	0.588
AWPM-19-like family protein	ChlADR1	3702.AT1G04560.1	3702.AT1G54870.1	0	0	0	0	0.592	0	0	0	0.592
AWPM-19-like family protein	Oil body-associated protein 1A	3702.AT1G04560.1	3702.AT1G05510.1	0	0	0	0	0.608	0	0	0	0.608
AWPM-19-like family protein	Oleosin 1	3702.AT1G04560.1	3702.AT4G25140.1	0	0	0	0	0.512	0	0	0	0.512
Acyl-CoA-binding protein	Photosystem II protein D2 (chloroplast)	3702.AT1G31812.1	3702.AT4G18370.1	0	0	0	0	0	0.046	0.403	0	0.406
Acyl-CoA-binding protein	Acyl-coenzyme A oxidase 2, peroxisomal	3702.AT1G31812.1	3702.AT5G65110.1	0.161	0	0	0	0.052	0.102	0.485	0	0.582
Acyl-coenzyme A oxidase 2, peroxisomal	Long chain acyl-CoA synthetase 2	3702.AT5G65110.1	3702.AT1G49430.1	0.1	0	0	0	0.164	0.106	0.343	0	0.498
Acyl-coenzyme A oxidase 2, peroxisomal	Caffeoylshikimate esterase	3702.AT5G65110.1	3702.AT1G52760.1	0.072	0	0	0	0	0.178	0.301	0	0.42
Acyl-coenzyme A oxidase 2, peroxisomal	NADP-dependent malic enzyme	3702.AT5G65110.1	3702.AT1G79750.1	0	0	0	0	0	0	0.469	0	0.469
Acyl-coenzyme A oxidase 2, peroxisomal	Long chain acyl-CoA synthetase 1	3702.AT5G65110.1	3702.AT2G47240.1	0.1	0	0	0	0.164	0.106	0.343	0	0.498
Acyl-coenzyme A oxidase 2, peroxisomal	Photosystem II protein D2 (chloroplast)	3702.AT5G65110.1	3702.AT4G18370.1	0	0	0	0	0.053	0	0.446	0	0.452
Alcohol dehydrogenase 3	Peroxidase 72	3702.AT2G21890.1	3702.AT5G66390.1	0	0	0	0	0	0	0.65	0	0.65
Alcohol dehydrogenase 3	Peroxidase 64	3702.AT2G21890.1	3702.AT5G42180.1	0	0	0	0	0	0	0.65	0	0.65
Alcohol dehydrogenase 3	Peroxidase 42	3702.AT2G21890.1	3702.AT4G21960.1	0	0	0	0	0	0	0.65	0	0.65
Alcohol dehydrogenase 3	Peroxidase 57	3702.AT2G21890.1	3702.AT5G17820.1	0	0	0	0	0	0	0.65	0	0.65
Alpha-L-arabinofuranosidase 1	Beta-D-xylosidase 1	3702.AT3G10740.1	3702.AT5G49360.1	0.069	0	0	0	0.401	0	0	0	0.418
Alpha-amylase	Alpha-glucosidase	3702.AT1G76130.1	3702.AT1G68560.1	0.19	0	0	0	0.055	0	0.373	0	0.478
Alpha-amylase	Sucrose synthase	3702.AT1G76130.1	3702.AT5G49190.1	0.066	0	0	0	0.043	0.169	0.3	0	0.41
Alpha-amylase	Beta-amylase	3702.AT1G76130.1	3702.AT4G17090.1	0	0	0	0	0.099	0	0.65	0	0.671
Alpha-amylase	Pullulanase 1, chloroplastic	3702.AT1G76130.1	3702.AT5G04360.1	0.184	0	0	0	0.082	0	0.335	0	0.458
Annexin D3	Annexin D4	3702.AT2G38760.1	3702.AT2G38750.1	0	0	0	0.802	0.986	0	0	0	0.986
At1g01050	GTP-binding protein SAR1A	3702.AT1G01050.1	3702.AT4G02080.1	0	0	0	0	0.079	0.521	0	0	0.539
At2g28490	Oil body-associated protein 1A	3702.AT2G28490.1	3702.AT1G05510.1	0	0	0	0	0.631	0	0	0	0.631
At2g28490	ChlADR1	3702.AT2G28490.1	3702.AT1G54870.1	0	0	0	0	0.463	0	0	0	0.463
At2g28490	Vicilin-like seed storage protein At2g18540	3702.AT2G28490.1	3702.AT2G18540.1	0	0	0	0.712	0.425	0	0	0	0.425
At2g28490	Peroxygenase	3702.AT2G28490.1	3702.AT4G26740.1	0	0	0	0	0.431	0	0	0	0.431
At2g28490	Poly [ADP-ribose] polymerase 3	3702.AT2G28490.1	3702.AT5G22470.1	0	0	0	0	0.478	0	0	0	0.478
At2g28490	Oleosin 1	3702.AT2G28490.1	3702.AT4G25140.1	0	0	0	0	0.672	0	0	0	0.672
At2g46070	Heat shock protein 83	3702.AT2G46070.1	3702.AT5G52640.1	0	0	0	0	0	0.182	0.4	0	0.488
At3g25660	CPN60B1	3702.AT3G25660.1	3702.AT1G55490.2	0	0	0	0	0.557	0	0	0	0.557
At3g29230	At5g46580	3702.AT3G29230.1	3702.AT5G46580.1	0	0	0	0.561	0.403	0	0	0	0.402
At3g45070	MLP-like protein 34	3702.AT3G45070.1	3702.AT1G70850.1	0	0	0	0	0.429	0	0	0	0.428
At3g45070	Peroxidase 57	3702.AT3G45070.1	3702.AT5G17820.1	0	0	0	0	0.422	0	0	0	0.422
At4g25810	Protein EXORDIUM	3702.AT4G25810.1	3702.AT4G08950.1	0	0	0	0	0.426	0	0	0	0.426
At5g10920	SDH2-3	3702.AT5G10920.1	3702.AT5G65165.1	0.056	0	0	0	0.047	0	0.8	0	0.804
At5g46580	CPN60B1	3702.AT5G46580.1	3702.AT1G55490.2	0	0	0	0	0.824	0	0	0	0.824
At5g46580	RNA-binding protein CP29B, chloroplastic	3702.AT5G46580.1	3702.AT2G37220.1	0	0	0	0	0.464	0.062	0	0	0.476
At5g46580	Rubisco accumulation factor 1.1, chloroplastic	3702.AT5G46580.1	3702.AT5G28500.1	0	0	0	0	0.449	0	0	0	0.449
BAHD acyltransferase DCR	GDSL esterase/lipase At5g33370	3702.AT5G23940.1	3702.AT5G33370.1	0	0	0	0	0.452	0	0	0	0.452
CDGSH iron-sulfur domain-containing protein NEET	Thylakoid soluble phosphoprotein TSP9 protein	3702.AT5G51720.1	3702.AT3G47070.1	0	0	0	0	0.547	0	0	0	0.547
CDGSH iron-sulfur domain-containing protein NEET	Cytochrome b6-f complex iron-sulfur subunit, chloroplastic	3702.AT5G51720.1	3702.AT4G03280.1	0	0	0	0	0.309	0.42	0	0	0.582
CPN60B1	Uracil phosphoribosyltransferase	3702.AT1G55490.2	3702.AT3G53900.2	0	0	0	0	0.51	0	0	0	0.51
CPN60B1	RNA-binding protein CP29B, chloroplastic	3702.AT1G55490.2	3702.AT2G37220.1	0	0	0	0	0.488	0.081	0	0	0.509
CPN60B1	Heat shock protein 83	3702.AT1G55490.2	3702.AT5G52640.1	0	0	0	0	0.289	0.515	0	0	0.64
Calcineurin-like metallo-phosphoesterase superfamily protein	SNF1-related protein kinase regulatory subunit gamma-like PV42a	3702.AT3G09970.1	3702.AT1G15330.1	0	0	0	0	0	0.183	0.458	0	0.538
Calcium sensing receptor, chloroplastic	Photosystem II repair protein PSB27-H1, chloroplastic	3702.AT5G23060.1	3702.AT1G03600.1	0	0	0	0	0.509	0	0	0	0.509
Calcium sensing receptor, chloroplastic	Oxygen-evolving enhancer protein 2, chloroplastic	3702.AT5G23060.1	3702.AT1G06680.1	0	0	0	0	0.653	0	0	0	0.653
Calcium sensing receptor, chloroplastic	Plastocyanin	3702.AT5G23060.1	3702.AT1G20340.1	0	0	0	0	0.634	0	0	0	0.634
Calcium sensing receptor, chloroplastic	Photosystem I reaction center subunit N	3702.AT5G23060.1	3702.AT1G49975.1	0	0	0	0	0.466	0	0	0	0.465
Calcium sensing receptor, chloroplastic	Glycerate dehydrogenase HPR, peroxisomal	3702.AT5G23060.1	3702.AT1G68010.2	0	0	0	0	0.84	0	0	0	0.84
Calcium sensing receptor, chloroplastic	Photosystem II 10 kDa polypeptide, chloroplastic	3702.AT5G23060.1	3702.AT1G79040.1	0	0	0	0	0.434	0	0	0	0.434
Calcium sensing receptor, chloroplastic	Photosystem I reaction center subunit IV, chloroplastic	3702.AT5G23060.1	3702.AT2G20260.1	0	0	0	0	0.447	0	0	0	0.447
Calcium sensing receptor, chloroplastic	Fructose-bisphosphate aldolase 1, chloroplastic	3702.AT5G23060.1	3702.AT2G21330.1	0	0	0	0	0.859	0	0	0	0.859
Calcium sensing receptor, chloroplastic	NADP-dependent glyceraldehyde-3-phosphate dehydrogenase	3702.AT5G23060.1	3702.AT2G24270.4	0	0	0	0	0.464	0	0	0	0.464
Calcium sensing receptor, chloroplastic	Thylakoid soluble phosphoprotein TSP9 protein	3702.AT5G23060.1	3702.AT3G47070.1	0	0	0	0	0.742	0	0	0	0.742
Calcium sensing receptor, chloroplastic	Chlorophyll a-b binding protein 4, chloroplastic	3702.AT5G23060.1	3702.AT3G47470.1	0	0	0	0	0.541	0	0	0	0.541
Calcium sensing receptor, chloroplastic	Oxygen-evolving enhancer protein 1, chloroplastic	3702.AT5G23060.1	3702.AT3G50820.1	0	0	0	0	0.684	0	0	0	0.684
Calcium sensing receptor, chloroplastic	Sedoheptulose-1,7-bisphosphatase, chloroplastic	3702.AT5G23060.1	3702.AT3G55800.1	0	0	0	0	0.88	0	0	0	0.88
Calcium sensing receptor, chloroplastic	Cytochrome b6-f complex iron-sulfur subunit, chloroplastic	3702.AT5G23060.1	3702.AT4G03280.1	0	0	0	0	0.635	0	0	0	0.635
Calcium sensing receptor, chloroplastic	Oxygen-evolving enhancer protein 3, chloroplastic	3702.AT5G23060.1	3702.AT4G05180.1	0	0	0	0	0.683	0	0	0	0.683
Calcium sensing receptor, chloroplastic	Chlorophyll a-b binding protein CP26, chloroplastic	3702.AT5G23060.1	3702.AT4G10340.1	0	0	0	0	0.623	0	0	0	0.623
Calcium sensing receptor, chloroplastic	Photosystem II protein D2 (chloroplast)	3702.AT5G23060.1	3702.AT4G18370.1	0	0	0	0	0.435	0	0	0	0.435
Calcium sensing receptor, chloroplastic	Protein TSS	3702.AT5G23060.1	3702.AT4G28080.1	0	0	0	0	0.578	0	0	0	0.578
Calcium sensing receptor, chloroplastic	Rubisco accumulation factor 1.1, chloroplastic	3702.AT5G23060.1	3702.AT5G28500.1	0	0	0	0	0.464	0	0	0	0.463
Chalcone synthase	Naringenin,2-oxoglutarate 3-dioxygenase	3702.AT5G13930.1	3702.AT3G51240.1	0	0	0	0	0.863	0.501	0	0	0.928
Chalcone synthase	Flavonol synthase/flavanone 3-hydroxylase	3702.AT5G13930.1	3702.AT5G08640.1	0	0	0	0	0.863	0.79	0	0	0.97
ChlADR1	Oil body-associated protein 1A	3702.AT1G54870.1	3702.AT1G05510.1	0	0	0	0	0.528	0	0	0	0.528
ChlADR1	Oleosin 1	3702.AT1G54870.1	3702.AT4G25140.1	0	0	0	0	0.423	0	0	0	0.423
ChlADR1	Outer envelope pore protein 16-2, chloroplastic	3702.AT1G54870.1	3702.AT4G16160.2	0	0	0	0	0.424	0	0	0	0.424
ChlADR1	Oil body-associated protein 2A	3702.AT1G54870.1	3702.AT5G45690.1	0	0	0	0	0.434	0	0	0	0.434
ChlADR1	Poly [ADP-ribose] polymerase 3	3702.AT1G54870.1	3702.AT5G22470.1	0	0	0	0	0.448	0	0	0	0.448
Chlorophyll a-b binding protein 4, chloroplastic	Photosystem II repair protein PSB27-H1, chloroplastic	3702.AT3G47470.1	3702.AT1G03600.1	0	0	0	0	0.463	0	0	0	0.463
Chlorophyll a-b binding protein 4, chloroplastic	Oxygen-evolving enhancer protein 2, chloroplastic	3702.AT3G47470.1	3702.AT1G06680.1	0	0	0	0	0.926	0	0	0	0.926
Chlorophyll a-b binding protein 4, chloroplastic	Plastocyanin	3702.AT3G47470.1	3702.AT1G20340.1	0	0	0	0	0.982	0	0	0	0.982
Chlorophyll a-b binding protein 4, chloroplastic	Glycerate dehydrogenase HPR, peroxisomal	3702.AT3G47470.1	3702.AT1G68010.2	0	0	0	0	0.59	0	0	0	0.59
Chlorophyll a-b binding protein 4, chloroplastic	Photosystem II 10 kDa polypeptide, chloroplastic	3702.AT3G47470.1	3702.AT1G79040.1	0	0	0	0	0.874	0	0	0	0.874
Chlorophyll a-b binding protein 4, chloroplastic	Photosystem I reaction center subunit IV, chloroplastic	3702.AT3G47470.1	3702.AT2G20260.1	0	0	0	0	0.839	0.536	0.36	0	0.948
Chlorophyll a-b binding protein 4, chloroplastic	Fructose-bisphosphate aldolase 1, chloroplastic	3702.AT3G47470.1	3702.AT2G21330.1	0	0	0	0	0.55	0	0	0	0.55
Chlorophyll a-b binding protein 4, chloroplastic	Sedoheptulose-1,7-bisphosphatase, chloroplastic	3702.AT3G47470.1	3702.AT3G55800.1	0	0	0	0	0.487	0	0	0	0.487
Chlorophyll a-b binding protein 4, chloroplastic	Cytochrome b6-f complex iron-sulfur subunit, chloroplastic	3702.AT3G47470.1	3702.AT4G03280.1	0	0	0	0	0.629	0	0	0	0.629
Chlorophyll a-b binding protein 4, chloroplastic	Oxygen-evolving enhancer protein 3, chloroplastic	3702.AT3G47470.1	3702.AT4G05180.1	0	0	0	0	0.91	0	0	0	0.91
Chlorophyll a-b binding protein 4, chloroplastic	Oxygen-evolving enhancer protein 1, chloroplastic	3702.AT3G47470.1	3702.AT3G50820.1	0	0	0	0	0.972	0	0	0	0.972
Chlorophyll a-b binding protein 4, chloroplastic	Chlorophyll a-b binding protein CP26, chloroplastic	3702.AT3G47470.1	3702.AT4G10340.1	0	0	0	0.792	0.986	0	0.54	0	0.993
Chlorophyll a-b binding protein CP26, chloroplastic	Photosystem II repair protein PSB27-H1, chloroplastic	3702.AT4G10340.1	3702.AT1G03600.1	0	0	0	0	0.54	0.86	0	0	0.932
Chlorophyll a-b binding protein CP26, chloroplastic	Oxygen-evolving enhancer protein 2, chloroplastic	3702.AT4G10340.1	3702.AT1G06680.1	0	0	0	0	0.948	0.785	0	0	0.988
Chlorophyll a-b binding protein CP26, chloroplastic	Plastocyanin	3702.AT4G10340.1	3702.AT1G20340.1	0	0	0	0	0.986	0	0	0	0.986
Chlorophyll a-b binding protein CP26, chloroplastic	Photosystem I reaction center subunit N	3702.AT4G10340.1	3702.AT1G49975.1	0	0	0	0	0.415	0	0	0	0.414
Chlorophyll a-b binding protein CP26, chloroplastic	Glycerate dehydrogenase HPR, peroxisomal	3702.AT4G10340.1	3702.AT1G68010.2	0	0	0	0	0.684	0	0	0	0.684
Chlorophyll a-b binding protein CP26, chloroplastic	Photosystem II 10 kDa polypeptide, chloroplastic	3702.AT4G10340.1	3702.AT1G79040.1	0	0	0	0	0.939	0	0	0	0.939
Chlorophyll a-b binding protein CP26, chloroplastic	Photosystem I reaction center subunit IV, chloroplastic	3702.AT4G10340.1	3702.AT2G20260.1	0	0	0	0	0.859	0	0.36	0	0.905
Chlorophyll a-b binding protein CP26, chloroplastic	Fructose-bisphosphate aldolase 1, chloroplastic	3702.AT4G10340.1	3702.AT2G21330.1	0	0	0	0	0.919	0	0	0	0.919
Chlorophyll a-b binding protein CP26, chloroplastic	NADP-dependent glyceraldehyde-3-phosphate dehydrogenase	3702.AT4G10340.1	3702.AT2G24270.4	0	0	0	0	0.43	0	0	0	0.43
Chlorophyll a-b binding protein CP26, chloroplastic	Thylakoid soluble phosphoprotein TSP9 protein	3702.AT4G10340.1	3702.AT3G47070.1	0	0	0	0	0.508	0	0	0	0.508
Chlorophyll a-b binding protein CP26, chloroplastic	Oxygen-evolving enhancer protein 1, chloroplastic	3702.AT4G10340.1	3702.AT3G50820.1	0	0	0	0	0.729	0.712	0	0	0.918
Chlorophyll a-b binding protein CP26, chloroplastic	Sedoheptulose-1,7-bisphosphatase, chloroplastic	3702.AT4G10340.1	3702.AT3G55800.1	0	0	0	0	0.689	0	0	0	0.689
Chlorophyll a-b binding protein CP26, chloroplastic	Cytochrome b6-f complex iron-sulfur subunit, chloroplastic	3702.AT4G10340.1	3702.AT4G03280.1	0	0	0	0	0.869	0	0	0	0.869
Chlorophyll a-b binding protein CP26, chloroplastic	Oxygen-evolving enhancer protein 3, chloroplastic	3702.AT4G10340.1	3702.AT4G05180.1	0	0	0	0	0.887	0	0	0	0.887
Chlorophyll a-b binding protein CP26, chloroplastic	Rubisco accumulation factor 1.1, chloroplastic	3702.AT4G10340.1	3702.AT5G28500.1	0	0	0	0	0.422	0	0	0	0.422
Chlorophyll a-b binding protein CP26, chloroplastic	Photosystem II CP43 chlorophyll apoprotein	3702.AT4G10340.1	3702.ATCG00280.1	0	0	0	0	0	0.968	0	0	0.968
Cytochrome b6-f complex iron-sulfur subunit, chloroplastic	Photosystem II repair protein PSB27-H1, chloroplastic	3702.AT4G03280.1	3702.AT1G03600.1	0	0	0	0	0.592	0	0	0	0.592
Cytochrome b6-f complex iron-sulfur subunit, chloroplastic	Oxygen-evolving enhancer protein 2, chloroplastic	3702.AT4G03280.1	3702.AT1G06680.1	0	0	0	0	0.881	0	0	0	0.881
Cytochrome b6-f complex iron-sulfur subunit, chloroplastic	Plastocyanin	3702.AT4G03280.1	3702.AT1G20340.1	0.19	0	0	0	0.875	0	0	0	0.895
Cytochrome b6-f complex iron-sulfur subunit, chloroplastic	Photosystem I reaction center subunit N	3702.AT4G03280.1	3702.AT1G49975.1	0	0	0	0	0.426	0	0	0	0.426
Cytochrome b6-f complex iron-sulfur subunit, chloroplastic	Glycerate dehydrogenase HPR, peroxisomal	3702.AT4G03280.1	3702.AT1G68010.2	0	0	0	0	0.88	0	0	0	0.88
Cytochrome b6-f complex iron-sulfur subunit, chloroplastic	Photosystem II 10 kDa polypeptide, chloroplastic	3702.AT4G03280.1	3702.AT1G79040.1	0	0	0	0	0.753	0	0	0	0.753
Cytochrome b6-f complex iron-sulfur subunit, chloroplastic	DNA replication licensing factor MCM5	3702.AT4G03280.1	3702.AT2G07690.1	0	0	0	0	0.904	0	0	0	0.904
Cytochrome b6-f complex iron-sulfur subunit, chloroplastic	Photosystem I reaction center subunit IV, chloroplastic	3702.AT4G03280.1	3702.AT2G20260.1	0	0	0.245	0	0.826	0	0.339	0	0.906
Cytochrome b6-f complex iron-sulfur subunit, chloroplastic	Fructose-bisphosphate aldolase 1, chloroplastic	3702.AT4G03280.1	3702.AT2G21330.1	0	0	0	0	0.669	0.088	0	0	0.685
Cytochrome b6-f complex iron-sulfur subunit, chloroplastic	NADP-dependent glyceraldehyde-3-phosphate dehydrogenase	3702.AT4G03280.1	3702.AT2G24270.4	0	0	0	0	0.423	0.05	0	0	0.428
Cytochrome b6-f complex iron-sulfur subunit, chloroplastic	Thylakoid soluble phosphoprotein TSP9 protein	3702.AT4G03280.1	3702.AT3G47070.1	0	0	0	0	0.828	0	0	0	0.828
Cytochrome b6-f complex iron-sulfur subunit, chloroplastic	Oxygen-evolving enhancer protein 1, chloroplastic	3702.AT4G03280.1	3702.AT3G50820.1	0	0	0.231	0	0.827	0	0.331	0	0.903
Cytochrome b6-f complex iron-sulfur subunit, chloroplastic	Uracil phosphoribosyltransferase	3702.AT4G03280.1	3702.AT3G53900.2	0	0	0	0	0.108	0.453	0	0	0.491
Cytochrome b6-f complex iron-sulfur subunit, chloroplastic	Sedoheptulose-1,7-bisphosphatase, chloroplastic	3702.AT4G03280.1	3702.AT3G55800.1	0.058	0	0	0	0.879	0	0	0	0.881
Cytochrome b6-f complex iron-sulfur subunit, chloroplastic	Photosystem II protein D2 (chloroplast)	3702.AT4G03280.1	3702.AT4G18370.1	0.059	0	0	0	0.394	0	0	0	0.405
Cytochrome b6-f complex iron-sulfur subunit, chloroplastic	Rubisco accumulation factor 1.1, chloroplastic	3702.AT4G03280.1	3702.AT5G28500.1	0	0	0	0	0.418	0	0	0	0.418
Cytochrome b6-f complex iron-sulfur subunit, chloroplastic	Protein TSS	3702.AT4G03280.1	3702.AT4G28080.1	0	0	0	0	0.424	0	0	0	0.424
Cytochrome b6-f complex iron-sulfur subunit, chloroplastic	Oxygen-evolving enhancer protein 3, chloroplastic	3702.AT4G03280.1	3702.AT4G05180.1	0	0	0	0	0.87	0	0	0	0.87
Cytochrome b6-f complex iron-sulfur subunit, chloroplastic	SDH2-3	3702.AT4G03280.1	3702.AT5G65165.1	0.145	0	0	0	0.903	0.22	0.526	0	0.965
DNA (cytosine-5)-methyltransferase CMT2	S-adenosylmethionine synthase 1	3702.AT4G19020.1	3702.AT1G02500.1	0.177	0	0	0	0	0	0.65	0	0.699
DNA polymerase epsilon catalytic subunit A	Poly [ADP-ribose] polymerase 3	3702.AT1G08260.1	3702.AT5G22470.1	0	0	0	0	0.061	0.068	0.66	0	0.676
DNA polymerase epsilon catalytic subunit A	DNA topoisomerase 1	3702.AT1G08260.1	3702.AT5G55300.2	0	0	0	0	0.082	0.518	0	0	0.538
DNA polymerase epsilon catalytic subunit A	Deoxyuridine 5'-triphosphate nucleotidohydrolase	3702.AT1G08260.1	3702.AT3G46940.1	0.18	0	0	0	0.335	0.054	0	0	0.439
DNA polymerase epsilon catalytic subunit A	Structural maintenance of chromosomes protein 4	3702.AT1G08260.1	3702.AT5G48600.2	0	0	0	0	0.921	0.138	0	0	0.929
DNA polymerase epsilon catalytic subunit A	DNA replication licensing factor MCM7	3702.AT1G08260.1	3702.AT4G02060.2	0	0	0	0	0.921	0.855	0.68	0	0.996
DNA polymerase epsilon catalytic subunit A	DNA replication licensing factor MCM5	3702.AT1G08260.1	3702.AT2G07690.1	0	0	0	0	0.922	0.859	0.68	0	0.996
DNA replication licensing factor MCM5	Structural maintenance of chromosomes protein 4	3702.AT2G07690.1	3702.AT5G48600.2	0	0	0	0	0.928	0.055	0	0	0.929
DNA replication licensing factor MCM5	Deoxyuridine 5'-triphosphate nucleotidohydrolase	3702.AT2G07690.1	3702.AT3G46940.1	0	0	0	0	0.927	0	0	0	0.927
DNA replication licensing factor MCM5	DNA replication licensing factor MCM7	3702.AT2G07690.1	3702.AT4G02060.2	0	0	0.292	0.784	0.968	0.985	0.999	0	0.999
DNA replication licensing factor MCM7	Deoxyuridine 5'-triphosphate nucleotidohydrolase	3702.AT4G02060.2	3702.AT3G46940.1	0	0	0	0	0.95	0	0	0	0.95
DNA replication licensing factor MCM7	Structural maintenance of chromosomes protein 4	3702.AT4G02060.2	3702.AT5G48600.2	0	0	0	0	0.934	0.055	0	0	0.935
DNA topoisomerase 1	Structural maintenance of chromosomes protein 4	3702.AT5G55300.2	3702.AT5G48600.2	0	0	0	0	0.156	0.371	0	0	0.446
Dehydrin Rab18	Late embryogenesis abundant protein 46	3702.AT5G66400.1	3702.AT5G06760.1	0	0	0	0	0.544	0	0	0	0.544
Dehydrin Rab18	Low-temperature-induced 65 kDa protein	3702.AT5G66400.1	3702.AT5G52300.1	0	0	0	0	0.694	0	0	0	0.694
Deoxyuridine 5'-triphosphate nucleotidohydrolase	Heat shock protein 83	3702.AT3G46940.1	3702.AT5G52640.1	0	0	0	0	0.046	0.059	0.674	0	0.681
Deoxyuridine 5'-triphosphate nucleotidohydrolase	Structural maintenance of chromosomes protein 4	3702.AT3G46940.1	3702.AT5G48600.2	0	0	0	0	0.911	0	0	0	0.911
Em-like protein GEA6	Late embryogenesis abundant protein 18	3702.AT2G40170.1	3702.AT2G35300.1	0	0	0	0	0.423	0	0	0	0.423
Flavonol synthase/flavanone 3-hydroxylase	Naringenin,2-oxoglutarate 3-dioxygenase	3702.AT5G08640.1	3702.AT3G51240.1	0	0	0.446	0.806	0.863	0.5	0.9	0	0.993
Fructose-bisphosphate aldolase 1, chloroplastic	Photosystem II repair protein PSB27-H1, chloroplastic	3702.AT2G21330.1	3702.AT1G03600.1	0	0	0	0	0.509	0	0	0	0.509
Fructose-bisphosphate aldolase 1, chloroplastic	Oxygen-evolving enhancer protein 2, chloroplastic	3702.AT2G21330.1	3702.AT1G06680.1	0	0	0	0	0.715	0	0	0	0.715
Fructose-bisphosphate aldolase 1, chloroplastic	Glyceraldehyde-3-phosphate dehydrogenase, cytosolic	3702.AT2G21330.1	3702.AT1G13440.1	0.142	0	0	0	0.237	0.182	0.832	0	0.898
Fructose-bisphosphate aldolase 1, chloroplastic	Plastocyanin	3702.AT2G21330.1	3702.AT1G20340.1	0	0	0	0	0.857	0	0	0	0.857
Fructose-bisphosphate aldolase 1, chloroplastic	Photosystem I reaction center subunit N	3702.AT2G21330.1	3702.AT1G49975.1	0	0	0	0	0.419	0	0	0	0.418
Fructose-bisphosphate aldolase 1, chloroplastic	Glycerate dehydrogenase HPR, peroxisomal	3702.AT2G21330.1	3702.AT1G68010.2	0	0	0	0	0.868	0	0	0	0.868
Fructose-bisphosphate aldolase 1, chloroplastic	Photosystem II 10 kDa polypeptide, chloroplastic	3702.AT2G21330.1	3702.AT1G79040.1	0	0	0	0	0.521	0	0	0	0.521
Fructose-bisphosphate aldolase 1, chloroplastic	Photosystem I reaction center subunit IV, chloroplastic	3702.AT2G21330.1	3702.AT2G20260.1	0	0	0	0	0.443	0	0	0	0.443
Fructose-bisphosphate aldolase 1, chloroplastic	Rubisco accumulation factor 1.1, chloroplastic	3702.AT2G21330.1	3702.AT5G28500.1	0	0	0	0	0.422	0	0	0	0.422
Fructose-bisphosphate aldolase 1, chloroplastic	Protein TSS	3702.AT2G21330.1	3702.AT4G28080.1	0	0	0	0	0.577	0	0	0	0.577
Fructose-bisphosphate aldolase 1, chloroplastic	Oxygen-evolving enhancer protein 3, chloroplastic	3702.AT2G21330.1	3702.AT4G05180.1	0	0	0	0	0.643	0	0	0	0.643
Fructose-bisphosphate aldolase 1, chloroplastic	Pyruvate decarboxylase 2	3702.AT2G21330.1	3702.AT5G54960.1	0	0	0	0	0	0	0.6	0	0.6
Fructose-bisphosphate aldolase 1, chloroplastic	Pyruvate decarboxylase 1	3702.AT2G21330.1	3702.AT4G33070.1	0	0	0	0	0	0	0.6	0	0.6
Fructose-bisphosphate aldolase 1, chloroplastic	Thylakoid soluble phosphoprotein TSP9 protein	3702.AT2G21330.1	3702.AT3G47070.1	0	0	0	0	0.829	0	0	0	0.829
Fructose-bisphosphate aldolase 1, chloroplastic	Oxygen-evolving enhancer protein 1, chloroplastic	3702.AT2G21330.1	3702.AT3G50820.1	0	0	0	0	0.858	0	0	0	0.858
Fructose-bisphosphate aldolase 1, chloroplastic	NADP-dependent glyceraldehyde-3-phosphate dehydrogenase	3702.AT2G21330.1	3702.AT2G24270.4	0	0	0	0	0.569	0	0.9	0	0.955
Fructose-bisphosphate aldolase 1, chloroplastic	Sedoheptulose-1,7-bisphosphatase, chloroplastic	3702.AT2G21330.1	3702.AT3G55800.1	0	0	0	0	0.889	0.137	0.947	0	0.994
GDSL esterase/lipase At4g18970	MLP-like protein 423	3702.AT4G18970.2	3702.AT1G24020.2	0	0	0	0	0.894	0	0	0	0.894
GDSL esterase/lipase At4g18970	Protein HOTHEAD	3702.AT4G18970.2	3702.AT1G72970.1	0	0	0	0	0.521	0	0	0	0.521
GDSL esterase/lipase At4g18970	GDSL esterase/lipase At5g45670	3702.AT4G18970.2	3702.AT5G45670.1	0	0	0	0.982	0.509	0	0	0	0.509
GDSL esterase/lipase At5g45670	MLP-like protein 423	3702.AT5G45670.1	3702.AT1G24020.2	0	0	0	0	0.885	0	0	0	0.885
GDSL esterase/lipase At5g45670	Protein HOTHEAD	3702.AT5G45670.1	3702.AT1G72970.1	0	0	0	0	0.832	0	0	0	0.832
GDSL esterase/lipase At5g45670	Subtilisin-like protease SBT1.3	3702.AT5G45670.1	3702.AT5G51750.1	0	0	0	0	0.483	0	0	0	0.483
Glutamate decarboxylase	MLP-like protein 34	3702.AT5G17330.1	3702.AT1G70850.1	0	0	0	0	0.406	0	0	0	0.406
Glutamate decarboxylase	Peroxidase 57	3702.AT5G17330.1	3702.AT5G17820.1	0	0	0	0	0.414	0	0	0	0.414
Glutathione S-transferase	Peroxidase 5-like	3702.AT1G02930.1	3702.AT3G63080.1	0	0	0	0	0.067	0	0.65	0	0.659
Glutathione S-transferase U17	Peroxidase 5-like	3702.AT1G10370.1	3702.AT3G63080.1	0	0	0	0	0	0.048	0.65	0	0.652
Glyceraldehyde-3-phosphate dehydrogenase, cytosolic	Sedoheptulose-1,7-bisphosphatase, chloroplastic	3702.AT1G13440.1	3702.AT3G55800.1	0.179	0	0	0	0.079	0	0.282	0	0.409
Glyceraldehyde-3-phosphate dehydrogenase, cytosolic	NADP-dependent glyceraldehyde-3-phosphate dehydrogenase	3702.AT1G13440.1	3702.AT2G24270.4	0.073	0	0	0	0.043	0.079	0.9	0	0.907
Glycerate dehydrogenase HPR, peroxisomal	Photosystem II repair protein PSB27-H1, chloroplastic	3702.AT1G68010.2	3702.AT1G03600.1	0	0	0	0	0.84	0	0	0	0.84
Glycerate dehydrogenase HPR, peroxisomal	Oxygen-evolving enhancer protein 2, chloroplastic	3702.AT1G68010.2	3702.AT1G06680.1	0	0	0	0	0.864	0	0	0	0.864
Glycerate dehydrogenase HPR, peroxisomal	Plastocyanin	3702.AT1G68010.2	3702.AT1G20340.1	0	0	0	0	0.833	0	0	0	0.833
Glycerate dehydrogenase HPR, peroxisomal	Light-harvesting complex-like protein OHP2, chloroplastic	3702.AT1G68010.2	3702.AT1G34000.1	0	0	0	0	0.527	0	0	0	0.527
Glycerate dehydrogenase HPR, peroxisomal	Photosystem I reaction center subunit N	3702.AT1G68010.2	3702.AT1G49975.1	0	0	0	0	0.436	0	0	0	0.436
Glycerate dehydrogenase HPR, peroxisomal	Rubisco accumulation factor 1.1, chloroplastic	3702.AT1G68010.2	3702.AT5G28500.1	0	0	0	0	0.418	0	0	0	0.418
Glycerate dehydrogenase HPR, peroxisomal	Protein TSS	3702.AT1G68010.2	3702.AT4G28080.1	0	0	0	0	0.616	0	0	0	0.616
Glycerate dehydrogenase HPR, peroxisomal	Photosystem II 10 kDa polypeptide, chloroplastic	3702.AT1G68010.2	3702.AT1G79040.1	0	0	0	0	0.664	0	0	0	0.664
Glycerate dehydrogenase HPR, peroxisomal	Photosystem I reaction center subunit IV, chloroplastic	3702.AT1G68010.2	3702.AT2G20260.1	0	0	0	0	0.731	0	0	0	0.731
Glycerate dehydrogenase HPR, peroxisomal	Thylakoid soluble phosphoprotein TSP9 protein	3702.AT1G68010.2	3702.AT3G47070.1	0	0	0	0	0.827	0	0	0	0.827
Glycerate dehydrogenase HPR, peroxisomal	NADP-dependent glyceraldehyde-3-phosphate dehydrogenase	3702.AT1G68010.2	3702.AT2G24270.4	0.07	0	0	0	0.641	0	0	0	0.652
Glycerate dehydrogenase HPR, peroxisomal	Oxygen-evolving enhancer protein 3, chloroplastic	3702.AT1G68010.2	3702.AT4G05180.1	0	0	0	0	0.839	0	0	0	0.839
Glycerate dehydrogenase HPR, peroxisomal	Oxygen-evolving enhancer protein 1, chloroplastic	3702.AT1G68010.2	3702.AT3G50820.1	0	0	0	0	0.874	0	0	0	0.874
Glycerate dehydrogenase HPR, peroxisomal	Sedoheptulose-1,7-bisphosphatase, chloroplastic	3702.AT1G68010.2	3702.AT3G55800.1	0	0	0	0	0.89	0	0	0	0.89
H/ACA ribonucleoprotein complex subunit 4	Heat shock protein 83	3702.AT3G57150.1	3702.AT5G52640.1	0	0	0	0	0.046	0.051	0.688	0	0.692
Heat shock protein 83	SDH2-3	3702.AT5G52640.1	3702.AT5G65165.1	0.057	0	0	0	0.046	0	0.391	0	0.404
Hydroxymethylglutaryl-CoA synthase	Phosphoethanolamine N-methyltransferase	3702.AT4G11820.2	3702.AT1G48600.2	0	0	0	0	0.074	0.591	0.172	0	0.659
L-ascorbate peroxidase, cytosolic	S-adenosylmethionine synthase 1	3702.AT4G35970.1	3702.AT1G02500.1	0.177	0	0	0	0.164	0	0.327	0	0.496
Late embryogenesis abundant protein	Protein EARLY-RESPONSIVE TO DEHYDRATION 7, chloroplastic	3702.AT1G01470.1	3702.AT2G17840.1	0	0	0	0	0.74	0	0	0	0.74
Late embryogenesis abundant protein (LEA) family protein	Late embryogenesis abundant protein 18	3702.AT3G02480.1	3702.AT2G35300.1	0	0	0	0	0.414	0	0	0	0.414
Late embryogenesis abundant protein (LEA) family protein	Late embryogenesis abundant protein 46	3702.AT3G02480.1	3702.AT5G06760.1	0	0	0	0	0.582	0	0	0	0.582
Late embryogenesis abundant protein 18	Late embryogenesis abundant protein 46	3702.AT2G35300.1	3702.AT5G06760.1	0	0	0	0	0.457	0	0	0	0.457
Late embryogenesis abundant protein 18	Low-temperature-induced 65 kDa protein	3702.AT2G35300.1	3702.AT5G52300.1	0	0	0	0	0.919	0	0	0	0.919
Late embryogenesis abundant protein 46	Low-temperature-induced 65 kDa protein	3702.AT5G06760.1	3702.AT5G52300.1	0	0	0	0	0.709	0	0	0	0.709
Light-harvesting complex-like protein OHP2, chloroplastic	Thylakoid soluble phosphoprotein TSP9 protein	3702.AT1G34000.1	3702.AT3G47070.1	0	0	0	0	0.5	0	0	0	0.499
Long chain acyl-CoA synthetase 1	Long chain acyl-CoA synthetase 2	3702.AT2G47240.1	3702.AT1G49430.1	0	0	0.448	0.931	0.073	0	0.6	0	0.624
Long chain acyl-CoA synthetase 1	Oleoyl-acyl carrier protein thioesterase 1, chloroplastic	3702.AT2G47240.1	3702.AT3G25110.1	0	0	0	0	0	0	0.65	0	0.65
Long chain acyl-CoA synthetase 2	Oleoyl-acyl carrier protein thioesterase 1, chloroplastic	3702.AT1G49430.1	3702.AT3G25110.1	0	0	0	0	0	0	0.65	0	0.65
MLP-like protein 34	Peroxidase 64	3702.AT1G70850.1	3702.AT5G42180.1	0	0	0	0	0.406	0	0	0	0.406
MLP-like protein 34	Peroxidase 72	3702.AT1G70850.1	3702.AT5G66390.1	0	0	0	0	0.426	0	0	0	0.426
MLP-like protein 34	Peroxidase 57	3702.AT1G70850.1	3702.AT5G17820.1	0	0	0	0	0.431	0	0	0	0.43
MLP-like protein 423	Protein HOTHEAD	3702.AT1G24020.2	3702.AT1G72970.1	0	0	0	0	0.433	0	0	0	0.433
NADP-dependent glyceraldehyde-3-phosphate dehydrogenase	Photosystem II repair protein PSB27-H1, chloroplastic	3702.AT2G24270.4	3702.AT1G03600.1	0	0	0	0	0.442	0	0	0	0.442
NADP-dependent glyceraldehyde-3-phosphate dehydrogenase	Oxygen-evolving enhancer protein 2, chloroplastic	3702.AT2G24270.4	3702.AT1G06680.1	0	0	0	0	0.448	0	0	0	0.448
NADP-dependent glyceraldehyde-3-phosphate dehydrogenase	Plastocyanin	3702.AT2G24270.4	3702.AT1G20340.1	0	0	0	0	0.418	0	0	0	0.418
NADP-dependent glyceraldehyde-3-phosphate dehydrogenase	Photosystem I reaction center subunit N	3702.AT2G24270.4	3702.AT1G49975.1	0	0	0	0	0.4	0	0	0	0.4
NADP-dependent glyceraldehyde-3-phosphate dehydrogenase	Protein HOTHEAD	3702.AT2G24270.4	3702.AT1G72970.1	0.067	0	0	0	0.16	0	0.326	0	0.426
NADP-dependent glyceraldehyde-3-phosphate dehydrogenase	Photosystem I reaction center subunit IV, chloroplastic	3702.AT2G24270.4	3702.AT2G20260.1	0	0	0	0	0.402	0	0	0	0.402
NADP-dependent glyceraldehyde-3-phosphate dehydrogenase	Protein TSS	3702.AT2G24270.4	3702.AT4G28080.1	0	0	0	0	0.411	0	0	0	0.41
NADP-dependent glyceraldehyde-3-phosphate dehydrogenase	Oxygen-evolving enhancer protein 3, chloroplastic	3702.AT2G24270.4	3702.AT4G05180.1	0	0	0	0	0.42	0	0	0	0.42
NADP-dependent glyceraldehyde-3-phosphate dehydrogenase	Oxygen-evolving enhancer protein 1, chloroplastic	3702.AT2G24270.4	3702.AT3G50820.1	0	0	0	0	0.44	0	0	0	0.44
NADP-dependent glyceraldehyde-3-phosphate dehydrogenase	Sedoheptulose-1,7-bisphosphatase, chloroplastic	3702.AT2G24270.4	3702.AT3G55800.1	0	0	0	0	0.563	0	0	0	0.563
NADP-dependent glyceraldehyde-3-phosphate dehydrogenase	Pyruvate decarboxylase 1	3702.AT2G24270.4	3702.AT4G33070.1	0	0	0	0	0.045	0.048	0.864	0	0.865
NADP-dependent glyceraldehyde-3-phosphate dehydrogenase	Pyruvate decarboxylase 2	3702.AT2G24270.4	3702.AT5G54960.1	0	0	0	0	0.045	0.048	0.864	0	0.865
NADP-dependent malic enzyme	SDH2-3	3702.AT1G79750.1	3702.AT5G65165.1	0.187	0	0	0	0.085	0	0.332	0	0.459
Oil body-associated protein 1A	Poly [ADP-ribose] polymerase 3	3702.AT1G05510.1	3702.AT5G22470.1	0	0	0	0	0.483	0	0	0	0.483
Oil body-associated protein 1A	Peroxygenase	3702.AT1G05510.1	3702.AT4G26740.1	0	0	0	0	0.535	0	0	0	0.535
Oil body-associated protein 1A	Oleosin 1	3702.AT1G05510.1	3702.AT4G25140.1	0	0	0	0	0.588	0	0	0	0.588
Oil body-associated protein 1A	Oil body-associated protein 2A	3702.AT1G05510.1	3702.AT5G45690.1	0	0	0.448	0.888	0.61	0	0	0	0.629
Oil body-associated protein 2A	Oleosin 1	3702.AT5G45690.1	3702.AT4G25140.1	0	0	0	0	0.412	0	0	0	0.412
Oil body-associated protein 2A	Poly [ADP-ribose] polymerase 3	3702.AT5G45690.1	3702.AT5G22470.1	0	0	0	0	0.478	0	0	0	0.478
Oleosin 1	Poly [ADP-ribose] polymerase 3	3702.AT4G25140.1	3702.AT5G22470.1	0	0	0	0	0.469	0	0	0	0.469
Oleosin 1	Peroxygenase	3702.AT4G25140.1	3702.AT4G26740.1	0	0	0	0	0.55	0	0	0	0.55
Oxygen-evolving enhancer protein 1, chloroplastic	Photosystem II repair protein PSB27-H1, chloroplastic	3702.AT3G50820.1	3702.AT1G03600.1	0	0	0	0	0.49	0.729	0	0	0.856
Oxygen-evolving enhancer protein 1, chloroplastic	Oxygen-evolving enhancer protein 2, chloroplastic	3702.AT3G50820.1	3702.AT1G06680.1	0	0	0	0	0.888	0.669	0.36	0	0.974
Oxygen-evolving enhancer protein 1, chloroplastic	Plastocyanin	3702.AT3G50820.1	3702.AT1G20340.1	0	0	0	0	0.985	0	0	0	0.985
Oxygen-evolving enhancer protein 1, chloroplastic	Photosystem I reaction center subunit N	3702.AT3G50820.1	3702.AT1G49975.1	0	0	0	0	0.464	0	0	0	0.463
Oxygen-evolving enhancer protein 1, chloroplastic	Photosystem II 10 kDa polypeptide, chloroplastic	3702.AT3G50820.1	3702.AT1G79040.1	0	0	0	0	0.728	0	0.36	0	0.818
Oxygen-evolving enhancer protein 1, chloroplastic	Photosystem I reaction center subunit IV, chloroplastic	3702.AT3G50820.1	3702.AT2G20260.1	0	0	0.343	0	0.838	0	0	0	0.889
Oxygen-evolving enhancer protein 1, chloroplastic	Thylakoid soluble phosphoprotein TSP9 protein	3702.AT3G50820.1	3702.AT3G47070.1	0	0	0	0	0.667	0	0	0	0.667
Oxygen-evolving enhancer protein 1, chloroplastic	Rubisco accumulation factor 1.1, chloroplastic	3702.AT3G50820.1	3702.AT5G28500.1	0	0	0	0	0.46	0	0	0	0.459
Oxygen-evolving enhancer protein 1, chloroplastic	Protein TSS	3702.AT3G50820.1	3702.AT4G28080.1	0	0	0	0	0.484	0	0	0	0.484
Oxygen-evolving enhancer protein 1, chloroplastic	Sedoheptulose-1,7-bisphosphatase, chloroplastic	3702.AT3G50820.1	3702.AT3G55800.1	0	0	0	0	0.731	0	0	0	0.731
Oxygen-evolving enhancer protein 1, chloroplastic	Photosystem II CP43 chlorophyll apoprotein	3702.AT3G50820.1	3702.ATCG00280.1	0	0	0.28	0	0	0.873	0	0	0.904
Oxygen-evolving enhancer protein 1, chloroplastic	Oxygen-evolving enhancer protein 3, chloroplastic	3702.AT3G50820.1	3702.AT4G05180.1	0	0	0	0	0.979	0	0.36	0	0.986
Oxygen-evolving enhancer protein 2, chloroplastic	Photosystem II repair protein PSB27-H1, chloroplastic	3702.AT1G06680.1	3702.AT1G03600.1	0	0	0	0	0.677	0.785	0	0	0.927
Oxygen-evolving enhancer protein 2, chloroplastic	Protein TSS	3702.AT1G06680.1	3702.AT4G28080.1	0	0	0	0	0.412	0	0	0	0.412
Oxygen-evolving enhancer protein 2, chloroplastic	Rubisco accumulation factor 1.1, chloroplastic	3702.AT1G06680.1	3702.AT5G28500.1	0	0	0	0	0.42	0	0	0	0.42
Oxygen-evolving enhancer protein 2, chloroplastic	Photosystem I reaction center subunit N	3702.AT1G06680.1	3702.AT1G49975.1	0	0	0	0	0.441	0	0	0	0.441
Oxygen-evolving enhancer protein 2, chloroplastic	Thylakoid soluble phosphoprotein TSP9 protein	3702.AT1G06680.1	3702.AT3G47070.1	0	0	0	0	0.828	0	0	0	0.828
Oxygen-evolving enhancer protein 2, chloroplastic	Sedoheptulose-1,7-bisphosphatase, chloroplastic	3702.AT1G06680.1	3702.AT3G55800.1	0	0	0	0	0.858	0	0	0	0.858
Oxygen-evolving enhancer protein 2, chloroplastic	Photosystem I reaction center subunit IV, chloroplastic	3702.AT1G06680.1	3702.AT2G20260.1	0	0	0	0	0.875	0	0	0	0.875
Oxygen-evolving enhancer protein 2, chloroplastic	Photosystem II CP43 chlorophyll apoprotein	3702.AT1G06680.1	3702.ATCG00280.1	0	0	0	0	0	0.785	0	0	0.785
Oxygen-evolving enhancer protein 2, chloroplastic	Plastocyanin	3702.AT1G06680.1	3702.AT1G20340.1	0	0	0	0	0.948	0	0	0	0.948
Oxygen-evolving enhancer protein 2, chloroplastic	Photosystem II 10 kDa polypeptide, chloroplastic	3702.AT1G06680.1	3702.AT1G79040.1	0	0	0	0	0.878	0	0.36	0	0.918
Oxygen-evolving enhancer protein 2, chloroplastic	Oxygen-evolving enhancer protein 3, chloroplastic	3702.AT1G06680.1	3702.AT4G05180.1	0	0	0	0	0.888	0	0.36	0	0.925
Oxygen-evolving enhancer protein 3, chloroplastic	Photosystem II repair protein PSB27-H1, chloroplastic	3702.AT4G05180.1	3702.AT1G03600.1	0	0	0	0	0.534	0	0	0	0.534
Oxygen-evolving enhancer protein 3, chloroplastic	Plastocyanin	3702.AT4G05180.1	3702.AT1G20340.1	0	0	0	0	0.965	0	0	0	0.965
Oxygen-evolving enhancer protein 3, chloroplastic	Photosystem I reaction center subunit N	3702.AT4G05180.1	3702.AT1G49975.1	0	0	0	0	0.418	0	0	0	0.418
Oxygen-evolving enhancer protein 3, chloroplastic	Photosystem II 10 kDa polypeptide, chloroplastic	3702.AT4G05180.1	3702.AT1G79040.1	0	0	0	0	0.846	0	0.36	0	0.897
Oxygen-evolving enhancer protein 3, chloroplastic	Photosystem I reaction center subunit IV, chloroplastic	3702.AT4G05180.1	3702.AT2G20260.1	0	0	0	0	0.868	0	0	0	0.868
Oxygen-evolving enhancer protein 3, chloroplastic	Thylakoid soluble phosphoprotein TSP9 protein	3702.AT4G05180.1	3702.AT3G47070.1	0	0	0	0	0.599	0	0	0	0.599
Oxygen-evolving enhancer protein 3, chloroplastic	Sedoheptulose-1,7-bisphosphatase, chloroplastic	3702.AT4G05180.1	3702.AT3G55800.1	0	0	0	0	0.68	0	0	0	0.68
Oxygen-evolving enhancer protein 3, chloroplastic	Rubisco accumulation factor 1.1, chloroplastic	3702.AT4G05180.1	3702.AT5G28500.1	0	0	0	0	0.422	0	0	0	0.422
Peroxidase 42	Probable cinnamyl alcohol dehydrogenase 1	3702.AT4G21960.1	3702.AT1G72680.1	0	0	0	0	0	0	0.65	0	0.65
Peroxidase 5-like	Protein disulfide isomerase-like 1-1	3702.AT3G63080.1	3702.AT1G21750.1	0	0	0	0	0.042	0.08	0.419	0	0.443
Peroxidase 57	Probable cinnamyl alcohol dehydrogenase 1	3702.AT5G17820.1	3702.AT1G72680.1	0	0	0	0	0	0	0.65	0	0.65
Peroxidase 57	Peroxidase 72	3702.AT5G17820.1	3702.AT5G66390.1	0	0	0	0.911	0.414	0	0	0	0.414
Peroxidase 57	Peroxidase 64	3702.AT5G17820.1	3702.AT5G42180.1	0	0	0	0.909	0.409	0	0	0	0.408
Peroxidase 64	Probable cinnamyl alcohol dehydrogenase 1	3702.AT5G42180.1	3702.AT1G72680.1	0	0	0	0	0	0	0.65	0	0.65
Peroxidase 64	Peroxidase 72	3702.AT5G42180.1	3702.AT5G66390.1	0	0	0	0.899	0.417	0	0	0	0.416
Peroxidase 72	Probable cinnamyl alcohol dehydrogenase 1	3702.AT5G66390.1	3702.AT1G72680.1	0	0	0	0	0	0	0.65	0	0.65
Peroxygenase	Protein HOTHEAD	3702.AT4G26740.1	3702.AT1G72970.1	0	0	0	0	0	0	0.9	0	0.9
Phosphoethanolamine N-methyltransferase	S-adenosylmethionine synthase 1	3702.AT1G48600.2	3702.AT1G02500.1	0.058	0	0	0	0.217	0	0.302	0	0.44
Photosystem I reaction center subunit IV, chloroplastic	Photosystem II repair protein PSB27-H1, chloroplastic	3702.AT2G20260.1	3702.AT1G03600.1	0	0	0	0	0.481	0	0	0	0.481
Photosystem I reaction center subunit IV, chloroplastic	Plastocyanin	3702.AT2G20260.1	3702.AT1G20340.1	0	0	0.2	0	0.869	0	0	0	0.891
Photosystem I reaction center subunit IV, chloroplastic	Photosystem I reaction center subunit N	3702.AT2G20260.1	3702.AT1G49975.1	0	0	0	0	0.443	0	0	0	0.443
Photosystem I reaction center subunit IV, chloroplastic	Photosystem II 10 kDa polypeptide, chloroplastic	3702.AT2G20260.1	3702.AT1G79040.1	0	0	0	0	0.84	0	0	0	0.84
Photosystem I reaction center subunit IV, chloroplastic	Rubisco accumulation factor 1.1, chloroplastic	3702.AT2G20260.1	3702.AT5G28500.1	0	0	0	0	0.424	0	0	0	0.424
Photosystem I reaction center subunit IV, chloroplastic	Sedoheptulose-1,7-bisphosphatase, chloroplastic	3702.AT2G20260.1	3702.AT3G55800.1	0	0	0	0	0.519	0	0	0	0.519
Photosystem I reaction center subunit IV, chloroplastic	Thylakoid soluble phosphoprotein TSP9 protein	3702.AT2G20260.1	3702.AT3G47070.1	0	0	0	0	0.684	0	0	0	0.684
Photosystem I reaction center subunit N	Photosystem II repair protein PSB27-H1, chloroplastic	3702.AT1G49975.1	3702.AT1G03600.1	0	0	0	0	0.46	0	0	0	0.459
Photosystem I reaction center subunit N	Plastocyanin	3702.AT1G49975.1	3702.AT1G20340.1	0	0	0	0	0.422	0	0	0	0.422
Photosystem I reaction center subunit N	Protein TSS	3702.AT1G49975.1	3702.AT4G28080.1	0	0	0	0	0.401	0	0	0	0.4
Photosystem I reaction center subunit N	Rubisco accumulation factor 1.1, chloroplastic	3702.AT1G49975.1	3702.AT5G28500.1	0	0	0	0	0.431	0	0	0	0.43
Photosystem I reaction center subunit N	Sedoheptulose-1,7-bisphosphatase, chloroplastic	3702.AT1G49975.1	3702.AT3G55800.1	0	0	0	0	0.464	0	0	0	0.463
Photosystem I reaction center subunit N	Photosystem II protein D2 (chloroplast)	3702.AT1G49975.1	3702.AT4G18370.1	0	0	0	0	0.5	0	0	0	0.499
Photosystem I reaction center subunit N	Thylakoid soluble phosphoprotein TSP9 protein	3702.AT1G49975.1	3702.AT3G47070.1	0	0	0	0	0.5	0	0	0	0.499
Photosystem I reaction center subunit N	Photosystem II 10 kDa polypeptide, chloroplastic	3702.AT1G49975.1	3702.AT1G79040.1	0	0	0	0	0.423	0	0	0	0.422
Photosystem II 10 kDa polypeptide, chloroplastic	Photosystem II repair protein PSB27-H1, chloroplastic	3702.AT1G79040.1	3702.AT1G03600.1	0	0	0	0	0.438	0	0	0	0.438
Photosystem II 10 kDa polypeptide, chloroplastic	Plastocyanin	3702.AT1G79040.1	3702.AT1G20340.1	0	0	0	0	0.966	0	0	0	0.966
Photosystem II 10 kDa polypeptide, chloroplastic	Rubisco accumulation factor 1.1, chloroplastic	3702.AT1G79040.1	3702.AT5G28500.1	0	0	0	0	0.404	0	0	0	0.404
Photosystem II 10 kDa polypeptide, chloroplastic	Sedoheptulose-1,7-bisphosphatase, chloroplastic	3702.AT1G79040.1	3702.AT3G55800.1	0	0	0	0	0.434	0	0	0	0.434
Photosystem II 10 kDa polypeptide, chloroplastic	Thylakoid soluble phosphoprotein TSP9 protein	3702.AT1G79040.1	3702.AT3G47070.1	0	0	0	0	0.553	0	0	0	0.553
Photosystem II CP43 chlorophyll apoprotein	Photosystem II repair protein PSB27-H1, chloroplastic	3702.ATCG00280.1	3702.AT1G03600.1	0	0	0	0	0	0.86	0	0	0.86
Photosystem II protein D2 (chloroplast)	Plastocyanin	3702.AT4G18370.1	3702.AT1G20340.1	0	0	0	0	0.4	0	0	0	0.4
Photosystem II protein D2 (chloroplast)	Thylakoid soluble phosphoprotein TSP9 protein	3702.AT4G18370.1	3702.AT3G47070.1	0	0	0	0	0.487	0	0	0	0.487
Photosystem II protein D2 (chloroplast)	Sedoheptulose-1,7-bisphosphatase, chloroplastic	3702.AT4G18370.1	3702.AT3G55800.1	0	0	0	0	0.505	0	0	0	0.505
Photosystem II repair protein PSB27-H1, chloroplastic	Rubisco accumulation factor 1.1, chloroplastic	3702.AT1G03600.1	3702.AT5G28500.1	0	0	0	0	0.414	0	0	0	0.414
Photosystem II repair protein PSB27-H1, chloroplastic	Protein TSS	3702.AT1G03600.1	3702.AT4G28080.1	0	0	0	0	0.456	0	0	0	0.456
Photosystem II repair protein PSB27-H1, chloroplastic	Sedoheptulose-1,7-bisphosphatase, chloroplastic	3702.AT1G03600.1	3702.AT3G55800.1	0	0	0	0	0.503	0	0	0	0.503
Photosystem II repair protein PSB27-H1, chloroplastic	Plastocyanin	3702.AT1G03600.1	3702.AT1G20340.1	0	0	0	0	0.562	0	0	0	0.562
Photosystem II repair protein PSB27-H1, chloroplastic	Thylakoid soluble phosphoprotein TSP9 protein	3702.AT1G03600.1	3702.AT3G47070.1	0	0	0	0	0.849	0	0	0	0.849
Plastocyanin	Rubisco accumulation factor 1.1, chloroplastic	3702.AT1G20340.1	3702.AT5G28500.1	0	0	0	0	0.426	0	0	0	0.426
Plastocyanin	Thylakoid soluble phosphoprotein TSP9 protein	3702.AT1G20340.1	3702.AT3G47070.1	0	0	0	0	0.828	0	0	0	0.828
Plastocyanin	Sedoheptulose-1,7-bisphosphatase, chloroplastic	3702.AT1G20340.1	3702.AT3G55800.1	0	0	0	0	0.809	0	0	0	0.809
Poly [ADP-ribose] polymerase 3	Vicilin-like seed storage protein At2g18540	3702.AT5G22470.1	3702.AT2G18540.1	0	0	0	0	0.431	0	0	0	0.43
Probable fructokinase-4	Probable fructokinase-6, chloroplastic	3702.AT3G59480.1	3702.AT1G66430.1	0	0	0.449	0.968	0	0	0.6	0	0.605
Probable fructokinase-6, chloroplastic	Uracil phosphoribosyltransferase	3702.AT1G66430.1	3702.AT3G53900.2	0.06	0	0	0	0.398	0	0	0	0.409
Probable methyltransferase PMT21	Probable methyltransferase PMT26	3702.AT4G19120.1	3702.AT5G64030.1	0	0	0	0.882	0.436	0	0	0	0.436
Probable peroxygenase 4	Protein HOTHEAD	3702.AT1G70670.1	3702.AT1G72970.1	0	0	0	0	0	0	0.9	0	0.9
Protein HOTHEAD	Subtilisin-like protease SBT1.3	3702.AT1G72970.1	3702.AT5G51750.1	0	0	0	0	0.68	0	0	0	0.68
Protein TSS	Sedoheptulose-1,7-bisphosphatase, chloroplastic	3702.AT4G28080.1	3702.AT3G55800.1	0	0	0	0	0.67	0	0	0	0.67
Protein TSS	Rubisco accumulation factor 1.1, chloroplastic	3702.AT4G28080.1	3702.AT5G28500.1	0	0	0	0	0.418	0	0	0	0.418
Pullulanase 1, chloroplastic	Sucrose synthase	3702.AT5G04360.1	3702.AT5G49190.1	0	0	0	0	0.168	0.094	0.296	0	0.422
Rubisco accumulation factor 1.1, chloroplastic	Thylakoid soluble phosphoprotein TSP9 protein	3702.AT5G28500.1	3702.AT3G47070.1	0	0	0	0	0.421	0	0	0	0.42
Rubisco accumulation factor 1.1, chloroplastic	Sedoheptulose-1,7-bisphosphatase, chloroplastic	3702.AT5G28500.1	3702.AT3G55800.1	0	0	0	0	0.46	0	0	0	0.459
Sedoheptulose-1,7-bisphosphatase, chloroplastic	Thylakoid soluble phosphoprotein TSP9 protein	3702.AT3G55800.1	3702.AT3G47070.1	0	0	0	0	0.86	0	0	0	0.86
Transcription factor GTE7	Upstream activation factor subunit UAF30	3702.AT5G65630.1	3702.AT1G49520.1	0	0	0	0	0	0.183	0.302	0	0.405
