# Supplementary material for: TMT proteomics analysis of a pseudocereal crop, quinoa (Chenopodium quinoa Willd.), during seed maturation
Source: Front Plant Sci. 2022 Nov 8;13:975073. doi: 10.3389/fpls.2022.975073 (PMC9678934; doi:10.3389/fpls.2022.975073)
Supplement: Supplementary file 6 [file Table_5.xlsx]

## Sheet: Peptide_Result
Protein Accession	Peptide Sequence	Retention Time	IS_1 Area	IS_2 Area	IS_3 Area	MS_1 Area	MS_2 Area	MS_3 Area	IS_1 Normalized Area	IS_2 Normalized Area	IS_3 Normalized Area	MS_1 Normalized Area	MS_2 Normalized Area	MS_3 Normalized Area
AUR62017037-RA	QAGEAWQEAK	16.64	7497300	6305100	7877400	50791000	74911000	68865000	0.208021	0.174942	0.218567	1.40925	2.07849	1.91073
AUR62017037-RA	VGEAVHNVNEK	10.65	8363500	5979700	14108000	158570000	96273000	150070000	0.115794	0.0827899	0.195328	2.19543	1.33292	2.07774
AUR62028163-RA	GNPLEEIDLFVK	55.82	7497900	7934700	5106100	354800	1403400	994060	1.93154	2.04406	1.31539	0.0914003	0.361531	0.25608
AUR62013288-RA	YYYQIGSGPSHR	23.97	24114000	30389000	31116000	4573600	6495500	5095900	1.42148	1.79138	1.83424	0.269606	0.382899	0.300395
AUR62013288-RA	TPPEVGPDSPYTFGLIGDLGQTK	54.6	58464000	47936000	49536000	6188200	11246000	13915000	1.87299	1.53571	1.58697	0.19825	0.360285	0.445791
AUR62025699-RA	FDGSGPAPYTFVPFGGGPR	52.64	69548000	72841000	93612000	10118000	25556000	24431000	1.40925	1.47598	1.89686	0.205021	0.517842	0.495046
AUR62023656-RA	FNVVFDTGSSK	41.98	36391000	27647000	39721000	1523100	3502000	5902100	1.90386	1.4464	2.07807	0.0796835	0.183213	0.308778
AUR62013047-RA	NDNPSSAVDATEK	15.41	437420	419110	546970	4082100	5675700	5115100	0.161247	0.154497	0.201631	1.50479	2.09224	1.88559
AUR62022650-RA	ELICDAYGK	26.85	2555200	3181500	3406000	4734600	9470300	9175100	0.4714	0.586944	0.628361	0.87347	1.74714	1.69268
AUR62004613-RA	DPGPGPVDEQISR	27.28	6889500	10292000	9939200	33148000	65998000	48456000	0.236586	0.353429	0.341313	1.13831	2.26638	1.66399
AUR62002139-RA	DLEILSPEWDDTEEER	52.35	448880000	424700000	582820000	434720000	1246700000	1285100000	0.608937	0.576135	0.790636	0.589728	1.69124	1.74333
AUR62002139-RA	LTIVTLYDTNNFQNQLDDNLR	54.06	640500000	664490000	443770000	607870000	1603000000	1526100000	0.700545	0.726784	0.485372	0.664856	1.75328	1.66917
AUR62015569-RA	GQQWQHDCDIQQLQAAEPTCR	36.93	336770000	397800000	450100000	814700000	1401200000	1403300000	0.420623	0.496849	0.562172	1.01755	1.75009	1.75271
AUR62015569-RA	QNIDQPSLADVFTK	49.13	60514000	66121000	80005000	81322000	236850000	257980000	0.463832	0.506809	0.613228	0.623323	1.81542	1.97738
AUR62024716-RA	VTVQQNSLSLPNFHPFPR	49.46	5085500000	6664900000	6908900000	13564000000	23791000000	23872000000	0.381955	0.500579	0.518905	1.01875	1.78686	1.79295
AUR62024716-RA	SFYLAGGLEK	43.48	1682800000	1595900000	2791900000	1723600000	6123100000	6248500000	0.500689	0.474834	0.830684	0.512829	1.82183	1.85914
AUR62025011-RA	SLFVPQYLDSSLILYIR	57.22	38731000	37059000	32889000	43178000	167900000	122610000	0.525324	0.502646	0.446087	0.58564	2.27729	1.66301
AUR62025011-RA	DPVSVLAGFDPR	52.01	52383000	71550000	87124000	67277000	275260000	197320000	0.418554	0.571703	0.696144	0.537561	2.1994	1.57664
AUR62037387-RA	DIESTEFESLTNR	46.52	52951000	63340000	84461000	330850000	756300000	733740000	0.157152	0.187986	0.25067	0.981925	2.24461	2.17766
AUR62037387-RA	QTAQQNSLDAVQAAQER	25.87	4391300	5261300	5861800	53928000	82477000	67529000	0.120064	0.143851	0.160269	1.47446	2.25503	1.84633
AUR62042308-RA	DTSHGVGWQAGGR	17.65	8027500	8816600	7767400	136090000	135500000	93656000	0.123545	0.13569	0.119542	2.09446	2.08538	1.44139
AUR62003182-RA	SGSLFYLHSNLEAEETR	44.78	103250000	97763000	109290000	178870000	261500000	243380000	0.623206	0.590087	0.659663	1.07964	1.57839	1.46902
AUR62003182-RA	ASVLQTLSK	31.44	5640000	8748000	14391000	7546300	48212000	24338000	0.310814	0.482093	0.793072	0.415868	2.65691	1.34124
AUR62006523-RA	IPAGSTFYIVNTGETER	46.99	1119500000	1213700000	1365300000	1576300000	4518600000	4380800000	0.473889	0.513764	0.577937	0.667255	1.91274	1.85441
AUR62006523-RA	GPEFATAFGLTEDR	49.56	651810000	801640000	852730000	677330000	2638200000	2510600000	0.480904	0.591448	0.629142	0.499733	1.94646	1.85232
AUR62014945-RA	LLIHGDQILEEANTAFCGCK	50.59	1379000	1636200	2132200	146590000	271220000	350240000	0.010701	0.0126969	0.0165458	1.13754	2.10466	2.71786
AUR62014945-RA	ESIEVAGENALPR	38.9	1816200	2735800	3175000	218820000	401180000	333720000	0.0113342	0.017073	0.0198139	1.36557	2.5036	2.08261
