# Supplementary material for: TMT proteomics analysis of a pseudocereal crop, quinoa (Chenopodium quinoa Willd.), during seed maturation
Source: Front Plant Sci. 2022 Nov 8;13:975073. doi: 10.3389/fpls.2022.975073 (PMC9678934; doi:10.3389/fpls.2022.975073)
Supplement: Supplementary file 7 [file Table_6.xlsx]

## Sheet: Sheet1
Supplementary Table S6. The primers and experimental conditions used for the quantitative real time-PCR analyses in quinoa.
Gene and accession number	Primer sequences (5’ to 3’)	Tm (℃)	Production length (bp)
Tub-6
Forward	TGCACTGTTGCTGTACCCTT	58	249
Reverse	GTTCATCGAGCAGACAACGC
Anthocyanidin 3-O-glucosyltransferase 7
Forward	GGCGAGGAATAATTCATAG	58	144
Reverse	CTTGAGGTATCAGCACTA
Beta-amylase
Forward	CCTCCAGTGGTATCTTCGGC	60	223
Reverse	GCTAGGCCAAATGGGGTGAA
Vicilin-like seed storage protein At2g18540
Forward	GGCCGTACTCCAGCATCAAT	60	339
Reverse	GGGAACCTTGTAATGCGTGC
Vicilin-like seed storage protein At2g28490 isoform X2
Forward	GACCTCTCGTCGGGTTTTGT	60	323
Reverse	GCGGAGGTGAAAGAAGGTGA
Seed biotin-containing protein SBP65
Forward	AAGCCAAGGAGACGGTCAAG	60	101
Reverse	AGTTTCGCCTATTGCACCGA
Late embryogenesis abundant protein (LEA) family protein
Forward	AATCCATTGTGTCTCGTGCCTTAGC	58	80
Reverse	CTCCGCTGCCCAATCAACCAAG
11S globulin seed storage protein 2 isoform X2
Forward	GACCAGGATCACAGCAGGCAATC	58	81
Reverse	TCCAAGCCATCATCATCCGCAATC
13S globulin seed storage protein 1
Forward	GAGCATTGGTGTAGGAAGGCAAGAG	58	105
Reverse	AGGTTTGGGAATCGAACAGTGAGC
